# Supplementary material for: Of text and gene – using text mining methods to uncover hidden knowledge in toxicogenomics
Source: BMC Syst Biol. 2014 Aug 13;8:93. doi: 10.1186/s12918-014-0093-3 (PMC4236689; doi:10.1186/s12918-014-0093-3)
Supplement: Additional file 1: Table S1 — Top 300 genes that represent each topic. [file s12918-014-0093-3-S1.xlsx]

## Sheet: Sheet1
Topic1	Topic2	Topic3	Topic4	Topic5	Topic6	Topic7	Topic8	Topic9	Topic10	Topic11	Topic12	Topic13	Topic14	Topic15	Topic16	Topic17	Topic18	Topic19	Topic20	Topic21	Topic22	Topic23	Topic24	Topic25	Topic26	Topic27	Topic28	Topic29	Topic30	Topic31	Topic32	Topic33	Topic34	Topic35	Topic36	Topic37	Topic38	Topic39	Topic40
CTGF	FAM25A	CYP1A1	ISG15	ZFAND2A	G0S2	CYP1A1	CRCT1	FABP1	CRELD2	CYP1A1	SDS	SRXN1	AKR7A3	UBE2C	ADCK3	GSTA5	STAC3	DHRS7	ACOT1	ZFP354A	ZFP354A	XIAP	TYROBP	RBP7	LCN2	TSKU	LY6E	CCNG1	ONECUT1	DHRS7	SCD1	ECI1	DCUN1D5	SLBP	UBE2C	AKR7A3	CAR3	SCD1	LOC685888
NA	TAGLN	LOC100361568	IRF7	CCND1	ANGPTL4	CCL20	SDCBP2	CXCL5	HYOU1	GOT1	COQ10B	NOP58	TXNRD1	CDK1	LINGO4	ALDH1A1	GSTM3	AKR1B7	AIG1	MFSD2A	ONECUT1	ACADSB	GPNMB	CTR9	CXCL1	CCRN4L	MS4A6B	ALDH1A1	TSKU	AKR1B7	PKLR	HSDL2	NDNL2	RAPGEF4	CDK1	FKBP11	NA	CYP3A23/3A1	SLIRP
SORBS2	ACTA1	SDCBP2	MX2	TCP11L2	GDF15	GNA14	CXCL11	CYP2E1	MANF	HAMP	GOT1	TNFRSF12A	PIR	ECT2	THNSL2	ALDH1A7	CAR3	GSTA5	VNN1	SDS	CISH	CAPRIN1	C1QC	GDF15	LBP	NOP58	FCER1G	PLN	ZFP354A	ALDH1A7	ALDH1A1	ACOT4	NUP153	CFHL1	ECT2	SF3B5	APOA5	UGT2B1	CHURC1
FABP1	CYP1A1	AMPD3	RTP4	HAMP	GADD45A	FST	ALDH1A1	TAGLN	SDF2L1	AASS	FAM134B	TRMT61A	HTATIP2	SPC25	CCNG2	CES2C	S100A10	SULT2AL1	HDC	IGFBP1	NR0B2	ELOVL5	PLAC8	CAR3	LOC360228	IDI1	C1QC	MDM2	MFSD2A	SDS	ACLY	ACOT2	NIP7	FMR1	CCNB1	CRELD2	C4BPB	TDO2	TIMM8B
SLC4A11	CAV1	RHBDD1	IFIT3	RGD1303142	CHAC1	ANKRD10	SULT1B1	S100A6	TMED3	STAC3	SLC38A2	ZFAND2A	GCLC	CDC20	CYP8B1	UGT2B1	ANXA2	PRLR	APOA4	USP2	MFSD2A	F5	FCER1G	CITED4	STAC3	TUBA4A	C1QA	GSTM3	IGFBP1	PRLR	THRSP	CYP4A1	SCAF11	YME1L1	CDC20	MRPL49	LECT2	MAT1A	RGD1563941
VLDLR	AASS	SLC7A11	IFIT1	ATF3	ATF3	CCL7	BAAT	CYP2C11	DNAJB11	SDS	POR	KTI12	SRXN1	CCNB1	ANKRD46	AKR7A3	CYP2C11	SLC22A8	RGD1305928	NR0B2	IGFBP1	LRP1	C1QA	PGPEP1	A2M	SGK1	TYROBP	CDKN1A	GADD45G	SULT2AL1	SERPINA7	EHHADH	SLBP	HELLS	KIF20A	BOLA3	C4BPA	CYP26A1	TIMM13
COL4A5	GSTM3	SNRNP48	RSAD2	GNA14	ADORA2B	AVPR1A	SULT1A1	FAM25A	GMPPB	ADH4	USP2	NIP7	GCLM	KIF20A	TYW1	STAC3	DHRS7	ALDH1A1	STAC3	FAM134B	DUSP1	MAN1A2	MS4A6B	ORM1	STAT3	LOC100361444	ISG15	ATP6V1D	HACL1	ALDH1A1	DAK	ACOT1	EIF1A	ACYP2	NUSAP1	CHCHD3	HAMP	THRSP	BOLA1
IL6	CDH17	RGD1307830	SLFN3	MAFF	SLC25A29	PLA2R1	HAO1	SULT1E1	FKBP11	LOC100361188	FKBP5	GAR1	UGDH	NUSAP1	TMEM218	ABCC3	APP	ALDH1A7	FABP3	TSC22D3	RTP3	SPTAN1	LGALS3	SULT1E1	S100A9	CCND1	PLAC8	STAC3	XBP1	A1BG	STAC3	ECH1	FMR1	LAP3	SPC25	CHCHD6	LCAT	SULT1B1	LOC100359995
GNA14	PSCA	PHLDA1	OAS1A	CYP1A1	LMCD1	CCL2	ARG1	ACTA1	SLC35B1	ASL	PLA2G12A	TRIB3	CYP1A1	BUB1	TCEA3	EPHX1	KRT8	CAR3	LOC100361007	CCRN4L	HHEX	DDX3X	CD74	STAC3	S100A8	NUPR1	FCN1	NHEJ1	GCK	RDH2	ECH1	PEX11A	RGD1308297	SH3BGRL	PRC1	BOLA1	NA	CPS1	MRPL23
MMP3	CTGF	DNAJC5	USP18	GDF15	PDE4B	FAM25A	GSTT3	SERPINB9	SERP1	CCND1	SDC4	MKI67IP	STAC3	CKAP2	RGD1305347	OAT	PHGDH	RDH2	DHRS7	IL6R	NET1	DDX17	IFITM1	S100G	JUNB	HSPH1	IFITM1	CES2C	BCL6	GSTA5	ACSM5	CYP4A3	CCRN4L	RGD1308297	AURKB	UBA5	NA	IGFBP1	TMEM126A
SERPINE1	EPPK1-PS1	PCK1	GBP2	GADD45B	DUOX2	SEMA3C	SELENBP1	PLA2R1	LRRC59	PLA2G12A	IGFBP1	GADD45A	NQO1	AURKB	HES6	CYP1A1	CSRP2	A1BG	CIDEA	OSGIN1	CYP7A1	SLC41A2	CD68	KLK1C9	SPINK3	CYP8B1	CD74	RGD1561849	RT1-BB	UST4R	CSRP1	VNN1	USP1	RGD1565257	BUB1	REXO2	RGN	AOX1	COMMD6
PAWR	SLC22A8	ADM	IFIT2	KLHL21	PPP1R15A	CYP1A1	PAH	SULT1C3	PPAPDC1B	NR0B2	MFSD2A	KLF6	GSTA5	MCM6	HOGA1	GSTM3	APOA4	UST5R	ALDH1A1	TAT	CCRN4L	EPPK1-PS1	AIF1	FKBP4	SERPINA7	GADD45G	SLFN3	PHLDA3	SDS	INMT	SREBF1	CPT2	HELLS	NDNL2	PTTG1	GADD45GIP1	F10	SULT1A1	PFDN5
SELENBP1	F3	MMP3	MX1	SERPINB9	CXCL2	TAGLN	AKR7A3	HSD17B2	PDIA4	RBM3	DCAF13	PVR	GSR	PRC1	ADH4	GSTT3	NEURL3	DMXL2-PS1	ACSM5	ZFP189	TSKU	RGD1307100	LY6E	SLC43A1	DDC	SLC25A25	AIF1	MGMT	RCAN1	HSD3B5	ALDH1A7	ACAA1A	SRSF10	ZFP386	CDKN3	STOML2	INSIG2	EHHADH	MRPL22
SULT1C3	MMP12	DUOX2	RT1-S3	CCL20	TIPARP	SESTD1	DNASE2B	SERPIND1	SRM	PNPLA2	TUBB2A	WDR77	HSPB8	RAD51	LIAS	MGST2	SEZ6	CYP3A18	AQP7	TSKU	BCL6	IDE	CD53	NET1	CAR3	PLIN2	CD68	RT1-CE5	TLE1	SRD5A1	ELOVL6	PDK4	BCOR	PGPEP1	CKAP2	SLIRP	SERPINF1	CYP3A18	BOLA3
MAP3K1	DYSF	GDF15	IGTP	PPP1R15A	LOC100361444	SNRNP48	DHRS3	SOX4	DNAJB9	GCLM	ZFP354A	UTP3	SLC3A2	PBK	BMF	CYP3A23/3A1	EPCAM	NOX4	ACAA1A	AKR1C12	USP2	NEDD4	C1QB	SLCO2A1	FGL1	CHORDC1	LGALS3BP	TYMS	RGD1308059	STAC3	IGFBP1	ACOT3	GIN1	LOC296884	TRAF4AF1	SDF2L1	PNRC1	FBP1	RGD1306936
CDKN1A	LOC100359743	RGD1307325	OASL	CDR2	CYP1A1	SLC31A2	ALDOB	SERPINA6	SEC61A1	ACO2	TSKU	EIF1A	ENTPD5	TRAF4AF1	CD1D1	LOC367746	TRIB3	RGD1562323	SPINK3	RT1-BB	FOXA2	JAK1	CTSS	MME	C5	HSPB8	CLEC4F	ALDH1A7	LOC100361444	DDHD1	MTMR7	SLC22A5	MEX3C	USP33	KIF20B	POLR2F	TM4SF4	BHMT2	LOC681367
ONECUT1	PLA2R1	PPL	LGALS3BP	AVPR1A	EFNA1	SLC7A11	GSTM3	RDH7	HSP90B1	EDEM1	SLC25A15	HMOX1	HSPH1	TUBB6	LOC100361733	NQO1	THRSP	HSD3B5	ME1	HAMP	SGK1	MUG1	VIM	ARRDC2	DHRS7	LOC100360406	CD53	CA2	HFE2	CYP3A9	UGT2B1	ANGPTL4	RGD1562952	FRK	PBK	TOMM5	NA	SERPINF2	MRPS23
ID3	LCP1	SMOX	IRF9	IL6R	CCL2	HEATR5A	TM4SF4	RGD1307603	ISYNA1	ATP1B1	IL6R	BTG2	USP14	TUBB5	PPFIBP2	ME1	GSTA5	UST4R	CES2C	NUPR1	OSGIN1	SPTBN1	PTGS1	CYP8B1	FAM213B	SDS	IRF7	AEN	PDE4B	GPT	ADH4	AIG1	LOC296884	RAB21	ARHGAP11A	PPIL3	IFITM3	ARG1	MRPL24
ACTN1	FADS1	PCYT1A	IFI44	PCK1	MPZL2	PCDH18	SERPINB9	PSCA	HSPA5	FDFT1	PPTC7	LOC100360094	LOC100363484	PTTG1	ADRA1B	SDS	OAT	PLA2G16	SERPINA7	GOT1	RCAN1	UGGT1	FCN1	GAS6	HMOX1	NDUFAF4	OAS1A	DPYD	SGK1	UST5R	SLC2A5	CRAT	TSPYL1	SLC25A16	NUF2	TMEM126A	PRDX4	C4B	PFDN1
STARD13	MAOB	HPS6	MS4A11	SOX4	MAP3K1	CALCB	MTTP	RUP2	SEC23B	POR	MID1IP1	LOC100360406	CHORDC1	KIF20B	FAM188A	SLC6A6	PLA2G12A	UGT2B1	CPT1B	COQ10B	JUN	MET	FCGR3A	FADS2	DSC2	AKR1C12	MS4A11	GLRX3	FAM111A	CAR3	SGK1	RAB30	CNOT7	PCMTD2	HMMR	GSTA5	NA	UOX	BLOC1S1
RGD1308059	LAMB3	TGM1	CXCL10	BRD2	PARD6B	SOX4	MSMO1	GNMT	DNAJC3	FADS1	SLC25A22	ATF3	HMOX1	KIF22	SLC29A1	APP	ASNS	CDH17	RTN4	GSTT3	SLC25A25	PTPRF	CAPG	SDS	GAS6	PTPN21	FCGR3A	GSTA5	USP2	CYP3A18	SLC25A25	SLC25A20	TRNT1	MGC94335	TACC3	RGD620382	RBP1	HPN	RGD620382
SOX4	SERPINB9	THNSL1	IRGM	IRS2	IL6R	APAF1	BHMT2	SELENBP1	BHLHA15	PCSK9	NFE2L2	RHOB	CAR3	SMC2	SLC46A3	GSR	PGCP	HAO2	RGD1562323	NR1I3	XBP1	NFIB	RT1-DA	CYP2C11	OAT	ADH4	LCP1	PMM1	GNL3	RGD1309362	ABCB4	NIM1	GCLM	DCUN1D5	AURKA	LOC690349	ATP5L	SLC27A2	POLR2F
ABCC4	LIMS2	SLC4A2	STAT1	CHKA	FAM176A	B3GALNT1	DDIT3	CYP3A2	SELS	MSMO1	BAIAP2L1	PGAM5	CRYL1	ARHGAP11A	NT5E	SCD1	SLC22A8	OMD	CYP4A1	CYP7A1	GADD45G	SLC30A1	CLEC4A3	CEP44	KYNU	GNPNAT1	GPNMB	BTG2	SLC25A25	ALDH1B1	ECI1	CREB3L3	UBN1	AKR1D1	RAD51	PPP1R14A	ATP5A1	HMGCS2	ICT1
RRAS2	SH3BGR	CNPPD1	APOL9A	EIF1	NFKBIZ	ARHGAP22	UGT2B15	CES1D	UBA5	NNMT	GADD45B	MYC	HSP90AB1	CDKN3	SEMA4G	CYP1A2	SULT1C3	TMEM30B	CYP1A2	SGK1	LOC500300	SGPL1	LCP1	NUDT4	MGLL	NARS	VIM	JAM3	HERPUD1	SLC22A8	RAB30	HMGCS2	USP33	STEAP4	TUBB6	TIMM8B	ACADL	C4BPA	H2AFJ
PCDH18	SOX4	RGD1560873	LGALS9	STK10	MAB21L3	GSK3B	IDI1	IFIT3	OSTC	HES6	PPARGC1B	SLC20A1	PSMC5	HMMR	SULF2	HAL	INMT	SRD5A1	EHHADH	HACL1	SOCS2	ATL3	HCK	UST5R	IGFBP1	GNL3	C1QB	MACROD1	HHEX	CDH17	DECR1	ABHD1	TGS1	SERINC1	KIF22	CISD3	ADK	DPT	RGD1566320
LOC100363197	ACTN1	PFKP	CXCL9	CSRNP1	PPP1R10	SERPINB9	CCND1	MMP3	CALU	NDUFAF4	TAT	FAM100A	HMGCR	PCNA	CETN2	REEP6	ALDH1A1	ELOVL6	CYP17A1	RETSAT	HERPUD1	CEACAM1	CORO1A	LMCD1	PCOLCE	G6PC	PTGS1	RBP7	AKR1C12	ZFP354A	ALDH1B1	DECR1	RAB21	NUP153	MCM6	ICT1	TMEM205	DGAT2	NDUFB10
ALCAM	HSPA1B	DCLRE1A	LY6E	RHPN2	TMCC3	HAVCR1	ZFAND2A	AFM	SYVN1	PPIF	TUBA4A	PLK2	PHGDH	AURKA	2014-03-02	CAR3	SLC20A1	STAC3	SCD	RGD1309362	RGS3	ABCC6	PLA2G4A	LIFR	INSIG2	CRELD2	CORO1A	ZFP688	FAM176A	CYP4A1	HSDL2	NUDT7	WTAP	PPP1CB	SMC2	IFT20	OAT	AKR1C14	MRP63
MYO5B	CCL20	GADD45B	RGD1309362	TMEM140	DDIT4	PHLDA1	RRAGD	RSAD2	USO1	IDI1	POLG2	GNL3	PSMD14	RFC4	KMO	ACSM5	WBP5	IL33	ECH1	SLC38A2	TSC22D3	ATP1A1	CLEC4F	FKBP8	FMO1	FITM2	PLA2G4A	NUPR1	ANGPTL4	TMEM30B	PLA2G12A	DECR2	RGD1310553	RNPC3	ASPM	PFDN6	RARRES2	MUG1	HDDC3
SLC4A4	GPX2	UGT2B1	OAS1I	SELENBP1	PCK1	FILIP1L	GPNMB	SLC27A5	TMEM66	ALAD	PNPLA2	JUN	NDUFAF4	NUF2	OAZ2	CIDEA	ACOT9	OLR59	AQP3	LOC100361444	RGD1309362	CPD	BCL2A1D	CYP3A2	TSKU	HHEX	GBP2	ALDH1L2	SOCS2	FADS2	LOC360228	CROT	SFPQ	HERC4	TUBB5	MRPS35	NA	ST6GAL1	WDR83OS
SMC2	STEAP4	SLC19A2	RT1-T24-3	TNFAIP2	ZFAND2A	TGM1	CYP51	CYP2D3	NANS	HMGCS1	NR1I2	MDM2	PLA2G12A	TACC3	STX2	ACSM2A	INHBC	CSAD	ACAT1	IP6K2	WSB1	PSME4	ITGB2	FADS1	RGD1309534	CIAPIN1	CTSS	PHLDA2	IER3	NOX4	ME1	ECI2	MGAT2	SRSF10	SMC4	CCDC56	CTSC	GNA12	MRPS36
NRIP1	EIF4E3	UBXN8	PARP12	MAB21L3	LOC100361568	IL1B	GJB1	SLC10A1	CALR	MYO1B	SREBF1	WDR43	SLC35E3	MCM4	RGD1564257	VNN1	DDIT3	SPINK1	ACOT8	HERPUD1	IP6K2	FLNB	RT1-DMA	AGT	PLA1A	EIF1A	MX2	PIK3C2G	CYP7A1	SGK1	GSTT3	CPT1A	ATE1	ZFP187	CENPW	TAF10	PROC	HAO2	TOMM6
GNAI1	MARCKSL1	B3GALNT1	DDX58	PCDH18	DUSP5	F3	ARHGAP22	OTC	ALG12	ITPR1	FMO3	PAK1IP1	PSMD5	MCM7	EI24	CA2	SERPINA7	XPNPEP2	HSPB1	GCK	BHLHE40	DDB1	LY6C	GULO	SLC13A5	TRMT61A	RTP4	PIAS3	COQ10B	SEZ6	C6	LOC100361568	RBMS1	MOSPD2	CENPF	SLC35B1	RGD1311122	FTCD	NDUFB7
PDRG1	SULT1A1	CAMTA1	CMPK2	MYADM	RIPK2	CLIP2	RSAD2	THRSP	MGAT2	DHCR7	PPCS	TMEM185B	EBNA1BP2	ASPM	SLC43A1	DMXL2-PS1	DAO	DDHD1	NIM1	SLC25A25	IL6R	MYCBP2	CD5L	LDLR	NDRG2	LOC680262	RT1-DA	HAPLN3	CCRN4L	RGD1307603	CES2C	PANK1	FASTKD5-PS1	ARHGAP12	TRIM59	MRPL38	ZFAND6	C4BPB	MRPS12
LTBP1	EGLN3	ESM1	CXCL11	PCTP	JUNB	CCDC93	PNPLA7	CRP	HSPA13	FLAD1	SRSF4	HSPB8	TM2D3	MAD2L1	SLCO2B1	GSTM4	UST5R	CYP2C11	SEZ6	NFE2L2	RGD1359529	MYH9	FGL2	HAMP	RGD1307603	HMGCR	CLEC4A3	LOC100361444	INMT	ACSM3	IGFBP2	ACAA2	UBE2D2	LOC100361890	TOP2A	LOC100359995	OTC	POR	NDUFAF3
HELLS	LAMC2	TIPARP	RNF213	MAFK	IER2	BBS7	AKR1C14	CYP1A2	SEC24D	GADD45B	S1PR1	FBXO30	PSMD12	ZFP367	RGD1304982	PIR	TNFRSF12A	ACSM2A	CYP3A9	RGD1309362	DUSP6	NT5E	CTLA2A	INHBC	SCLY	PRKAB1	PSMB9	OAT	PPP1R3B	OMD	DMXL2-PS1	HADHB	DHX9	CLEC14A	MAD2L1	TBCB	APOM	IGFBP4	TOMM7
PLN	LMCD1	RGD1311422	PSMB9	LOC100362733	RUNX1	PSCA	UST4R	HSPA1B	GLTPD1	SLC22A5	ABLIM3	ETS2	STIP1	CENPW	ABAT	APOA4	GPX2	PPP2R1B	CYP2J4	PPP1R3C	PRIC285	DSP	LGMN	INMT	BBOX1	CCNG2	LY6C	SKAP2	ZFP189	IGFBP1	G6PD	RGD1308772	SMC2	RGD1310553	PLK1	OLA1	NA	CRP	MRPS16
RGD1307603	CALCB	ALOXE3	LOC100362733	PDK4	ZFP36	ACTA1	FLCN	IL1RL1	YIPF5	TIMM9	WASL	PPRC1	APEX1	CENPK	LOC500420	SULT2AL1	AKR1B8	SEZ6	HIBCH	SLPI	PIM3	IGF2R	LY86	HSD3B5	C4BPB	SLC22A23	USP18	CADPS2	HMGCR	SPINK1	ELOVL5	PLIN2	FBXO11	UBR1	CDKN2C	LOC100361913	PTMS	SLC37A4	MRPS33
FCHSD2	SLC16A3	VWA1	RGD1563091	NA	NEURL3	SH3BP5L	GAS2	PXMP2	SSR3	FADS2	CTGF	NDUFAF4	SRM	CCNE2	HDHD3	DAP	LGALS2	ACSM5	XPNPEP2	PKDCC	TAT	APP	LAPTM5	ATOH8	SELENBP1	MANF	HCK	FADS2	COMT	PRKCDBP	NR1I3	LPCAT3	NMD3	TP53BP2	PCNA	MRPS30	F11R	HNF4A	MRPL36
GNMT	PFKP	ADORA2B	DTX3L	RFX5	PLEKHF1	LOC685933	HMGCS2	CYP3A23/3A1	HERPUD1	SLC17A2	PFKFB1	USPL1	CA2	DNAJC9	IYD	ZDHHC2	NPDC1	HSD11B1	CRAT	KLF15	VGLL4	ST6GAL1	SH3BGRL3	CA2	IRAK3	CISH	LY86	UGT2B7	AMMECR1L	DMXL2-PS1	GSTA5	SLC25A42	DBR1	ATE1	PRIM1	SRM	RETSAT	SERPIND1	MRPL13
GPHN	TM4SF4	CXCR4	MPEG1	HFE2	RND1	SLC39A10	CXCL10	SEMA3C	HN1L	ADCK3	CLDN2	RGD1307704	CCT3	HAUS4	MKNK2	PHGDH	SERPINA4	CELA1	CHRNA2	LOC500300	TIPARP	LMAN1	RT1-DMB	CYP3A9	FAM82A1	SEC23B	FGL2	HIST1H4B	BIRC2	AKR1C12	IDI1	ACAD11	DNAJB9	RBM3	H2AFX	EXOSC4	ACADM	BDH1	LOC681219
PSAT1	CXCL10	PDGFA	PSMB8	CCL2	CCL7	RGD1560873	GSTA5	UBD	TMED9	SCLY	PCSK9	YTHDF2	ASNS	H2AFX	PMVK	HIBCH	RAB30	CYP4A1	HADHB	FMO3	NEDD9	MPEG1	CD48	SULT2AL1	XPNPEP2	PAK1IP1	CD5L	EPPK1-PS1	UBD	PLA2G16	GBE1	MLYCD	RGD1561940	VPS13B	RFC4	LOC685888	RT1-A2	OTC	RGD1305158
GPM6A	CRYAB	ODF2	MS4A6B	RASSF1	FGF21	ZFP322A	FABP7	DUOX2	TFG	TIMM10	SGK2	PELO	ABCC3	PRIM1	AKR1C3	R3HDM2	KLF6	AVPR1A	MIOX	PFKFB1	PRKAB1	SND1	CSF1R	NRD1	SREBF1	TXNRD1	BCL2A1D	FAM49A	RGD1359529	PLBD1	INMT	COLQ	NDUFAF4	DNAJB9	HAUS4	MRPS7	SPP2	ALDH6A1	GADD45GIP1
SLC19A2	DUOX2	LOC497952	IFIH1	SLC40A1	RHOB	LAMB3	KLF4	ANXA1	SSR2	SLC16A10	PXMP4	NOP56	PSMA1	SMC4	CTSF	RGD1562323	BTG3	APON	CHCHD6	AKR1C12	KLF15	RAPGEF2	ANXA3	ZDHHC2	ELOVL5	FOXA3	CD48	SULF2	PAWR	FDX1	NR0B2	NBN	RBM3	ZCCHC11	DNAJC9	TMEM147	HADH	FAH	LOC100360384
PLA2R1	GNA14	PKN1	LOC100361444	ZFP36	ID2	HPS6	CCL20	FST	DDIT3	MTMR7	EDEM1	HRB2	THRSP	TRIM59	WDR6	GSTP1	TUSC3	AKR1C12	ALDH1A7	INMT	MID1IP1	CCNL2	ARHGDIB	GRTP1	PTPRD	TARS	RGD1309362	CASP3	RGD1309362	GSTT3	R3HDM2	PPCS	PGPEP1	CNOT7	CENPK	PFDN5	VKORC1	HADH	MRPL55
LOC500300	FLNA	LOC685933	PARP9	ADM	SERPINE1	CNPY4	SQLE	LAMC2	ARL1	LRAT	OAF	WDR3	GPX2	HAT1	GALM	DHRS7	ATP6V1D	ACSL5	HMGCL	COMT	MYC	DST	UNC93B1	ISYNA1	IGFALS	TIMM9	RT1-S3	NFE2L2	EDNRA	FAM111A	ACSM3	PGRMC2	CSTF2T	SPG20	CKAP5	COMMD6	ARL6IP1	GK	MRPL11
TRIO	LOC685045	BHLHE40	IRF1	DUSP5	RGD1359529	CD44	C5	GSTP1	LMAN1	SLC25A15	NUDT4	RG9MTD1	POR	TOP2A	PCMTD2	PC	NDRG2	CHMP4C	ACOT2	MAFB	NFIL3	RELN	PLTP	TNFRSF9	PPP1R3B	AIMP1	CSF1R	MAN2B1	RIN2	ALCAM	LOC100360180	ACOT7	HACE1	DHX9	SKA1	TOMM6	DAP	TAT	SCAND1
FAM176A	RGD1563547	PDRG1	UBE2L6	HELLS	ZFP189	TNPO1	LOC100361568	RGN	SPCS2	PDHB	GPR146	CINP	PSAT1	CDKN2C	PDK2	MTMR7	CCNG1	AIM1L	FADS2	ALDH1A7	ZFP36L1	RGD1308772	RAC2	ALDH1B1	ADHFE1	PHLDA3	RT1-T24-3	PGCP	KLF9	ACSL5	ACSM2A	DACT2	RGD1562136	SMC2	NCAPH	WBSCR22	GLUD1	ALDH1A1	MRPL53
RELN	TMEM106A	OSGIN2	GBP4	CIDEC	EGLN3	BMP2	BCAT1	HMOX1	PRKCZ	CNN3	XIAP	TGIF1	IMPDH2	TYMS	PRKRA	CRYL1	SLC3A2	RTN4	DAK	FAM111A	IER2	GANAB	HPGDS	IGFBP1	HSD17B2	RCAN1	SH3BGRL3	SLC6A13	RETSAT	RTN4	PNPLA3	HSD17B4	TP53BP2	RPE	KIFC1	MRPL55	F12	BBOX1	CCDC58
FRMD6	VIL1	SMYD5	TRIM6	SIAH2	CSRNP1	RGD1307830	GPRC5A	SERPINA11	ARCN1	HDHD3	MTSS1	GSTM3	CCT2	DTYMK	PLEKHB1	GPX2	APON	PLBD1	ECI1	SLC25A15	NFE2L2	ZBTB20	PYCARD	BAIAP2L1	SERPINA10	SFPQ	PSMB8	A2M	PRKAB1	RGD1309362	CCRN4L	HACL1	PCGF6	FAT1	UBE2T	LOC100360077	NA	TSKU	PFDN6
LOC100360205	PDRG1	RORA	TRIM5	FAM89A	FLRT3	UBXN8	SEC16B	CYP3A18	SEC11C	GCK	RGD1563888	STBD1	TSKU	CENPF	NQO2	GSTM1	FAT1	SLC46A1	IMPA2	PXMP4	AKR1C12	MAN2A1	TSPAN13	RGN	GPT	SRSF6	ITGB2	ZMAT3	NR0B2	RT1-BB	ABCG5	ALDH1A1	PNO1	TMEM33	TTK	HTATIP2	ASGR2	GJB1	LOC100360077
CHAC1	SERINC2	STK19	UBA7	LOC100361568	FST	IMPAD1	HMGCS1	COL4A5	COPG	DHRS3	RAPGEF4	SMN1	PSMA5	PLK1	ACSS2	AGXT	SCD1	CES2C	XDH	CISH	HAMP	TGOLN1	CD163	CD97	MAP7D1	SERPINA7	CFP	FAT1	TRIB3	METTL7B	LBP	GPD1	AKR1D1	SPPL2A	ARL6IP1	FDX1L	SERPINF2	HSD17B13	TAF10
LAMC1	G0S2	RGS2	LOC690000	SLC25A25	IGFBP1	FHL2	RGD1309362	TSPAN13	SSR1	COMT	UBE2G2	NMD3	FAM195A	DSCC1	ACBD4	GNMT	TUBB6	PRKCDBP	HSD3B6	CYP17A1	PDK4	USP47	HOPX	SEZ6	SEZ6	PCSK9	RAB32	AKR7A3	LOC500300	ELOVL6	SLC27A5	ACOT12	MGC94335	BCOR	KIF2C	MRPL16	GOT2	PAH	NDUFS3
STK3	SEMA4A	DNASE2B	ISG20	NEDD9	FBXO32	TPR	LOC100362733	KLKB1	ZFP46	PPCS	SLC19A2	TTPAL	CREG1	NCAPH	ACOT13	ACAA1A	ACOT2	TM7SF2	ASNS	PIM3	MAB21L3	FN1	PLSCR1	OSBPL9	GBE1	SQLE	CAPG	PCSK7	RETSAT	ACSM2A	OAT	CPT1B	ARMC1	CPOX	MCM4	MRPL24	SMPD1	ALDH4A1	RGD1565784
HHEX	DUSP9	TPR	CXCL1	HEBP2	DDIT3	FGF21	AMPD3	MMP12	SEC22B	HSD17B2	HERPUD1	CNO	TUBA4A	RPA2	COQ10A	PKLR	ANXA5	ENPP2	DHRS4	RT1-BB	ELL	HECTD1	CRIP1	RGS3	TNFRSF1A	TMEM93	RT1-DMB	GTSE1	KLF3	CIB2	LOC689064	MGLL	LAP3	USP25	CYP1A1	MRPL19	AQP8	CSAD	TMEM126B
MAN2A1	HSPB1	NA	SP110	IGTP	F3	KCTD3	MBOAT1	SERPINA3K	ARF4	FAM134B	CCRN4L	DDX18	CTPS	SKA1	AADAC	CYP2J4	FAM210B	SLC27A5	NIPAL2	STAC3	BIRC2	SEL1L	COTL1	ST6GAL1	AKR7A3	HNRNPAB	CXCL9	EPHX1	PFKFB1	GADD45G	PYGL	PNPLA2	CFHL1	NA	MCM7	THOC4	COX6C	CYP1A2	COX17
MAGI3	CDH1	ERO1L	GADD45G	BCL3	TSKU	ANKS1A	C4BPB	CYP4A3	TMEM39A	PPM1K	ID4	WDR74	SDS	UBE2T	RGD1563941	OAF	GNAI1	THUMPD1	PKIB	TUBB2A	AVPR1A	ACOX3	SRGN	CYP2A2	G6PC	CTPS	ANXA3	SERPINA7	STARD13	OLR59	RCAN1	IMPA2	RG9MTD1	NADKD1	BUB1B	TMED3	PSMD8	KLKB1	MRPL54
DIXDC1	CCRN4L	SYT8	ENPP4	AGRN	MYC	FAM190B	TSPAN13	CYP4A1	CDK2AP2	MAT1A	ATP1B1	NUP153	MRPS18B	PLK4	EHHADH	ANXA7	RGD1307603	CYP2D4	SDF2L1	KLF9	POLG2	MAPK9	FOLR2	MKNK2	RGD1311910	KTI12	IFIT1	LOC100359529	AKR1C12	HSD17B2	VNN1	RGD1305679	MOSPD2	RGD1562952	PLK4	PSMD14	NA	GPD1	NDUFA2
CGNL1	AMPD3	RNF6	LOC100361552	EGLN3	GADD45B	NUP133	COMMD6	TSPO	BET1	BDH1	HSPA1B	TAF1D	CCT4	ZWILCH	SUOX	DEXI	LGALS3	CIB2	UGT2B1	DUSP6	AKR1C12	PRKD3	CFP	GPT2	CP	USP10	TSPAN13	ABHD4	GSTT3	PPP2R1B	ACACA	RETSAT	CPEB2	PUM2	ZFP367	PDCD5	NA	SLC6A13	MRPL27
HSPA1B	COX6A2	NFATC4	IFI35	PPAP2B	BTG2	PPIL1	QPRT	GNA14	SCFD1	CES2C	FAHD1	AEN	ABCB1A	CSRP2	CXCL12	POR	SLC46A1	GADD45G	C1S	SCD1	PPP1R3C	GNAI3	CFD	SPINK1	C4B	SLC35B1	LAPTM5	CYP3A9	FMO3	DAO	HAMP	CHCHD10	DDX52	ZBTB20	HAMP	FKBP3	RPN2	AHCY	MRPL49
SERPINA11	PLSCR1	LEMD2	RIPK2	SLC5A3	NFIL3	DACT2	PELO	SLCO1B3	NUS1	SERPINA7	SLC25A33	GNL2	PSMC4	RGD1311747	NA	CYP3A9	PQLC3	NIM1	DECR1	NQO1	NRIP1	HNF4A	SLC28A2	GSTA5	ORM1	GCLC	ARHGDIB	FTCD	MAFB	RGD1562323	UST4R	ACO1	ATF1	RBM12B	KIF11	METTL5	UGP2	SLC22A7	SF3B5
SERPINB9	UOX	ABLIM3	TAP1	THNSL1	TRIB3	ABCC4	GNA14	CCND1	PDIA3	TIMM17A	OSGIN1	TWISTNB	AVPR1A	WEE1	TRIB3	ALDH1B1	CXCL12	VNN1	PEX19	RGS3	G6PC	DYNC1H1	GNGT2	MPHOSPH8	GULO	CAR5A	RSAD2	RGD1584021	NAMPT	SLC27A5	FMO1	HDC	MGC112830	CTR9	CDCA8	NSMCE1	ECHS1	PHYH	LOC100363539
RUNX1	IL33	SLC15A4	C6	HSPA1B	2014-03-03	PRPF40A	GSTM2	ID3	PYCR1	ADAMTS7	KLF9	CCL2	LOC100360406	KIFC1	ACPL2	GLS2	S1PR1	CYP3A2	BBS2	IGHA	LOC100361444	COPA	LCN2	PREP	EHHADH	MYC	CTLA2A	OPLAH	CXCL1	XPNPEP2	PDHB	BRP44	SH3BGRL	TRIO	CAR3	MRPS12	RCL1	CDO1	PSMG4
MYOF	QPRT	PRDM4	STAT2	WSB1	PNRC1	MTMR11	MAOB	AMY1A	EDEM2	PTPRF	HACL1	CHAC1	PSMD6	XPO1	LHPP	DUSP1	PTER	PLEKHB1	F5	RGD1308059	ATF4	EPRS	NAPSA	IMPDH2	C4BPA	MGAT2	LGMN	CELA1	OSBPL11	OSGIN1	HSD17B2	HADH	NA	HACE1	TYMS	AURKAIP1	PFN1	DHRS3	MRPL28
STBD1	AMDHD2	FLCN	C4B	SERPINE1	SLC2A1	RPAP2	ATP6V0B	FILIP1L	PPIB	NSDHL	KLF13	GDF15	ZFAND2A	RFC2	CBR4	TFRC	GSTM7	LOC685577	AQP9	CPT1A	AHR	UBR5	AP1S2	GLS2	HES6	GCK	SLC28A2	SDS	IL6R	IDI1	PRKCDBP	LACTB2	UPF3B	CKAP5	CCNE2	TMEM97	HRSP12	OAT	TIMM21
NA	F5	MMD	ICAM1	DUSP1	DUSP10	TPBG	AGTR1A	SLC27A2	TMEM41B	AKR7A3	LOC100362733	RGD1305222	PSMD4	CHEK1	CAR5A	CYP2T1	RPS5	CES1D	RGD1308114	DDHD1	STBD1	GTF2I	CCL5	NR0B2	NFKBIZ	YARS	IFIT3	GPHN	TRAK1	IL33	ADIPOR2	SMOX	PUM2	OGT	HAT1	TMED9	APCS	MBL2	TOMM5
G0S2	PAH	LIN54	LY6C	SLC25A24	RND3	IRAK2	AGRN	PYCR1	UFM1	FABP7	CEBPB	MRPL47	XPOT	GTSE1	FGGY	ZFP354A	DENND2D	FDX1	RGD1308772	NFKBIZ	GCK	LOC100361890	SLPI	REEP6	STEAP4	G0S2	UNC93B1	CCND1	GOT1	AKR1C12	AKR1C12	BBS2	ESF1	SRP54	FAM111A	UBE2E2	NA	SLC38A3	ATP6V1F
DUSP16	DBN1	RGD1309104	LOC500300	UBN1	IL1B	RUNX1	OTC	HAMP	DDOST	TFRC	RAPGEF5	EIF2B1	TRIB3	CENPN	RGD1310495	UGDH	SCARB2	RXRG	RGN	ACSM5	FAM111A	COL18A1	S100A10	MSMO1	TIMP1	SLC3A2	IL1B	PC	GADD45A	RETSAT	PGPEP1	PPP2R2D	NAA15	NA	IQGAP3	KRTCAP2	SLC22A18	MBL1	SHFM1
ZFP36	MMP9	ADRM1	PARP14	ONECUT1	TAT	USP54	F5	AMPD3	HARS	NDST1	PKDCC	ZFAND5	POLR3G	AKR7A3	SESN1	ATPIF1	GPLD1	ARL6IP1	ELOVL6	SREBF1	B3GNT2	ATL2	IFITM2	P4HA2	SQLE	TFRC	AP1S2	CYP4F4	RGD1309362	ACSM5	HES6	ETFDH	FRK	MYCBP2	ANXA1	SWI5	NA	GULO	LOC689959
SULT1E1	RGD1359349	MORC3	IFITM3	DDIT3	DUSP6	RAB3GAP2	DENND5A	PCK1	SLC39A7	TIMM8A1	RPRM	RAD17	MDM2	RFC3	LOC100360066	ADH4	SLC10A1	AGMO	APOM	ACLY	GADD45A	MYO1B	RT1-DB1	CSAD	SLC23A1	ID2	IRF9	FADS1	ATF4	CCRN4L	P2RY2	ACSL1	RGD1309906	TSPYL1	DSCC1	HSPE1	APOC2	PCYT2	MED31
TREX1	HAVCR1	VPS4A	RNF114	CCL7	RREB1	ID3	LOC686032	FABP4	COPA	LIMS2	N4BP2L1	DDIT3	IPO4	GINS4	LOC680875	MFSD2A	PPL	METTL7B	MGAT4B	RETSAT	COMT	RDX	IL1B	BDH1	SDS	APEX1	LGALS3	SCFD2	CITED2	AVPR1A	OLR59	EPHX2	SSB	ACSL4	RACGAP1	EEF1D	RGD1305679	HSD3B5	LOC688786
EGLN3	CD69	KATNA1	OGFR	RGD1305592	MXD1	CTTNBP2NL	GSTK1	PKLR	NUCB2	LGALSL	RTP3	BRIX1	PSMC2	CDCA8	LIMS2	CD14	ACOT1	FABP7	HAL	CYP8B1	PXMP4	PLXNB2	ARPC1B	SLC40A1	ABAT	STIP1	CRIP1	SEZ6	NQO1	OAT	PLEKHB1	ACADL	ACYP2	CNOT6L	DLGAP5	MRPL53	C8B	GSTT3	LAGE3
TMBIM1	SLFN13	FAM129A	PSMB10	UBAP1	MAP3K8	ANKRD37	G0S2	SLC25A4	MGC94190	LIN7A	RB1	RNMT	ATIC	MELK	PTGR1	CSRP1	MANBA	ACSS2	CSRP1	PGPEP1	PKDCC	AHCYL1	CASP1	C4BPB	KHK	TFG	PYCARD	FGGY	HAMP	CROT	PDK1	TYSND1	HRB2	API5	CENPN	GLRX3	RGD1310507	NA	TMEM160
FLNB	SLC25A4	SGPL1	ADAR	S1PR2	SRXN1	PBX3	CPS1	FADS3	TMED2	ST3GAL6	RAB30	CIRH1A	GSS	KIF2C	TSKU	PRODH	SPINK1	GSTT3	DAO	SLC25A22	CCDC126	CNOT1	PLD4	CELA1	CMBL	AKR1C3	PLTP	SEL1L	CYP8B1	FMO1	DUSP1	FAM195A	LUC7L3	2014-03-06	KIF18B	LOC681367	IGF1	GCDH	MRPL20
RCAN2	GALK1	N4BP1	MITD1	CDC42EP5	NEDD9	CCNYL1	CLCN7	CDO1	UFL1	POLG2	B4GALNT1	POLR3D	YARS	TTK	HINT3	EPCAM	CYP2D3	CREM	CYP2T1	UBD	ID3	GNA12	RAB32	NCLN	RGD1308059	PLAA	CD163	MRPS18B	PER2	COMT	HBB	ACADVL	USP3	RGD1310552	FUS	MRPL13	LOC100362733	HGFAC	PDCD5
CIB2	GYS2	NUP133	IFI27L2B	FLCN	CH25H	TLE1	HAO2	HAVCR1	UAP1	BMF	FAM35A	POLR1E	UMPS	FEN1	ACP2	TMEM97	SMOX	HBB	ACOT3	RTP3	RETSAT	SEC16B	FCGR1A	PNPLA2	CES1F	CLDN2	RAC2	LOC680097	CISH	DUSP1	CYP7A1	CMBL	RANBP6	DYRK2	ZWILCH	TIMM13	TMEM30A	PLG	SURF1
ERRFI1	IGFBP3	IL1R2	LTB	RYBP	PPL	SH3BGR	KLKB1	CYP2D2	TRABD	TOMM40	AHR	TIMM9	TIMM9	CKAP5	METTL23	ABHD2	CIDEA	CYP3A9	RGD1562284	CDKN1A	ANGPTL4	SLC39A14	GBP2	SLC41A2	ETHE1	IARS	CCL5	PTPRD	SLPI	UBD	GPD1	ALDH3A2	OTUD1	GCLM	EZH2	OSTC	AFM	HAMP	LOC100361188
NPAS2	RUNX1	B4GALNT1	PNPT1	CDC42EP2	PLK2	GDF15	FBP1	DHRS7	RGD1559909	CAR8	ID2	APEX1	PRPF19	RAN	SLC22A7	PAPSS2	SRXN1	DDAH1	RGD1311078	BAIAP2L1	SLC6A6	LASP1	TAGLN2	ANXA5	PRODH	SULF2	STAT1	PNPLA7	DNAJB9	LOC689064	APOA4	SLC4A4	SRP54	SPTBN1	ESPL1	TIMMDC1	ARPC2	LBP	TIMM10
ACTA1	FAM89A	FAM38A	HAMP	AKR1B1	GEM	N4BP1	ABCB1A	LOC299282	PLAA	CYP51	HDHD3	BAG5	ABCC4	ZDHHC2	RNF128	UGT2A1	CYP2A2	CYP2A1	ACO2	ALDH1B1	CCNL1	FAT1	PLVAP	NT5E	GLS2	A2M	TAGLN2	RGD1308114	FAM117B	CELA1	CYP3A23/3A1	ACSL3	NRIP1	DLD	CHEK1	HMBS	GLO1	NA	ACOT13
COBL	DPYSL2	TMEM140	ANGPTL4	ZFP868	ADM	AKR1B8	CD68	SLC25A24	SRPR	ZFPM1	CDKN1A	METTL11A	RGD1307752	MCM3	PIGP	AOX1	IMPDH2	AKR1C14	SUCLG1	CEBPB	RIPK4	PNPLA8	IGHA	NGEF	ACSL1	RGD1308059	PRKCB	NNT	IGHA	SCD1	SLC46A1	FGF21	NA	CFH	CYP3A23/3A1	SRP19	NA	RNASE4	ATP5O
LIMS2	BDH1	MSN	UPP1	CPEB2	B4GALT5	PXK	RAPGEF4	LOC100359743	SND1	FMO3	MAFB	DUSP16	AKR1B8	KIF11	MCEE	NOX4	CD276	NUCB2	NUDT7	MKNK2	PLK2	PTPRD	HMOX1	AKR7A3	ASNS	CPT2	RT1-DMA	SDF2L1	MAP3K1	RAB30	SDS	ACSM5	AMD1	CHORDC1	FAM83D	LOC683402	TALDO1	GAMT	HSPE1
TM4SF4	SELENBP1	DDX20	DHX58	MTA3	FAM89A	BASP1	P2RY2	MYOF	SURF4	PLXNB2	LPAR6	MAFF	FMO1	IQGAP3	SLCO2A1	SEZ6	RGN	SULT1C3	DHDDS	SLC6A6	RETSAT	GOLPH3	GRN	GJB2	BTG2	PGAM5	MX1	EXTL1	AOX1	A2M	CREM	PPM1K	KRIT1	CPEB2	AKR1C3	RGD1304704	VAMP7	NA	NDUFS4
RGS4	GRB14	AKR1B8	PLAC8	ANGPTL4	TRIB1	CTNNAL1	CBS	CXCL3	SRP54	COBL	JUNB	CXCL10	USP10	BUB1B	RAB40B	LOC498606	HAO2	FAM89A	ACSL3	NFKBIA	R3HDM2	SLC25A13	PTPRC	GK	SLC39A14	CYP7A1	GRN	RHOB	OAF	SERPINA7	ABCG8	MTTP	PGAM5	SCAF11	GTSE1	UXT	NA	F12	MRPL32
LOC290595	TGM2	ZFYVE26	PRIC285	TIPARP	CLK1	THNSL1	ATF3	CYP2A2	RGD1560433	NAT8	TDO2	PPP1R15A	IARS	LOC100361269	HSD3B5	REXO2	CYP4B1	LOC360228	ZDHHC2	SDC4	ZFP189	MTUS1	PRKCB	AKR1B7	BDH1	COMT	CFD	CD14	IP6K2	C6	NQO1	RGD1562323	UTP3	KLHL24	CCNF	ERP29	NA	REEP6	TMEM147
GBP4	TEAD2	STK11IP	C4BPB	SGK196	ZBTB11	LOC690217	CDO1	CCL2	SRP68	CYP1A2	SLC7A2	RPL7L1	AIMP2	MND1	NTPCR	GSTT1	CYP1A2	PHYH	ANXA7	SRSF4	FAM117B	GALNT1	GMFG	CYP17A1	RBM3	FAT1	COTL1	SLC5A6	AHCTF1	PHYH	CYP17A1	SLC27A2	YTHDF2	RGD1561940	ITGB3BP	MRPL11	TRMT112	APOA5	MRPS25
DAAM1	ANKRD1	PFKFB3	LOC500956	SRXN1	IRS2	LOC100363197	PPP1R15A	UGT2B1	SEMA3C	UGDH	PPFIBP2	NOLC1	LGALS8	RGD1560010	CPPED1	GULO	ENC1	ME1	PEX11A	FOXA2	IER3	ABCA1	IGSF6	C1R	CYP2C11	PREB	IFITM3	SLCO2B1	XIAP	TM7SF2	SLC22A5	PCTP	CTR9	UBE2D2	MDM1	MANF	CSRP1	CYP4A3	CHCHD5
RAPGEF2	COL4A5	FABP4	IL18BP	PHLDA1	USP43_PREDICTED	NFKB2	STEAP4	AKR7A3	FAM111A	FAM195A	MSMO1	CTPS	FBL	MCM2	GUSB	DDC	RHOC	RGD1309362	LOC367746	GADD45G	RT1-BB	LOC100360302	LST1	ETNK2	LACTB2	DNAJB9	HPGDS	SLC27A5	TBC1D14	SLC25A25	PLIN2	CYP8B1	AKIRIN1	ZFP281	GPT	TIMM21	FKBP2	SULT1C3	POLR2J
ZFP688	LOC100360936	IFT57	CCL2	PIM3	TGM1	IFFO2	BDH1	ZFAND2A	NARS	WSB1	STAT3	CDK9	NSFL1C	DLGAP5	YPEL5	GCLM	CYP4F4	ADH7	ALDH1L2	G6PC	RGD1309362	ITGB1	IFI204	SLC22A8	MBL2	MSMO1	IGTP	FHIT	RT1-A2	LOC100361444	RGD1309534	FITM2	RAD17	RANBP2	LOC680531	HMGN3	NINJ1	ABHD14B	CMC1
PTPRZ1	MAB21L3	WBP4	C5	PELO	RIN2	TRIM35	CYP4F4	SH3BGR	UBXN4	CPT2	DIRC2	LOC100361568	SETD4	HMGN1	PERP	GPLD1	CA2	UBD	PKLR	MID1IP1	RND3	ENPP1	IGFBP7	PCTP	SLC4A4	ATP2A2	IFITM2	APOA4	CHKA	HSD11B1	MID1IP1	RGD1560010	MEMO1	CEBPG	MELK	ACYP1	ATP5B	UPB1	LOC100233176
PHGDH	SLC26A1	IFNAR1	VCAM1	SLC20A1	CNKSR3	IL1RL1	TOLLIP	ANKRD1	STX5	UBAC1	GTL3	N4BP2L2	FGF21	YWHAH	TRIM5	MANBA	HSD3B5	DUSP1	EPCAM	FKBP5	HES1	ATP8B1	TES	CNN3	IL1RN	TMEM218	FOLR2	RGD1311122	CDKN1A	THUMPD1	LOC100361444	CHKB	NCK1	CAPRIN1	DTYMK	SAMM50	TMED2	CP	MRPS24
KLHL24	TGM1	GSK3B	PSMF1	GFPT2	GADD45G	SOCS5	MBL2	TDO2	IFT20	LOC691853	CYP17A1	ESF1	CACYBP	RGD1307465	BCKDHA	LIPC	LCN2	DAO	TUSC3	NNMT	MAFB	C4B	CLIC1	TMEM98	NUPR1	TCEA3	PLSCR1	MPST	ID2	APON	CYP2J4	ACAT1	MPHOSPH10	SGPL1	RGD1560010	MRPL27	KLKB1	FADS2	GRPEL1
CLASP1	MYADM	LAMB3	LOC100362108	SLC38A2	ANKRD37	RNPC3	GCLC	ID1	EIF2AK3	ALDH1A7	LOC100360406	IMP3	CPT2	RACGAP1	DHRS3	SLC25A25	ABCC3	HSD3B7	C1R	UBD	MAD2L1BP	CPS1	LGALS3BP	S1PR1	RGD1310552	RRAGA	PLD4	SGCB	PRELID2	ECI1	SULT2AL1	TXNIP	TBPL1	PNPLA8	NUPR1	LOC100361188	TMEM66	SELENBP1	LSMD1
EAF1	MYH10	ARFGEF2	CNP	PARP14	ICAM1	BNIP2	UBD	HSD3B5	GNPNAT1	GK	HELLS	RIOK2	CCT5	RGD1309437	ETNK2	MSMO1	ABAT	FADS2	ACO1	PCP4L1	UBD	ATRN	CXCL9	RPS5	SLC2A2	AARS	MARCKS	TMEM106B	NR3C1	HAO2	AKR7A3	CITED2	LOC685045	FBXO11	LOC680262	MRPL14	TXNL1	ECHS1	IGBP1
DAPK1	GPM6A	IMPAD1	TMEM140	EPPK1-PS1	LOC500300	TMEM43	GLDC	BCAT2	EIF1A	PRODH	ARL4A	POLR1B	PSMD7	KIF18B	NME3	LTC4S	IGFBP2	SPINK3	SLC38A3	PLK2	FAM111A	IBTK	IFNGR1	FBXO3	ALOX15	MKI67IP	DPYSL2	SRXN1	SLC6A6	CYP2C11	CYP3A9	ABHD16A	RGD1565775	EPRS	WEE1	LSMD1	LAPTM4A	MKNK2	RGD1566239
NEDD9	CXCL16	SIAH2	NMI	ATP6V1B2	FKBP5	MEX3D	SLC4A4	LECT2	P4HB	GBP2	CPT1A	TMEM11	ME1	ARL6IP1	LRAT	CYB5A	NAT8	EBP	SLC39A8	COMT	RNF39	NDST1	DCN	PHYH	METTL7B	FAM111A	LCN2	NUDT5	MAD2L1BP	SPINK3	PHLDA3	RXRG	NBN	UBN1	MND1	DHRS7B	BDH1	SLC22A18	POLR2E
FAM111A	PLA2G16	BCAT1	TRAFD1	ZFP422	CTGF	MBOAT1	EPHX1	MARCKSL1	TMEM97	GUCY1B2	PALMD	RPUSD2	TNFRSF1A	SUV39H1	PPAP2B	ACSS2	ANXA7	SGK1	NAT8	NET1	RGD1308059	CAST	DPYSL2	PFKFB1	LOC689574	LOC500300	CLIC1	ISG15	FGF21	CHMP4C	MGLL	MAP7D1	MGC105560	XPO1	CYP1A2	MRPS33	CRP	SAA4	COX19
CRP	LOC680097	DST	UBD	PVRL2	FOXA2	AZI2	PLA2R1	FLNA	HDLBP	AQP8	ASL	RRAGA	OSGIN1	FAM111A	RAB17	CREM	CES1D	CES1F	UGP2	FMO1	DDIT4	APOB	ANXA1	ABCG5	C9	NAA15	FCGR1A	RAB13	SLC38A2	LOC685577	FADS1	ENC1	RHPN2	RNF139	GINS4	SEPX1	CPB2	AZGP1	LYRM2
CITED2	SERPINE1	PAFAH1B3	TAP2	RGD1359529	LOC681371	HSPB1	TSPAN7	CD44	UGGT1	RGD1562079	RGD1308059	EIF2B3	SEZ6	RBBP7	NFIB	GSTM2	AKR1C3	LOC689064	SPP2	ID2	GREM2	SLC22A23	FABP4	MBL2	CYP3A23/3A1	BAG3	S100A10	SCD1	BCAR3	TAT	ACSF2	RGD1562284	USP25	MAN1A2	NCAPD2	UCHL5	HAO2	NA	DNAJC15
ZFP395	FLNB	FABP1	BST2	MMP14	CXCR7	CEP120	FAM25A	DCN	DUSP11	UGP2	NAMPT	RASSF1	CYP7A1	RFC5	ANXA4	UGT2B7	ACSL1	ADH1	ACADVL	EFNA1	RT1-BB	PC	LTA4H	IDI1	AADAC	UAP1	SRGN	CGRRF1	G6PC	UGT2B1	OTUB2	PKDCC	TGIF1	CACYBP	LGALS1	PFDN1	AQP9	CYB5A	DTD1
PRKCZ	BDH2	MYH9	XDH	RGD1309748	CCL20	SLC25A24	PECR	PLA2G16	SEL1L	TCEA3	KLF15	AKIRIN1	PPCS	ESPL1	MACROD1	TMEM205	TSX	AKR1D1	DAP	ARL4A	INMT	ZFP386	SLC15A3	SEPW1	MRO	FOXA2	GBP4	ZAK	LRRC8B	ORM1	CYP8B1	TOR3A	AZIN1	MGAT2	MYH10	MOCS2	OAZ1	NIT2	MAGMAS
BCAT2	NR1D1	NKIRAS2	TRIM25	LIMS2	BHLHE40	CXCR4	RGD1309350	CCL7	GORASP2	FITM2	SGMS1	CIAPIN1	ACO2	EZH2	SEZ6	LBP	VNN1	RB1	ACOT9	ZFP36	CHKA	CLTC	STK10	CSRP1	OTC	TAT	OASL	CP	ALDH1A7	ABHD2	KHK	ABHD6	TCERG1	RGD1308127	RGD1309437	ATPIF1	CALM1	SLC25A1	FKBP11
SH2D4A	PLSCR2	CRYAB	SHISA5	SIRPA	CCNL1	RGS2	SERPINA7	APCS	ASNS	SREBF1	KLF10	RNPS1	SCD1	TUBGCP2	PDCD4	CCND1	AADAC	RGD1305721	ACMSD	GADD45A	LOC680262	LARS	RARRES1	CYP26A1	CROT	PVRL2	IGFBP7	ASPDH	RT1-BB	AOX1	LOC500420	FABP1	ABCB1A	RGD1562626	NGFRAP1	NDUFS3	PXMP2	TGFBI	ROMO1
SH3D19	MAPK3	HCN2	NAMPT	KLF6	ZDHHC7	LEO1	CYP2C22	APOA2	MORF4L2	RGD1565496	PPP1R3C	LTV1	ADCK3	DDX39A	TMEM98	FAM82A1	KYNU	GPLD1	HSD3B5	H6PD	TRAK1	ANKH	CLIC2	GNG12	LTB	NFE2L2	SLFN2	TMEM120A	SLC19A2	SERPINA6	CASP6	MDFIC	FBXO30	BPNT1	GPSM2	MRPS18A	ATP5G3	NA	RGD1311605
DYSF	GSTA5	TECPR1	COMT	RAPGEF4	CALCB	SLC6A6	FMO3	SRXN1	RAB6A	PSMD9	GADD45A	TRIM27	PNO1	GPSM2	PPA2	KRT8	PYCR1	SLC6A6	CYP2C11	RGD1307603	GSTT3	LPHN2	SERPINB9	RGD1307603	IL1R1	ETHE1	PLVAP	COQ10A	KANK1	CXCL12	GULO	LRRFIP1	RIOK2	RGD1308772	CENPL	CHCHD5	CD47	INSIG2	RPO1-3
PALMD	A3GALT2	FCGR2B	MB21D2	KLF9	DUSP1	MMP3	SARS	CXCL10	TRIB3	CCRN4L	MBNL2	USP10	EPHX1	MDM1	TMEM9	G6PC	AFM	ALCAM	ACOT7	SH3BP5	NUPR1	HDLBP	MS4A11	CBS	CTH	SRXN1	SLPI	SND1	UGT2B1	UBD	TKT	POR	LOC681371	SFPQ	LOXL2	CHURC1	DDT	C5	FMC1
FILIP1L	FLRT3	TDRD3	RT1-A2	STK17B	VEGFA	CCND1	AGXT2	APON	FAM3C	CRYL1	BTG2	PNO1	PTPN21	CCNG1	NIPSNAP1	CLTB	PKLR	EHHADH	APCS	IGFALS	STAC3	CSNK1A1	TXNIP	HES6	PIK3C2G	SRM	ARPC1B	MRPS34	ZFP395	AKR1C1	SPINK3	RAB9A	RGD1304567	MGC112830	LOC500700	MRPS9	GAMT	SLC10A1	LEPROTL1
SVIL	IL1RL1	IL6R	FTSJD2	GEMIN4	SLC7A11	RAI14	GBP2	MAFF	SLC35B4	MBL2	LOC100361444	RNF4	PSMD1	NCAPD2	GUCY1B2	IDI1	TES	LIPA	ENPP1	RCAN1	SLPI	NCKAP1	PSMB9	TRAF4	HADH	DPH5	COL3A1	ID1	SCD1	ENPP2	PTPRF	ABCD3	HCCS	IDS	TUBGCP2	TOMM7	NIT2	PXMP2	NDUFAB1
ANO6	PYGL	MAFF	RT1-CE5	CXCL3	KLF9	CCDC125	AQP8	CRYAB	PAPSS1	ASS1	EIF1A	SRSF2	MRPL49	ALDH1A1	FN3K	H1F0	PPAP2C	SORL1	COQ10A	BCL6	STAG1	TNRC6B	GLIPR1	PRSS32	BMF	GMPS	IFI44	COMMD3	EFNA1	HSD11B2	FLCN	RGD1309362	HSPA14	EIF3A	RGD1311747	NDUFB7	GJB1	COL18A1	MRPL21
ZBTB20	RGD1304982	FABP7	HSD17B2	CLDN2	ZFP46	ZFC3H1	AOX1	KHK	CKS1B	MRPL47	SLC25A25	OSGIN1	ALDH1A7	GMNN	RGD1310552	ATF5	IGFBP1	ACSM3	NDUFA3	HSPA1B	MYD88	COPG	PLA2G2D	YWHAH	FAM210B	KCTD6	IRF1	VPS36	LIMS2	CYP2D4	DDHD1	ADH1	FBXO33	FNDC3A	RFC5	WDR61	RNASE4	NA	MRPL14
CLASP2	ADORA2B	CDR2	AKR1B8	GLCCI1	VHL	RGD1307325	GRN	CXCR4	PREB	GPRC5C	FOXO1	DIEXF	PSMA4	SLBP	GABARAPL2	ACAD9	ID1	A2M	GCDH	POR	CLDN2	NFAT5	SLFN2	DDC	SCD1	GAR1	APOL9A	MAT1A	DUSP1	PKLR	TNFRSF9	GPD2	CCNYL1	FAM91A1	RPA3	MRPS28	PPDPF	RGD1307603	CCDC53
CLDN2	ENPP3	AKT2	NQO1	HNRPDL	PPRC1	ADAM10	MX2	FTCD	TXNDC11	ASPG	ATL2	PDRG1	G6PC	ATR	MPDZ	PTGR1	PRODH	SERPINA6	APOA2	TDO2	RTP4	C5	CD83	CYP3A18	SOD2	UBD	ANXA1	GBP4	ACSM3	ACY3	ALDH1L2	CAPRIN1	CNIH4	PAPD5	FEN1	RGD1563941	PTTG1IP	HSD17B2	RPA3
FNDC3B	CMTM3	STX2	HSPA1B	LOC100360936	TIFA	ARHGEF5	STK10	AHNAK	SLC30A7	SERPINB9	MAT1A	DR1	PSMA7	HLTF	AVPR1A	GK	SPTAN1	MTMR7	NSMCE1	PDK4	CDKN1A	XPO1	SIGLEC5	POLR3G	SLC26A1	PDP2	C4B	ACOT4	ARHGAP24	ALDH1L2	CPT1A	CMTM8	YARS2	XIAP	CSRP2	HDDC3	ITM2B	PCK1	RGD1304704
RGD1561724	LOC100360205	DUSP9	PHGDH	NUPR1	BIRC3	ADM	LTB	GPX2	SEC61B	PSAT1	AQP8	RGD1309492	CCDC58	LSM4	CD59	SLC22A7	RBM3	PRSS32	CD46	SQRDL	NR3C1	DAAM1	CD97	SQLE	PLIN2	FASTKD5-PS1	RT1-CE5	PCSK6	RPRM	ACOT4	HERPUD1	NR1I3	DR1	RBMS1	MAP4K4	SSR2	SERPING1	SCP2	MRPL16
AKAP2	UGP2	BID	CYP1A2	FAM176A	INHBB	TRAK2	RUFY1	AZGP1	FARSB	GCLC	CYP1A1	IER2	HNRNPAB	RPA3	IRF6	MMGT1	PTPRD	MARVELD1	RGD1309410	EDEM1	COMT	ZNRF2	IFITM3	NAT8	CYP2F4	EPHA2	IL1A	PCCA	RAPGEF4	ANGPTL4	CES1D	ABLIM3	RNPC3	DST	CCND1	MRPL23	TUBB2A	CYP4F4	LSM7
POLR2A	CXCL2	AZI2	INPP1	TAT	KCTD11	LAMC2	XDH	NGFRAP1	NUPR1	ACPL2	CIDEC	UBE2G2	HSPA1B	ANP32B	HDDC3	CNDP2	HSPB1	LOC100361444	SLC46A1	TLE1	THRSP	COL4A1	SLC40A1	DHRS7	MACROD1	STBD1	TAP1	CADM1	HSPA1B	MLC1	GABARAPL1	TMEM120A	PIR	RB1CC1	FBXO5	RGD1566320	FGL1	SERPINA3M	FAM96B
GBE1	CHMP4C	NR1H2	JUNB	CDKN1A	STBD1	LMCD1	ARL8B	CDR2	SRP19	BPNT1	CXCL12	OTUD1	GSTP1	CENPL	SECTM1B	INHBC	ADHFE1	CA2	SLCO1B3	FAM111A	TFRC	NBR1	COL4A1	EPHX1	BHMT2	SH3BP5	IFI204	INTS4	CCDC126	ABCG5	FADS2	HMGCL	IWS1	CAST	LOC500420	PSMD1	THRSP	LOC500300	CCDC56
DOCK7	SFXN3	RGD1311558	NEURL3	SLC25A29	RGD1565775	LOC100362252	HFE2	APOC2	DERL1	CRIP2	H6PD	LOC100360936	RAN	TOPBP1	LAP3	CDH17	GUCY1B2	LRTM2	PTPRF	TUBA4A	PPP1R10	RNF213	SERPINB1A	BRI3	SORD	THUMPD1	PTPRC	RGD1308772	G0S2	HSD3B7	PFKFB1	KLF10	OBFC2A	RGD1309995	ESM1	COPS5	NA	F10	FDX1L
NA	FABP1	ZFP53	CASP12	TOLLIP	RGS4	FAM129A	MMP12	SERINC2	SRP9	PEX16	EEPD1	DDX24	NARS	NUP205	GPR155	MMD2	SLC6A13	NAT8	PIK3C2G	NFIL3	STARD4	OGT	EZR	CD9	DPYS	CDK2AP2	NAPSA	TRAF4	STARD4	FAM134B	CIDEA	RAPGEF4	KCTD6	TCP11L2	SUV39H1	NUDT7	ALDH2	ALDH1A7	LOC690871
GRB14	HIST1H2BH	ING2	LACTB2	BCMO1	LUC7L3	MYOF	CYP4F1	APOC4	DAD1	KMO	PHLDA3	RGD1305464	PSMC3	ASF1B	RGD1562101	IGFBP3	IGF2R	IFITM3	SORL1	VNN1	ARL4A	MASP1	ANXA2	HMGCS1	SERPINA11	FKBP4	TXNIP	SPRYD4	GSTT3	IGFALS	EHHADH	ACADM	RPE	HNRPH1	VIM	DNAJB11	BSG	CYP2A2	CISD3
CTH	ANGPTL4	GABARAPL1	TMEM19	RGD1306595	PXDC1	CNTF	PTGR1	GSTK1	MLEC	PHTF2	RAB38	RARS	ACOT4	TUBG1	RGD1306839	ASPG	LOC100360270	DEXI	SERPINA4	JUN	CREM	FYCO1	EMB	OAF	JAK3	CRY1	IFIT2	ITIH1	RGD1564865	RETSAT	PPP1R3B	UGDH	VPS37A	SF3B1	TMEM9	MRPL17	BRP44L	ADH1	TM2D3
ALOXE3	DIXDC1	PI4KB	TREX1	KCTD6	CITED2	ZFP275	TMEM176B	FBP1	SEC13	NT5E	RASSF3	DUSP5	PRKCDBP	LOC680531	SHPK	PTPRF	C8G	HSD17B2	GPX2	ONECUT1	RGD1308706	RORA	ICAM2	CCT5	AKR1E2	SERBP1	HOPX	LGALS3BP	ABTB2	IFITM3	CHMP4C	OAF	THOC1	NA	RFC2	RANGRF	GRHPR	LCAT	AURKAIP1
CABLES1	H1F0	LOC100360936	FCGR3A	PHF13	TRIM32	APOL9A	ACTA1	DPT	CAD	CARHSP1	PIGU	POLR2D	GTF2H1	ATP6V1D	ENPP1	OLR59	B4GALT5	AGPAT6	CFI	FAM35A	JUND	XDH	CYP3A9	SERPINA7	AQP8	IP6K2	GNGT2	DDX39A	PLK2	ACMSD	TSPYL4	DHRS4	HEXIM1	FAM82A1	HNRPH1	FLAD1	ECI2	TTPA	DPY30
IFIT3	PDLIM1	LOC100362836	ASNS	SDCBP2	TNFAIP2	RIPK3	ATP6V1B2	DUSP5	ATP2A2	PPFIBP2	CSNK1D	NUPR1	IPO7	MAT1A	OAF	SGK1	OTC	FMO1	LOC100362572	SLC27A5	KLF10	NNT	CST3	ZFP354A	INMT	CHUK	LTA4H	SUCLG2	DIXDC1	EFNA1	COMT	MYO5B	WSB1	TMEM47	ATF5	ADSL	HSD17B10	SLC25A15	SNRPD2
SLC10A1	PDK1	LOC474147	CASP7	GADD45G	RGD1564664	GPR137B	ALDH1A7	ASGR2	LOC100359823	FCHSD2	PGPEP1	PUS3	OAT	SDS	FAAH	FKBP8	PXMP2	ASPG	ABCA8A	ORM1	TOB1	USP9X	PLEK	CYP51	PLA2G2A	CDH17	MPEG1	ACAD10	IFIT1	CSRP2	MGAT4B	AVPR1A	IK	PTPN3	HMGN1	COX4NB	TUBA4A	KHK	SRP9
PXMP2	FLOT2	IRAK2	RGD1307603	FILIP1L	LIMS2	RIPK2	FMO1	SDCBP2	SLC30A5	SLC6A9	MCM10	MAFK	PSMA2	NUCKS1	GALNT11	HEXIM1	MMP12	DPT	RGD1310209	IER3	EPHX2	SMEK2	VCAM1	CHDH	HAMP	HDAC2	CASP1	RBCK1	CREM	FABP2	OSGIN1	SCARB2	NOP58	AKAP13	CSRP1	MRPL35	F5	CLCN4	FXN
RGD1562323	LSR	TLE1	P2RY2	NAGS	PDK2	PTPRZ1	LSS	CCL20	UFSP2	NADKD1	ALDH1A1	FGF21	SNX10	FBXO5	AES	KYNU	ARSB	LTC4S	HSD11B1	STAG1	IFIT1	UBR1	APOBEC1	EPRS	AKR1C1	PA2G4	P2RY14	HIST1H2BH	TFRC	FADS1	BHLHE40	PPP2R4	METTL14	NA	TAGLN	LOC100363539	AGMO	ITIH4	UBL5
RSRC1	SRD5A1	GOPC	HSPH1	IER2	CCL3	SH3BP5	RGD1562323	LOC100361733	PCK2	ACSL3	CYP26A1	RNF146	UGT2B7	CBX5	LRRC8D	SLC22A8	FGF21	IRX1	ASS1	PLA2G12A	AMMECR1L	CGNL1	S100A9	BPNT1	PON3	RGD1309362	IL18BP	SLC25A21	CPT1A	PTPLB	KLKB1	S1PR1	RAPGEF4	LOC366669	RFC3	MRPS36	RGD1560015	HAL	CHCHD3
MAFF	CCL7	DYRK1A	PSAT1	MAL2	OTUD1	NIPA2	ST3GAL6	TMBIM1	COPB1	PTDSS2	PPARA	TRMT6	ANXA7	KNTC1	DERA-PS1	HAO2	FLVCR2	ADH5	ALCAM	CTGF	BTG1	PRPF8	IL18	BZW1	ACADM	LACTB2	TES	GHR	ACSM5	FAM111A	CERS2	PXMP4	CNOT6L	MUG1	WDR67	RGD1566239	LOC689574	SERPINA6	NSMCE1
2014-03-03	IDH2	SCAF1	RELN	RGD1562626	AMOTL2	ILF2	HSPB8	ANXA3	UBFD1	RB1	PIM3	NCDN	SERPINA6	RAD21	LRP5	INMT	MGMT	GPT	C6	RGD1308742	NFKBIZ	LOC100361138	GNAI2	RGD1562323	IGFBP3	WDR74	RARRES1	VPS13B	AKR1C1	RGD1564865	CTSL1	ELOVL6	CACYBP	CLCN3	SYTL2	JOSD2	SPINT2	ADHFE1	KRTCAP2
TAGLN	LOXL2	KDM3A	PION	FECH	TXNRD1	METTL10	RGD1305679	GGCX	NAA38	PTPN21	HES1	CSTF2T	PSMD3	RGD620382	TRIM14	HPRT1	R3HDM2	HSPB1	GULO	POLG2	HACL1	LDLR	ACTN1	NUCB1	HAL	LOC100362324	MRC1	CYP2D3	LOC689064	CD14	SLC39A4	PHYH	MARS2	DBT	ZDHHC2	CSRP2	ALCAM	RETSAT	MRPS35
EPPK1-PS1	MGC105649	XAB2	FOXA2	UAP1	SERTAD1	DLG1	SC5DL	AADAC	UBE2J1	CARS	GCK	MAK16	GSTM4	RGD1559690	PPP1R14A	PYCR1	RTN4	BTBD11	ADH7	DDIT4	GSTT3	TNKS2	TIMP1	HAO2	CPNE8	DDX1	WIPF1	UGT2B1	CCND1	RGD1310769	CD14	HMGCS1	CCDC25	CYFIP1	EMP1	MRPL42	C9	AQP9	MRPS28
RGD1311849	FHL2	IFT74	SLFN2	BAAT	SLC20A1	FAM38A	GAMT	SERPINA3M	RGD1311122	PEX11A	DEPDC7	UBE2J2	PPAT	LOC500700	ABTB1	TKT	TTC36	RGD1564865	AASS	PHLDA3	SLPI	ZCCHC6	CXCL16	MGAT4B	FAHD1	NAT8	SLC15A3	C4B	P2RY2	CES1D	AIG1	PNPLA8	GPBP1	MET	RPA2	MRPL22	SURF4	DHCR7	TMEM85
VPS13B	GADD45B	PTRH1	CYP4A1	POGLUT1	DDIT4	FAM40A	MAP2K1IP1	CIDEA	PPA1	SLC19A2	EFNA1	CCNL1	BMF	PRODH	LOC306766	HMGN3	TMEM184C	POLG2	FBP2	CD14	PDZRN3	RRBP1	MARCKS	SLC6A13	MTMR7	NAT1	CST3	H2AFJ	CEBPB	SLPI	EPHX1	OPLAH	CNO	AHR	ANXA2	HSPB1	STARD10	AQP8	MRPS17
NFKB1	ALDH4A1	IFFO2	SLC28A2	TMEM177	NFKBIA	CPNE3	SERPINF2	TEAD2	TES	PTGIS	SPRYD7	CCNG1	NUDT7	HIST1H2BH	VEPH1	C6	ATPIF1	SLC29A1	ACBD4	KLF13	IRX1	AMFR	IQGAP1	SULT1C3	CCL2	MKNK2	CXCL10	ENC1	TSC22D3	NR1I3	TSPAN31	GADD45A	CHORDC1	RNF2	S100A10	DGAT1	RAC1	ACAT1	SEPX1
SEMA3C	CALD1	LOC683626	FAM46A	TMEM106A	FOXA3	EFR3A	PPAP2B	SERPINH1	ACOT2	DHDDS	NUPR1	ATF4	IPO5	TIMM21	ECHS1	KCNN2	SLC4A4	VANGL1	SLC27A2	NEDD9	LOC100362119	LGR4	MGP	AGMO	SLC9A3R1	PSMC2	LYVE1	GDF15	ZFP36L1	LOC360919	RETSAT	SLC22A23	RDH14	ABCA1	CDCA2	ECI1	ACAA2	SDC4	L7RN6
FLRT3	CYP3A18	JAK2	CLEC4F	ZBTB10	ITPKC	SERINC5	SRD5A1	PVRL2	GMPPA	LAP3	RGD1310862	SARS	S1PR1	FAM83D	GCAT	SMAGP	ABLIM3	NQO1	FETUB	IFIT1	SMAD1	GPAM	PSMB8	RPS6	PDK2	SRSF2	RT1-DB1	PCP4L1	AQP8	IFI27L2B	ABCB1A	PPP1R3B	CSNK2A1	AMD1	YWHAH	SRP9	NA	AADAC	RGD1309730
PDLIM5	CYP2E1	MED15	TAPBP	FAM58B	KLF6	XAB2	GSTM1	GPNMB	MAGT1	NFIB	DBP	ATP6V1B2	DNAJB1	ITGB3BP	GSDMD	AKR1C1	EIF3G	SDS	SLC27A1	HES1	CYP17A1	ZFYVE26	COL5A2	OLR59	FAM134B	MEOX2	DCN	SULT2AL1	DNAJB1	LIPA	ACADSB	PPP1R3C	MDFIC	LYPLA1	XPO1	MRPL28	SERPINA10	APOB	MRPS7
SND1	FST	BACH1	NFKBIA	CLK1	H1F0	AGRN	C1QC	SPINK1	SEC11A	MDH1	ATP6V0E1	YAE1D1	NAP1L1	ALDH1A7	AGA	SLC39A4	AGT	INMT	C8A	PCSK9	RIN2	ARCN1	COL3A1	EIF4A2	CREM	TTPAL	IGFBP3	CKAP2	DAPK1	FMO3	CYP1A2	MOCS2	LOC100360342	GPBP1	CYP26A1	FBL	DUSP1	ELOVL5	PSMB4
GDF15	JUP	CLIP2	AKR1C3	GYPC	EIF4EBP2	MORC3	TIPARP	AGT	MRPS18B	PNPLA7	NFE2	SRSF6	RGD1305222	MRPS12	ARHGAP8	TM7SF2	NOX4	AQP9	DGAT2	HSD3B5	LOC680200	RGD1310552	PSAP	CCND1	EPHX1	SLC26A1	EZR	PDK1	MAPK14	LOC100359478	FABP7	HFE2	ZFP281	PRKD3	DDX39B	BLOC1S1	ANGPTL4	ASGR2	UQCR11
HMGCR	RGD1308195	SERPINE1	CCL3	TUBA4A	CCNG2	ATP11B	FABP2	GSTM3	ICA1	TGM2	ZFP189	TXNRD1	SREBF1	NASP	FMO1	GADD45G	LOC100362572	FABP2	HDHD3	SRD5A1	VEGFA	PI4K2B	MGC112715	SLC25A13	PYGL	PSMD12	CD97	PLK2	NFIL3	HSPB1	SLC16A7	TMEM93	MAGOH	EIF1A	WBP5	GRPEL1	LOC686032	ALDH2	CNPY2
IDH2	ADM	NA	HMOX1	FOSL1	BCL6	TNFRSF21	C8A	COX6A2	ERP44	ATL2	STARD13	BTG3	RANGRF	REEP4	LOC100363197	RGN	TSPAN8	TNFSF13	ITIH4	B4GALNT1	DUSP5	LTN1	FAM49B	DHRS3	CXCL12	RAB6A	ICAM2	RNASE4	CISH	NUPR1	RGD1311910	PRKAB1	ZCRB1	CYP20A1	SERPINH1	CHID1	SDHB	ACAA2	LOC288913
CYP2A2	VWA1	HIPK3	FABP7	PKDCC	TMEM41B	JAK2	TOM1	PRNP	TBCB	LOC689574	SVIL	MPHOSPH10	NOP16	OAT	CARHSP1	ABCB1A	ADRA1B	CYP1A2	SEPW1	FAM89A	RGD1564865	ATP2A2	MRC1	CYP4A1	PKLR	SLC43A1	FILIP1L	RPRM	MLC1	CSAD	NA	MOSPD2	UAP1	ZRANB2	PSPC1	PSMC3	SLC22A7	PDK2	CNIH4
PANK1	AHNAK	TNPO1	RCAN2	FAM107B	MICALL2	PEA15A	MCM6	LOC100360270	USP1	LASP1	ACLY	NOL8	TIMM8A1	IGFBP1	PTPRF	RGD1307603	DUSP16	DSG2	AKR1C1	EPHX2	SDC4	UBR2	LYVE1	TMEM106B	COQ10A	PRKCDBP	TRIM6	CYP2T1	ATP1B1	FAM89A	TM6SF2	CA2	MPHOSPH8	ZFYVE26	RBMX	EIF3S6IP	MORF4L2	METTL7B	CHCHD6
HSD17B4	CFH	MYSM1	GADD45B	MAP3K1	SFPQ	CCL3	AKR1C19	GADD45B	FGF21	ASNS	CDK2AP2	SRFBP1	MAP2K3	SIVA1	XYLB	DAK	CBS	RGD1307603	MRPS18B	SGK2	ENC1	TRIO	SERPINH1	MYC	BCL3	RARS	MARCKSL1	CAR1	SPINK3	AIM1L	COQ10B	GK	GNL2	MEX3C	LOC100361269	FAM195A	NPTN	ATP1A1	PIGP
CAV1	MYOF	IL6	PTGR1	MET	B3GALNT1	TSPAN3	TDO2	DYSF	XPOT	ACLY	NNMT	RPF2	GCH1	USP1	SIGIRR	HIST1H4B	LIPC	CPT1A	OAT	BTG1	BAIAP2L1	SIDT2	SCD1	TSKU	GPD1	ME1	FCGR2B	PKLR	ABHD2	TNFRSF9	CYP4A1	CYP2J4	SLC30A7	MPDZ	HLTF	MRPL54	LITAF	CBS	RGD1309735
DHRS3	HPN	ZFHX3	THRSP	LOC100362894	STARD13	OXSR1	SERPINE1	APOA5	SLC3A2	PFKFB1	AKR1C12	PTPN21	GULO	CCNF	NAPRT1	S1PR1	ALDH1A7	TMEM150A	FAM195A	RPRM	NQO1	AKAP13	NPC2	ARMC10	PTGR1	SPINK3	GNAI2	MRPL53	WFDC2	SQRDL	ETHE1	RTN4RL1	DCTN5	MTX2	HIST1H2BH	RTCD1	SAA4	KMO	APOPT1
ANXA3	NGFRAP1	RNF111	CASP4	METTL18	TRMT61A	GZF1	ECI1	BASP1	GOLT1B	RGD1565784	AASS	PPP2R2D	ASNSD1	MGMT	MTFMT	CYP8B1	BBOX1	HSD11B2	SLC37A4	GABARAPL1	NQO1	ETS1	RTN4	FABP7	TNFRSF9	HAMP	C1R	HSDL2	FAM111A	MARVELD1	A2M	GLRX	STEAP4	GHR	TUSC3	DUSP11	ALDH7A1	GNMT	ENY2
CNKSR3	FILIP1L	SLC48A1	HIST1H4B	GCC2	KLF11	SOS2	APOB	HEXB	CHID1	PHGDH	HES6	MAP2K1IP1	EIF2S2	PGP	HELLS	ISYNA1	TMEM120A	ACSL4	TMEM106B	LOC680262	SERTAD1	LRRC8B	LOC689064	PRKAG2	ARPC1B	DNAJA1	LST1	NOX4	RGS3	LTC4S	SLC16A10	RCAN1	ZFP655	DYNC1H1	HMGN3	PIR	PSMB1	PROC	MCTS1
CDH17	TMEM176B	HCFC2	DDIT3	RASSF6	UBC	MYSM1	NAGS	ONECUT1	TMED10	PDLIM1	PPP1R3B	PPAT	SSSCA1	CYP7A1	NUDT18	AKR7A2	PMM1	HAL	TIMM21	RT1-A2	MEOX2	A1CF	S100A6	GSTM7	GCLM	EIF1B	CD83	LOC689288	IRF1	LRTM2	ERGIC1	TPST2	WWC1	PPP3CA	NUP205	DPY30	HAGH	SERPINF1	LOC100360017
HERPUD1	CD276	EPS15	CITED2	NEURL3	AJUBA	LOC680714	DGAT2	S1PR1	EPPK1-PS1	AGPAT2	ENC1	CEBPZ	GARS	DPY30	BMP1	CIB2	HAL	G6PC	EXTL1	ME1	PHF23	LRPPRC	S100A4	GSTK1	DCAF11	CYP51	COL4A1	SCRIB	UBD	NQO1	FGGY	APOL9A	FNDC3A	ABCB1A	ASF1B	WDR83OS	CFI	ETNK2	EXOSC4
HEXIM1	SLC39A8	TRIM35	IL10RB	TRIM5	FOSL1	CNOT6	PCSK9	ATF3	SRPRB	CDH2	ARL8B	ADPRHL2	MGST2	BUB3	LOC690000	CYP51	SLC25A13	STS	APOO	STAT3	CPEB2	FAM91A1	IFI30	CIDEA	RGD1310209	GARS	OAS1I	ADK	SNX11	SLC22A5	NUDT4	CHPT1	SRSF11	MEMO1	RNF26	MAP2K2	MYL12B	SORD	FKBP3
CDH2	ANXA3	PLEKHH1	GSTP1	AKIRIN2	ZC3H12A	SYT8	PFKFB3	ENPP3	FEN1	SMAGP	SLC16A10	RRP15	STBD1	PKLR	ACY3	RGD1566239	HEXIM1	BST2	MGLL	G0S2	IGHA	ALCAM	SPN	DHCR7	CYP2T1	COMT	CLIC2	ACSM5	ACY3	GNMT	LGALS9	IGFBP1	WDR3	MARK3	KIF4A	MRPL20	ATP5I	NA	MRPL42
CADPS2	CXCL5	TP53INP1	C1R	IRGM	WSB1	WDR44	ATP6V1F	ARG1	RNF181	MGAT4B	FAM176A	RGD1563365	NSUN2	SNRPA	FUCA2	HAMP	POLR3G	FAM111A	PRODH	CIDEC	H6PD	LOC100360066	UPP1	LOC689064	ALDH9A1	SARS	ENPP4	CDKN1C	RGD1308706	POLG2	OSBPL11	HECTD1	MID1IP1	RGD1307100	RAN	DDX39A	AASS	GLUD1	LOC100361913
F5	MCCC2	MDM4	NUAK2	RBM38	PHF23	GPM6A	TECPR1	CAV1	EIF1AD	ARG1	MKNK2	LOC361128	PSMC1	C4B	PNKD	SLC22A1	FXYD1	CYP4A8	RGD1310495	GPT	SQRDL	RGD1307222	FILIP1L	ZMIZ1	ETNK2	SGK2	VASP	TMEM55A	HES1	CYP1A2	ADH7	ME1	PCNP	KANK1	MCM2	BCL7C	PNP	ACADM	ATPIF1
NNT	DAO	SLC2A1	CA2	CRY1	SLC30A1	YTHDF3	GDA	UST5R	KDELC1	RNF141	GUCY1B2	RPP38	SLC6A9	VANGL1	EPCAM	UGGT1	PLEKHB1	NAPRT1	PON3	CDH17	LOC681371	USP24	CMTM7	CRYAB	SLCO1B3	HSPA5	LOXL2	TFR2	TAT	SDC1	EXTL1	PLEKHB1	RNF2	LOC685045	FOPNL	MRPL18	MCFD2	SERPINA4	NFU1
CYP4A1	LOC683626	HOMER3	PPFIBP2	HSPB8	MAPK14	NCDN	AKR1C12	UBE2C	METTL9	NUDT4	LIN7A	HNRPDL	EIF3B	MBOAT1	ABHD1	SRD5A1	EEF1D	GSTK1	MBL1	LBP	ADORA2B	SEC61A1	S100A8	RGD1310209	GSTM7	LOC100360094	VCAM1	CYP1A2	SREBF1	NAT8	SDR42E1	CIDEA	AP1AR	PDE3B	DEK	DTD1	NDUFA6	STARD10	CSRP2
DUSP1	ESAM	UBE2O	USP25	XIAP	ETNK1	EFCAB7	PTRH1	PLEK2	FAM134C	HAO2	GPAM	MAGOH	PSMG2	DPYD	DPYS	PHYH	NGFRAP1	ST8SIA3	CAR5A	ALDH1A7	IL1A	HSPA9	CCDC80	RGD1309534	GCLC	FAM111A	TRIM5	TINF2	CDH17	RT1-A2	SECTM1B	SGMS1	FKBP3	LACTB2	NDE1	NUBP2	PECR	DECR1	DHRS7B
PROCR	LOC100363197	ADAM10	AKR7A3	PTER	DACT2	MCM4	SEPP1	SCD1	ZFP386	FKBP5	ADIPOR2	EPHA2	NPAS2	EPHX1	HEXB	IGFALS	TAGLN2	KMO	CR1L	SIGMAR1	SULT1C2	MTPN	EPSTI1	PIM3	IDI1	CROT	LGALS9	LMF1	KCNK5	UGT2B1	HAO1	USP10	YME1L1	DDX3X	RAD21	DPH5	RAB2A	ENPP2	UCHL5
FAT1	SLC25A24	SMAD4	ECI1	CISH	FASTKD5-PS1	NIN	STARD10	PON1	DPAGT1	MBNL2	G0S2	EIF2B4	FARSB	HIRIP3	SELENBP1	ABCG5	RGD1309537	HAMP	FABP7	FAM46C	TRIB3	TFRC	HBB	LIN7A	UGP2	RNF217	GMFG	DDAH1	RGD1562136	DSC2	DPT	CCND1	PELO	LRBA	REEP4	RGD1306936	SSR3	CREB3L3	GUK1
ARHGAP24	TMCC3	FKBP5	CYP3A23/3A1	GABARAPL1	SGK1	LOC100360205	HELLS	SMOX	TRMT61A	CDH1	PHYH	NARS	TMEM55A	NDE1	TRIM6	GDA	PPP1R3B	CAR8	IMMT	DCAF13	MKNK2	ACO1	LILRA5	ABLIM3	DMXL2-PS1	MRPL47	SIGLEC5	FRMD8	CCRN4L	SLPI	SLC40A1	SCD1	ACYP1	DMXL2-PS1	CDH17	ASNA1	SLC2A2	FMO3	POLR2G
KLHL21	CAR4	STK10	IFI27	ID3	LOC100360205	ONECUT1	BCMO1	IGFBP3	GCS1	FH	HAMP	JMJD6	CMAS	TAT	MPPE1	GPR64	HMGN3	BDH2	DUSP1	RGD1564865	FOXA1	UBA1	AKR1B1	A1BG	CYP4F1	NQO1	S100A9	RGD1310495	DUSP1	CYP17A1	ADORA2B	GTF2B	RRN3	MTMR4	TPM2	MRPL21	SPINK1	C8B	HSCB
TMEM222	USP43_PREDICTED	NFKBIZ	AGRN	TSC22D3	MNT	RGD1311899	BBOX1	FAM134B	EIF3B	HAL	SLC25A29	ZFP655	CLTB	NGFRAP1	AGMAT	UBD	CRIP2	G6PD	SLC43A1	FDX1	IRS2	OXR1	VOPP1	CES1D	ALDH1B1	ACOT4	SERPINB9	VDAC2	MGLL	HBB	TLE1	AKR7A3	TSG101	PANK1	RGD1559690	APOPT1	MGST2	UGP2	NDUFA12
DOCK1	UBD	XYLB	TIFA	MAGI3	SLC25A25	TMEM106A	MMP3	TIMP1	MCFD2	CCL9	HMGCS1	LYAR	LOC498606	HSD17B2	PLBD2	PARP1	RNASE4	SERPINA3M	UCP3	PRKAB1	FOXA3	CLCN4	TAGLN	CCT4	HGD	RPL7L1	IFNGR1	TIMM8B	CEBPA	VNN1	IL33	HES6	ARHGAP12	ETS1	TAGLN2	RGD1311747	ECI3	NDRG2	PPP1R14A
BLMH	FABP7	EIF4G3	NXT2	LOC100361684	MAFF	GRK6	FAH	ZFP36	WARS	CLDN2	DNAJB9	SMOX	ATP6V1G1	ATPIF1	XPNPEP2	COQ10A	SULT1E1	NT5E	FGL1	G6PC	RORA	SLCO2A1	GZMA	SCN1B	CYP2E1	ATF5	RT1-A2	MASP1	PIK3R1	ADH1	DRAM2	AQP8	PNRC2	TNKS2	PRTFDC1	DTYMK	CRIP2	NAGS	GSTA5
PRKD3	CLDN2	CNTF	BCL3	GCLC	MARS2	TBC1D9	PSMB10	DMGDH	CES1C	DIRC2	MYO1B	PHF23	ACLY	DEK	MSRB2	G0S2	DPYS	GPAM	PAPSS2	SLPI	WFDC2	RANBP2	PLAU	PPIF	QDPR	NET1	PARP12	AKR1C19	MLC1	CMC1	PC	ACBD6	CEBPG	YARS2	LSM4	PA2G4	TXNDC17	GSTM2	MRPL19
ZCCHC11	AGRN	ARHGEF5	CYP2E1	CTDP1	CCDC117	CAMTA1	PSCA	TM4SF4	SSR4	P2RX7	DNAJC12	EIF1AD	OAF	HMGN3	PANK1	PRKCDBP	ELOVL5	THRSP	ADRA1B	LCN2	HSPA1B	SFXN1	SKAP2	DECR2	PCDH18	APOL9A	CCDC80	RGD1564614	NET1	GAS6	RGD1309362	RGD1310552	ZFAND5	TRNT1	TNFRSF9	COQ9	ATP6V0C	SLC22A1	NDUFA8
CGREF1	GCNT3	MBNL3	TNFAIP2	CLIC1	S100A6	SNX19	CYP2F4	CD24	SLC39A10	AHCY	ARHGEF19	GTF2H1	PAK1IP1	MMS22L	ARMC9	SREBF1	CES2C	INMT	KRT23	HFE2	ALDH1A7	RGD1565257	FLNA	HBB	CCL21	PNO1	ANXA2	CCDC58	SDR42E1	HAMP	CAR8	G0S2	PSMD12	LUC7L2	BLMH	MGLL	MYL6	2014-03-01	HMGN3
ACOT2	CPS1	SAMD8	UST4R	CCNL1	BASP1	RGD1309104	AGMO	LOC100361584	PHGDH	SLC7A2	ARG1	TERF2IP	NOP56	CDT1	TTC36	FKBP11	CCL2	DSC2	MECR	ATP1B1	A2M	PICALM	CD38	RB1CC1	RGD1311612	DUSP1	UBE2L6	CD151	GLCCI1	BTBD11	SHMT2	HSD17B10	PKN2	XPOT	PTGR1	UMPS	NDUFV1	ACADSB	PTPMT1
TMEM43	MSN	DACT2	ACPL2	HBP1	RGD1307704	IFT74	CYP1A1	UOX	EDEM1	CPS1	DDHD1	CCRN4L	PSMD2	IMPDH2	GPT2	RGD1309534	KMO	CHCHD6	GAS6	NQO1	ZFP467	ZFHX3	CCL21	C1S	ME1	TUBB2A	RNF213	CPOX	RNF217	RCAN2	SECISBP2L	OBFC2A	RNF139	WWP1	PRSS23	BABAM1	TRAM1	HSD17B11	LOC690344
FAM25A	TAGLN2	CCL20	SEMA4A	FEM1B	IRF1	HDDC2	YAE1D1	PPP1R14A	KRTCAP2	CYP3A23/3A1	KANK1	NUFIP1	ABCE1	GADD45G	RDX	FDFT1	HEBP2	PNPLA3	ACADL	CMC1	NFKBIA	ABCB4	LGALS1	RPL18A	LRAT	MTERFD1	DDX58	SLC3A2	STAC3	PIR	PMVK	HAMP	SERINC1	CBX1	H1FX	PSMD4	HMGCS2	TGM2	IFT20
CYP2E1	NNT	LOC680039	SDF2L1	POLR3G	JUN	LOC683722	SLC6A8	ADHFE1	UFC1	PION	CDH1	RAB30	TXNL1	CSE1L	MCCC2	NIPAL2	CTSL1	ACSF2	SRD5A1	ZFP36L1	SVIL	ASCC3L1	EDNRB	MYO18A	R3HDM2	CIRH1A	SERPINB1A	PERP	EPHX2	GSTM7	SLC13A3	MYD88	USP38	KLHL7	HELLS	ITGB1BP1	NA	HES6	TMEM223
FOXA2	RHOC	ANKRD49	SP140	RARS2	KCNJ8	GPRC5A	TAGLN	NFKBIZ	DHDDS	GAS6	AZIN1	PES1	AQP8	GINS1	SERPINA7	GSTA3	APOM	ARHGEF3	SLC27A5	MARVELD1	MPZL2	OPTN	TIFA	XDH	AKR7A2	TCP11L2	IFI27	GCAT	HSD3B7	EHHADH	GCDH	CDH1	UBR7	LRRC8B	GMNN	LOC688786	CALR	PTGR1	TMEM203
RAI1	LOC100362034	ZMYM1	RARRES1	KCTD11	DIXDC1	FCHSD2	DECR1	AKR1C12	ICK	SLCO2A1	CHKA	KCTD6	TOMM5	CNIH4	DHCR7	TXN1	ASL	PGCP	ABHD2	MSMO1	HEXIM1	PPAT	RT1-BB	C1QBP	PTPN2	UTP3	IRGM	LHPP	SQRDL	TMEM176A	TAT	2014-03-01	SRSF5	USP1	MCM3	CDK2AP2	BAAT	SLC27A5	MRPL18
NFIB	NEDD4	WEE1	STAT3	WEE1	SFXN1	SNRPD1	METTL7B	NNT	SWSAP1	RALGPS2	FDFT1	RIOK1	PTGR1	FMO1	SEC14L2	AGTR1A	SDS	MAN1A1	TM7SF2	PALD	PPCS	MTMR4	LRRC33	TP53INP2	CPS1	LIN7A	CXCL16	KYNU	EPPK1-PS1	DAK	LCMT1	SLC6A13	CLCN3	SUMF1	TRA2B	L7RN6	ATP5D	ADCK3	MOCS2
MNAT1	CCNYL1	SIGLEC5	GSTA5	CRCT1	GPRC5A	PGGT1B	GCLM	CHI3L1	YARS	RGD1566320	FAM180A	RRN3	ABCA8A	HAUS1	CYP2T1	TSX	RPL11	MSH3	CTSC	UST4R	MLC1	ALDH6A1	FCGR2B	PRLR	CPT2	IER2	BST2	EPS8L2	SGK2	RGD1305721	G6PC	CLDN1	RASSF6	LOC100362324	FOXM1	PRPSAP1	SERPINA6	AFM	USE1
PDE3B	CYP2C22	ANKRD10	ABCD3	GADD45A	LOC100360094	GSTM3	UAP1L1	ACO1	ABCB1A	PLEKHB1	LIMS2	PLIN2	ADRM1	PCTP	CRYZ	AFM	ARHGDIA	ACMSD	ASPG	ANGPTL4	ID4	PPM1A	GBP4	RCL1	ACY1	PER2	IGSF6	HMGN3	TOB2	IVD	BBOX1	TBL1XR1	RGD1565486	PPAT	RGD1307465	GSR	PPIB	LMAN1	FKBP2
PKDCC	LTBP1	VKORC1L1	RCL1	FAM134B	NAB2	SERPINE1	CFH	FAM111A	RBM42	RGD1311186	TLE1	PHLDA3	INSIG2	CYP4F4	STRBP	BMF	IGFALS	GCLM	APOA5	CCND1	SRRM2	XYLB	CCL2	UMPS	ALDH3A2	PDLIM1	DNASE1L3	SPTBN2	COMT	ME1	GSTM7	GCK	PPAT	GIN1	COL5A2	NFU1	NDUFA1	CPB2	TMEM238
TPP2	UPP1	MTMR10	CD47	CCL3	AKR7A3	SIAH2	RAB30	IFIT1	ANKRD37	MPP6	NR1H4	RGD1359127	LTBR	AASS	ASNS	IGF2BP3	ABCB1A	FBXO3	ALG8	PRKCDBP	SULT1C2	DNAJC13	KLF6	APON	HSD11B2	RGD1562101	LOC360228	SULT1B1	IL4RA	DPT	AKR1C3	SLC25A22	PPP3CA	SLC22A23	LRRC40	DNLZ	SEC61B	EPHX1	STOML2
ST3GAL6	CXCL14	ZFP189	ZFYVE26	SETD6	STEAP4	RLF	ENTPD5	LIMS2	IPO4	SH3GL3	RGD1308742	NUP54	GAR1	NUP93	RCBTB2	VAMP7	TIMP1	GSTA3	C4B	ACY3	PALMD	TRIM2	ID3	SMYD2	SERPINA3N	PLRG1	S100A6	RMND5B	APOA5	CYP51	CYP4A3	GYS2	SGK1	NBN	NFKBIZ	PDZD11	DECR1	MASP2	LOC690349
TMEM199	PGM1	CLK2	MOCOS	HMOX1	IL1A	KLC1	CNPPD1	CXCL11	DDX39A	TIMM21	MTMR7	SLC38A2	TMEM93	HN1	TMEM19	HTATIP2	PPP2R1B	SLC16A10	BRP44L	SULT1C2	MAP3K1	SRRM2	VASP	TGM2	IL7	PPIL3	PSAP	NME1	JUN	AKR7A3	ACY3	SORL1	PACSIN2	MGC105560	LGALS2	RGD1565784	SERPINA3M	C6	ANAPC11
MFSD6	DUSP5	BAZ1A	CYP4A3	NFIL3	BAZ1A	LOC100362836	ADCK3	RAB3D	TMEM50B	TOMM20	PNPLA7	LMO4	YWHAG	FKBP3	RDH5	SERPINA4	CASP4	SULT1E1	FAM213B	AHR	ETS2	STAG2	IGFBP1	CYP1A2	EGF	DDX5	SP110	ERGIC1	RARRES1	PLEKHB1	CSAD	PDP2	MRPL49	LOC100360824	CD151	CCDC58	LOC360228	CYP27A1	MGMT
CA2	PFKL	ZFAND2A	ARHGAP8	MGAT1	PHF13	MYO6	SLC10A1	ISG15	CHCHD6	TNFAIP1	FAM126B	NOC4L	UBQLN1	DCLRE1A	AQP9	ITIH1	ICA1	SDC1	MIPEP	SLC16A10	FZD8	SVIL	WIPF1	UBA52	SLC37A4	RGD1305347	IL18	UBAC1	CDH17	MMD2	NR1D1	PALMD	USPL1	AKR1C12	CCNG2	MUG1	PON3	PKDCC	EEF1D
APOL9A	TSPAN7	CIZ1	RGD1310769	CASP8	IL6	PIK3C2A	GTPBP2	IDI1	SARS	WASL	RTP4	CCDC86	PKLR	CDCA7	XYLT2	SELENBP1	MTMR7	R3HDM2	SEL1L	RAPGEF5	CLK1	CROT	DNASE1L3	CEACAM1	PPIF	TMEM41B	C2	TIMM17A	TMEM39A	PNPLA3	RT1-BB	PEX14	EED	HECTD1	KNTC1	MRPL48	KDELR1	C9	USMG5
CYP2C11	PCSK9	FEM1C	ABCB1A	PXDC1	TCP11L2	GBP4	AKR1B8	MMP13	RAB2A	LGALS8	STX2	ENC1	RAF1	NQO1	YIPF1	IL33	EBNA1BP2	KCNN2	APOC2	MLC1	AHCTF1	CDH2	IL18BP	AGMAT	LIPC	CXCL1	PARP9	CRAT	PARP16	LOC360228	PPP1R14A	OPTN	DDX50	NA	NME1	LOC498606	TGFBI	SLCO2A1	FAM195A
RBM47	STK19	SESTD1	WSB1	AK3	EGR2	IQGAP1	LAMC2	GHR	BET1L	CAR3	ZNRF2	NOB1	DHX15	LIG1	CYP7A1	RPESP	DDC	TM7SF3	SNX10	S100A9	RPRM	DPYD	RT1-A2	CCT2	ACLY	USP14	C6	AGMO	PRKAA2	CYP2A1	TMEM106B	RBPMS	DDX24	RGD1565775	RBBP7	TUBG1	NA	CFB	EIF1B
GFER	GLUD1	AKAP17A	PCTP	ZFP275	RBM12B	RGS4	LGALS3	AGTR1A	LARS	IRF6	FKBP4	FV1	SQSTM1	WBP5	EXTL1	MGAT4B	SLC25A4	FZD4	HIST1H4B	PPTC7	ICAM1	PLS3	RT1-CE5	IPO4	SIRPA	IYD	C5	LARGE	SRSF4	AGPAT6	FGL1	CYP17A1	EXOSC9	CLK1	SIVA1	CMC1	PCYT2	LOC686032	GLRX3
UGT2B1	ANXA4	SENP2	CCL4	RGD1306962	RORA	EEA1	VIL1	CYP2C23	GOSR2	SRXN1	RT1-BB	EAF1	UTP11L	RNF26	LRP11	CYP4A8	ENPP3	RGD1309362	RGD1307603	RT1-CE10	FAM89A	KIF1B	RGD1309362	MOSPD3	ICAM1	RBP1	LOC100361552	TOMM6	MMD2	ACSS2	CAR3	ACO2	ANKRD17	RGD1308059	IGFBP3	PSMC5	RGD1310587	PLBD1	SNRNP25
RREB1	CYP4A3	CLCN7	HSP90B1	LOC287274	RGD1303142	ETAA1	ARHGAP24	RBP4	PRRC1	HCCS	INPP5F	TMEM115	IGFALS	POLD2	2014-03-02	ACYP2	REEP5	RETSAT	STARD3NL	CSRP1	PNRC1	ANKFY1	LOXL2	EPCAM	TNFRSF21	ETS2	ITM2C	INMT	SEPHS2	MSMO1	VKORC1	CYP7A1	CPOX	SMEK2	FLNA	SYS1	AGT	AGXT2	METTL5
MAOB	SORBS2	AHCTF1	GRN	THTPA	ING3	SREK1IP1	SCD1	LYVE1	ERLEC1	KLC4	IRGM	RCAN1	PLAA	NUP155	SIRT5	ADORA2B	IVD	XBP1	CDH2	ID3	ACY3	ZFC3H1	LDHB	RARRES2	FABP4	RGD1310209	EPSTI1	ACAD9	RGD1310552	PSMB8	XKR8	ETFB	WBP11	NAA15	TOPBP1	CSDA	RGD1309537	RGD1310587	NME1
DEPDC7	NIPSNAP1	EXOC5	RAB38	RBM14	SLC16A3	IFNAR1	GPM6A	MAOB	PEX2	PROSC	RGD1359529	NKRF	PA2G4	GPT	CCNI	MGP	MASP1	ALDH1B1	UGT2B15	A2M	CSNK1D	NFIA	PDGFRA	EIF5	EPRS	YPEL5	GZMA	ATRN	GREM2	GSTT3	DAP	PEX16	PAPD5	STAG2	MARCKSL1	IGBP1	ATP5F1	ALDOB	PSMB1
FAM83H	PALMD	ZFP318	C2	TP53INP1	CCRN4L	CNKSR3	MBL1	CISH	PELO	PPDPF	PRKD3	ZFP46	DHRS7	THRSP	ENPP3	CTSD	CYP2T1	ABCC3	SLC3A2	SEZ6	WFDC2	SEC24D	ITM2C	MECR	FGA	HSP90AB1	STK10	TARDBP	CYP3A9	DSG2	UGP2	LOC100362572	PPRC1	PARP1	SLPI	NUBP1	FBP1	AGMO	CHMP2A
PHLDA2	HMOX1	ORAOV1	DECR1	CXCL16	PIK3R1	SLC16A3	DPP7	RTP3	CANX	GPT	HMGCR	RNF103	AMD1	GLS2	FZD8	DHDDS	FKBP11	CD63	MRPL49	PPARGC1B	SEPHS2	LOC502710	CAP1	FMO1	CRYL1	FAM98A	PLEK	COL18A1	PALMD	PDK4	MSMO1	INPP1	RGD1562626	WASL	IGF1	MGMT	SAT1	DDC	LOC100362005
AKAP13	CRCT1	SLC16A6	FGR	FST	TXNIP	DGKA	GPD1	WBP5	STX18	GMPS	PLIN2	RGD1562136	GNL3	DDX39B	KLC4	RGD1562101	HADH	SERPINA4	NPDC1	CROT	FMO1	PPP1R3B	MARCKSL1	SULT1B1	SLC25A25	SREBF1	FABP4	PXMP2	USP38	KRT8	CYP2F4	UGP2	PRPF38A	ZFHX3	EPHX1	TIMM9	SLC25A3	CYP2E1	NDUFS7
ENPP3	PPIC	ANKRD37	NFKBIZ	TMEM55B	FADS3	MMP9	LGALS2	CXCL9	YIF1	DNAJC30	RDH2	DBR1	PYGL	CDKN1A	RNF141	UGT2B15	SLCO2B1	NUPR1	NAP1L1	PNPLA2	AOX1	XPOT	FXYD2	ESM1	RGD1310686	SQSTM1	GLIPR1	MBL1	CPEB2	CYP4A8	SURF4	STAC3	PPP1R2	CLK4	NUCKS1	BCS1L	GAS2	TFR2	AKIP1
OTC	DCN	MPZL1	GCLM	IL1B	EIF1	STX6	GJB2	LCAT	MTMR14	IDH3A	IRF6	LIMK2	HSDL2	CENPM	KHK	SLC25A13	PC	C6	VLDLR	GNMT	LOC100361552	SLC4A4	COL1A1	RGD1308059	CES1C	CTH	CD47	LOC100361269	CCDC117	GLS2	LOC686032	FABP7	TERF2IP	MFAP3	BUB3	NAT5	HSD17B4	RGN	SPCS1
FAR1	CD9	HMGCS2	IL1B	RLIM	TRIM25	CASP8	FAM89A	CDH17	CCDC47	CYP8B1	ARHGAP24	MEX3C	STRAP	RT1-CE5	FAHD2A	SQLE	GNMT	LBP	CYP2F4	SULT1C2	RBM47	PUM1	FGR	EEF1B2	SLC44A1	S1PR1	EDNRB	CAR8	A2M	RGS3	PER2	PTGR1	SHC1	PKN2	LOC100363197	MRPS25	UOX	MAOB	CSTB
PPAP2B	SMARCE1	AJUBA	SLC38A2	PANK1	CIDEC	MAML1	FDFT1	EPCAM	SGK2	FAM89A	ST3GAL6	IWS1	PGAM5	WDR67	MOSPD3	CAR1	GSTP1	AKR1C1	DPT	ADORA2B	FZD1	ACTN4	FERMT3	ACSM2A	TTPA	HMGCS1	UPP1	AGT	SULT1C2	ADH4	CYP4F4	DHDDS	LIN54	TMEM106B	MAT1A	TMEM238	C8A	CYP51	WDR61
FHL2	NDRG1	FOXA3	PDE4B	RTP4	ZFP36L1	PHF20	SLC22A7	HSD17B13	SLC38A10	NFE2	CXCL11	EIF1	SPRYD7	CRYL1	SLC6A12	ZFP426L	ITGB1	FAM82A1	CD47	ACSM3	PHLDA3	CAND1	DPP7	CTPS	PTPN3	SLPI	ACTN1	ADH4	NUP62	HACL1	PIR	SLC2A2	NUP35	TRA2B	MBOAT1	FKBP4	GSTM2	ACSL1	RGD1311310
NA	C8A	PER2	TFRC	PVR	DOCK6	RNF145	OBFC2A	CRELD2	LOC100360302	MCM6	FAM100A	DDX20	TMEM147	STAC3	APON	RAB7A	C6	EFNA1	ITIH1	NR1I2	AKR1C1	CANX	IGFBP3	GUCY1B2	GPT2	RNGTT	LOC689064	LOC691083	CXXC5	SLC46A1	IFI27L2B	RB1	WDR77	NT5DC1	PXDN	NDUFB10	YWHAE	CFI	COPS5
DYM	POPDC2	GCA	TRIM26	TGM1	LARP1	RNF41	IRAK3	FADS1	AIMP2	BBOX1	IGTP	LOC100361444	PSMD13	ALG8	MAP2K6	RBP1	BTG2	DGAT2	MFSD2A	IDI1	LRIG3	PARP14	SPARC	SDC1	CAR5A	MLX	HMOX1	CYP1A1	PPARGC1B	IFIT1	CRY1	TGM2	TMEM33	AZIN1	TNFSF13	H2AFJ	BRP44	CES1E	SVIP
ALDH18A1	HSDL2	IP6K2	OAF	SNX18	HMGCS2	DUSP9	RAB38	PPIC	LMAN2	SLC25A22	TMCC3	CLP1	GMPS	MRPL13	ANP32A	CPPED1	ADCK3	CSRP1	PSMD8	INSIG2	IDI1	FNDC3B	ANO6	SPTAN1	HMGCS2	PSPH	CMPK2	POLG2	ADH7	LOC100360403	MARVELD1	ALCAM	PHOSPHO2	USP9X	HIRIP3	AGPAT2	TOB1	FKBP8	MRPL9
RALGPS2	RIOK3	UBR4	ACOT2	VEGFA	TOB2	STK11IP	FGF1	GUCY1B2	TMEM184C	SGK1	G6PC	FNTA	ACYP1	AARSD1	GCGR	HDHD3	LOC100359743	PDK4	ABAT	ADH4	CYP8B1	ENPP3	SERPINA7	CLDN2	CYP2D4	JUND	BTG2	LECT2	UGT2B1	ABCA8A	CYP2E1	CXCL1	UBE2Q2	CRBN	RGD1306839	DHRS4	AZGP1	HRSP12	PMM1
GTSE1	GSTM2	MAPKAPK5	ZCCHC6	NUP205	RGN	SNAP23	ATP6AP2	S100A4	EIF3D	STAT3	BTG1	RIOK3	PPIL3	CDCA2	PHTF2	AKR1C12	SLC37A4	IDH2	HPGD	GTL3	CTGF	EIF3C	SLFN3	HES1	NADKD1	AKIRIN1	CAP1	FXYD1	RGD1308742	HAL	TFRC	SLC25A33	RGD1311805	CCNL2	RGN	RGD1309730	CTSB	NA	TM2D1
ADRM1	RGS4	PLA2G12A	STIM2	SHMT1	URGCP	WBP4	HHEX	HMGCS2	NUBP2	CXCL12	TRIB1	TMEM93	WBSCR22	LSM3	LYPLAL1	GOT1	RPS6	APOA4	GLS2	ACMSD	TBC1D14	MBL2	UCP2	SECTM1B	CYP2D3	TNFRSF1A	COL1A2	TMEM163	NT5E	COMT	CDH17	NT5E	RNF138	NLN	LRAT	CCT5	GHITM	CTDSP1	PSMA4
WWC1	RNASEH2B	STX3	RGD1309995	RGS4	CXCL1	PDPK1	RT1-S3	HEBP2	TOMM40	TOMM5	CYP7A1	TNFAIP1	ALDH1B1	CCRN4L	ENPP2	SERPINA7	ABCA8A	ARMC9	NOX4	ANGPTL4	CYP1A2	CLIC4	RT1-T24-3	RCAN2	CBS	PARP14	CYP3A9	KLKB1	C6	2014-03-01	BCKDK	KLKB1	RAB33B	SPTAN1	CHID1	ECSIT	SERBP1	EI24	WBSCR22
POLG2	MAP3K1	PFKL	UGT2B1	ARHGAP24	MEPCE	ZFP426L	CPEB2	ARHGAP24	MAN1B1	SH2D4A	CPT2	TOMM20	ABCC6	HSPB1	PDK1	ABHD4	HRSP12	RGD1564804	GSDMD	LOC100362733	SQLE	RAB5B	NA	SRM	SLC7A7	EIF2B4	SHISA5	ATF5	RTP3	PRODH	PRKACA	ABHD15	TTC8	KDM1B	ANXA5	CGRRF1	FADS1	TM7SF2	LOC100362950
RGD1303142	GPRC5A	TNFRSF21	RGD1311122	YARS2	CD3EAP	RGD1311558	ARHGEF2	HAO2	CYP1A2	GADD45G	ITPR1	BTAF1	BOP1	FABP2	STX7	LOC100362572	ASAH1	FAM111A	SDC1	CSNK1D	LOC100359478	DAB2	TAP1	SLC22A1	AKR1C3	WDR3	SKAP2	LIMK2	RBM47	NQO1	ACOT4	NQO1	TAF1D	EXOC5	USP1	LAGE3	HSPA5	APOC2	LSM4
ARL15	RGD1305679	STRBP	RIN2	LOC500420	SULT1E1	ZFHX3	SLC20A1	MUG1	CREB3	CTSC	SPHK2	FAM136A	CGRRF1	PLEK2	KLHL7	DHCR7	FTCD	SESN1	AGMAT	RGD1563888	GNL3	PRKAA2	COL1A2	RPO1-3	TMED3	SRRM2	CKB	INHBC	MARVELD1	HIST1H2BH	IRS2	RASSF3	POLR2D	ITGB1	HNRNPH3	CCT7	NA	ADK	TBCB
SLC40A1	UBE2O	GPS2	ACADSB	DNAJB9	MDM2	HOOK3	RGD1303142	FAM46A	RGD1307752	MLX	BMF	USP36	EIF3G	NMRAL1	CYB5R4	CYP4A1	EEF1B2	HMGN3	DGAT1	MAB21L3	MLL5	IPO5	CYBB	CYP3A23/3A1	OLR59	LOC362855	FGR	CSNK2B	MYC	RBP1	OAF	PLBD1	GLCE	HERC3	ANP32E	CDC34	PRELID1	ACAD11	UBXN1
OTUD1	RELN	WHSC1	GSTM5	NOSTRIN	BCAR1	ID2	RHOQ	HSD17B4	SAR1A	DBT	NR1D1	EIF1B	HES6	PITHD1	SLC19A2	SYTL2	PSAT1	AKR7A3	LCAT	NUDT4	H1F0	IRF6	LHFP	FDFT1	ETS2	PPM1G	LBP	ACSL3	KLF10	AKR1D1	ACSL5	TIMM9	TADA2B	SRSF1	CD14	LYRM2	HNRPH1	HMGCS1	RANGRF
TBC1D14	NA	BHMT2	ISYNA1	CNTF	UBE2G2	SLC7A5	ADM	PDIA4	ARMCX3	LOC686032	TRIB3	ARL4A	YARS2	GLRX3	TMEM219	LOC100360180	FABP2	TPST1	FAM210B	P2RY2	SDS	SREBF1	C2	SEC14L2	CES1D	IRS2	MGC112715	MOK	H1F0	MTMR7	IGFALS	RGD1308706	NA	LOC100360270	NUP155	ERGIC2	RGD1307603	SLC38A4	AP2S1
SLC7A11	MGST2	EPC2	RNF19A	AKAP17A	HMOX1	NFATC4	RTP4	ALDOB	UNG	RGD1307752	OTUB2	RABGGTB	ABHD4	POLE2	ILVBL	TAT	PVR	ABCB1A	APEH	MAP3K1	KLF13	MAN1A1	FAM111A	ABCG8	FKBP4	ZFR	PRSS23	CAR5A	HBB	AKR1C14	PPIF	SAR1B	LTV1	DIXDC1	LOC100310874	UBL5	HSD17B11	CYP4F1	EBNA1BP2
NEDD4	PAM	RGD1303142	NR1D1	MNT	PHLDA1	PANK2	RRAGC	PVR	CYB5B	PMM1	OSBPL11	JUND	TXN1	CACYBP	RGD1311612	IL17RA	PPP2CB	ABCG5	PSMB7	SEPHS2	ME1	IL1R1	FXYD5	LOC100361841	ADH4	PSMD5	COL5A2	NRG1	DDHD1	ETHE1	LOC287167	ADH4	RNF111	HOOK1	MYL9	FXN	NDRG2	ITIH1	MRPS18B
APOC4	HAL	ZFP426L	CXCL13	IGFBP1	PPP1R3B	MAP4K5	SLC22A18	HAL	NOMO1	TMEM140	TCF7L2	ATG16L1	HAMP	HNRNPL	RBL2	SLC38A4	RBP7	CHD1L	ACAD11	S1PR1	LOC100361138	ETNK1	PTPN6	PTPN3	CRY1	DHCR7	HBB	FAS	DACT2	ELOVL2	ACOT12	IL4RA	GABPA	TMEM55A	RBM3	CCT2	FAM108C1	SRD5A1	UXT
DSG2	RAB32	ST3GAL5	GOT1	RGD1310862	PER2	BRMS1L	ALDH6A1	RGD1303142	TARS	PCSK6	LOC690000	SELS	SRSF4	GSTT3	RGD1564614	NUPR1	BMF	HHEX	IFITM3	MCM10	ABCG8	RGD1308297	TSPO	TDO2	LIN7A	CRYL1	RHOB	PXDC1	LOC100363441	LOC500300	LRRC59	RAB38	TDP2	ANKRD17	CYP3A9	IDH3G	CES1F	SMPD1	PSMG1
FAM108C1	PSPC1	HOOK3	MGST2	MMACHC	CDR2	ST7	ATP6V1C1	ECT2	POLR3D	ANKRD46	LOC500300	BAG3	CCDC101	NAA38	NMRAL1	PPAP2B	SCP2	CAR1	INSIG2	IFIT1	SRSF5	GK	P2RY14	MAL2	CCND1	SLC2A5	APOBEC1	TPM3	IDI1	MIOX	FAM111A	TP53I13	FASTKD3	UBR5	AKR7A3	AUP1	METTL9	NA	FUCA2
DPYSL2	AOX1	ZFP655	RGD1310587	UPP1	SEMA3C	TECPR1	DCBLD2	PLG	EBNA1BP2	HACL1	MEIS1	GFER	SLC48A1	KIF4A	KANK1	PHLDA3	OAF	PHLDA3	SLC2A2	PHYH	DBR1	SH3D19	IL2RG	REEP5	RGD1310769	PQLC1	TIFA	SLC20A1	SEZ6	RGD1565002	MAPKAPK2	KLF11	MKI67IP	PNRC2	UGT2B1	HSCB	PON1	2014-03-02	MRPL35
PARD3	MAT1A	NFKB2	TCP11L2	IFNAR1	TMCC1	PHF21A	MME	CXCL16	PSPH	SULT1A1	RGD1309748	NOL6	FADS2	RECQL	PPDPF	LCAT	ASPG	FGL1	PGCP	WSB1	IST1	GPHN	SLC7A7	GADD45G	RGD1305679	MRPS18B	IGHA	EPCAM	CMC1	ARL6IP1	SH3BP5	LIMS2	TRA2B	HECA	DDC	ACOT13	SERPIND1	RGD1564614	MRPS30
PPP1R3C	COL18A1	ACTA1	ADORA2B	PPIL3	CCDC125	SLC5A3	SPTLC2	RGD1563547	ORMDL2	AVPR1A	PRIC285	RGD1305572	UGT2B1	ZAK	FAM108A1	EGF	CYP3A9	AGT	CYP4F1	CYP1A2	IGFALS	ANKRD17	PF4	PEPD	TKT	SLC46A3	LILRA5	HSD17B2	TUBA4A	CITED2	NA	TST	TOB1	IARS	HN1	CNIH4	CES1C	UGT2B15	RGD1305045
CROT	TSX	PAXIP1	DSC2	MRPS17	PCSK9	UBE2D1	TMEM176A	USP18	PPIL3	MKNK2	IRX1	SFPQ	PSMB4	MYEF2	BRI3	AKR1D1	CD151	ETHE1	FMO1	HMGCR	PRIM1	ACLY	PRSS23	SLC6A9	G0S2	PSMC5	NPC2	DAK	UTP3	ECH1	RAPGEF4	ABCB4	DBT	RDH14	FABP2	AP2S1	ARPC3	SERPINA11	HBXIP
LOC314407	PDLIM2	AKTIP	FAS	YPEL5	LOC500300	MSN	LY6E	APOM	DDX49	MARCKSL1	RBM3	ATF1	THUMPD3	L7RN6	GLRX	MRPS18B	WDR1	MAP2K3	MRPS36	NRIP1	NIM1	RREB1	RETSAT	MPEG1	DAP	ZFP467	SPN	UMPS	CYP2J3	BST2	SLC43A1	PDIA4	NA	SLC38A2	NUP37	LOC100360384	C8G	C8A	HINT3
SLC7A1	HTRA1	YTHDC1	ATAD1	NBR1	MAP3K6	RUFY1	PARP9	LOC360919	THOC4	IER3	MAP7D1	HSPA1B	CCRN4L	THOC7	ASGR2	HEBP2	SRM	PRTFDC1	ACADM	SCD1	EPHX2	ABCA8A	CKB	VEGFA	FADS2	HSPA14	PDGFRA	RGD1565257	RAB33B	CTPS2	CLIC2	FAM134B	CLEC14A	LGR4	COL4A1	ADCK5	NDUFS7	HOGA1	GTL3
NA	SLC4A4	SMG5	EPPK1-PS1	CCDC125	TNK2	ZFP53	PRSS46	IL1RN	ZC3H7A	CBS	CYP27A1	RGD1303127	RAD23B	NUDCD2	BBS2	RETSAT	AADAT	LOC100360403	OAF	ENC1	RGD1560010	MACF1	CMTM3	LOC100362572	CAV2	USP38	UBA7	F10	DDIT4	SEPHS2	ABCA8	FBXW2	MARK3	ATL2	MYEF2	NDUFAB1	NA	BAAT	CISD1
RAB38	CH25H	ATG5	NFKB1	SPG20	SLC38A2	RAD18	GYS2	IL6R	FUNDC2	EXOSC5	LOC100361376	STK17B	IFRD2	YWHAQ	AKR1C12	AGT	GARS	RGD1560010	RGD1564257	GPT2	SLC25A22	2014-09-09	PTN	IGFALS	IGFBP2	POLR3D	SERPINH1	RRN3	MSMO1	STS	CROT	DAG1	RGD1309492	RGD1309748	ACSS2	UBXN1	ATP5C1	SLC2A2	PFDN2
MBOAT1	WDR1	ZFP597	SLC6A6	SLC7A11	ARID5A	METTL2	C1QA	LMCD1	CTPS	IGFALS	RCBTB2	NCK1	2014-03-05	POLE	ARAP1	XIAP	RGD1305222	ACLY	RGD1311251	CIB2	GNE	MAOA	CD63	PDK4	MAOB	LINGO4	LGALS1	ITIH4	CRYL1	SERPINA3M	2014-03-01	RGD1307222	PTPN12	NDFIP2	ACSL3	UBFD1	RGD1310313	DDT	ACYP1
NA	GOLT1B	RNPC3	MZT2B	POLG2	SH3BP5L	PLEKHM1	SERPINA10	MYADM	DDX50	FUS	ACER2	FAM98A	PSMB5	ADH4	CLDN1	CYP26A1	ABCC6	HAO1	BMF	ARL8B	GGNBP2	UBE3C	TCN2	DACT2	DAK	HRB2	FAM49B	CENPM	SDC4	ASPG	ALOX15	RGD1309410	RNF113A2	CSNK2A1	VANGL1	ALKBH3	LOC100361841	PKLR	RGD1306954
MAN1A1	DCLRE1A	CD68	TAGLN	LOC100361733	UGCG	MED23	IGTP	SMC2	VLDLR	MRPS36	ACOT12	CDK7	ATAD3A	NCAPD3	PKP4	NAT8	TMEM30B	OAF	SERPINF2	EPHX2	LOC689064	SEC24C	ACTB	PKDCC	OSBPL11	PDZRN3	CXCR7	PCCB	GPR146	PSMB9	MFSD2A	SUCLG1	ZFP187	RBM25	HNRNPL	UFSP2	NA	VKORC1	SSU72
ARHGEF2	PQLC3	MKL1	RHOB	RPP25	CYP26A1	PTRH1	LACTB	VIL1	RGD1562079	SLC22A23	DHCR7	YARS	PFDN2	NCAPH2	LOC691083	MLEC	BDH1	ACOT4	SDC2	ECH1	SPINK3	PJA2	FCNB	ALDH1L2	ENTPD5	AIMP2	CD38	RB1	NR1I3	PFKFB1	CYP27A1	IER3	GMPS	EGF	NFE2L2	NDUFAF3	SDCBP	FAM134B	PDZD11
SLC25A13	MTMR10	MGC95152	PLEK	TUBB2A	FAM83H	PARD6B	LOC100361733	CXCL2	LOC296884	GYS2	GPSM2	ANKRD49	GADD45B	PPIL3	CCDC28A	FBP1	GLS2	YPEL3	HRSP12	S100A9	B4GALNT1	MFN2	ACTR3	AQP9	ANKH	YWHAG	SPARC	HDGFRP3	SLPI	SLC2A5	TMEM176A	A2M	TBK1	TOB1	DDX39A	NDUFA8	KHK	CMBL	UBA5
PELO	KLHL24	SNIP1	TOR3A	FV1	IER3	FAM179B	ENPP2	FOSL1	CGREF1	XIAP	IRS2	UTP14A	RPRM	H1FX	EGF	NR3C1	IPO4	SEPW1	ALDH1B1	ABCG5	CDH17	VPS13B	LBP	EEF2	ERGIC1	EPHX2	VOPP1	CCL9	ADORA2B	R3HDM2	PSMB9	TPST1	CDK7	CDH2	DCN	EIF1B	HSP90AB1	PON1	COQ3
LOC683626	S100A6	SENP6	PDIA4	MGEA5	GREM2	VOPP1	DHRS1	C8G	CISD3	BAAT	TMEM38B	ZFP276	DNAJA1	NAP1L1	LOC366669	HBB	NUPR1	ODF3B	IGFALS	SQRDL	HAMP	OPLAH	CHSY1	RTN4	ENPP2	ABHD2	CXCL1	FDX1L	HES6	CYP4A3	CNN3	CLPX	EIF3A	MANBA	RGD620382	PMM2	CYB5A	PON3	ALKBH3
KDELC2	SPINT2	WWP1	CRYL1	CRYAB	TTPAL	SIGLEC5	ALDH4A1	TMEM98	EPRS	SLC9A3R1	TJP2	POLR1C	PTPRF	SCOC	DAAM1	HSPB1	EIF1AX	SEC11C	TSKU	TMEM106B	ACSM3	2014-03-06	CXCL10	PPP2R2B	FADS1	FAM13A	S100A8	CYB5R3	NFE2L2	EPHX2	RGD1565496	AHR	BPNT1	PCGF6	DAB2	LOC690344	LOC500300	AMY1A	SEC11C
CRELD2	SRXN1	SLC20A1	FAM111A	ZFP189	ADM	CXCL2	RPP25	MYL12B	OSBP	MTPN	RHOB	HEATR1	SARS	MGC112830	DAB2IP	CHCHD6	OLR59	SLC22A5	SLC26A1	IGHA	ID2	SLC6A6	PCOLCE	CRYL1	ITIH4	GSPT1	IQGAP1	SSR3	R3HDM2	SPINK3	SLC6A13	ACOT8	GNL3	CPNE8	TDO2	NDUFA2	SDHA	NADK	MED29
ITPR1	TNFAIP2	LOC683722	DCN	TSPO	RGD1306058	NME7	AP1AR	CD276	OXNAD1	IDH3G	CXCL1	ZFP330	PSMD8	RBMX	MBL1	SLC17A2	IPO5	PEPD	SAA4	METTL7B	IER5	SORBS2	TNFRSF9	ADIPOR1	ZFP354A	TBC1D14	PDE4B	LBP	RNF19A	ABCB4	CRYL1	CRELD2	CHKA	LRRC40	SLC6A6	MEF2BNB	SERP1	MAN2B1	DCTN3
PYCR1	ECHDC2	CBLB	TMBIM4	GNL3	AHNAK	CDC42EP2	BRI3	AK3	JOSD2	DCAF13	NA	RBM34	MRPS34	COMT	TMEM140	ECHDC1	SLC22A7	OAT	ATF5	AKR1B7	CYP8B1	DPP4	SDCBP	TTC36	SLC6A6	PPP1R10	RGD1563091	PDIA4	ERRFI1	EPHX1	IGHA	GALE	LOC100361684	LRRC8D	MGMT	MRPS23	BCKDHB	SERPINA10	LOC683402
PEX12	UGT2B1	BNIP2	NDUFAF1	BBS7	RNF103	LOC684996	DSCC1	PCDH18	PLEKHA1	PPTC7	NR0B2	KLF10	ELOVL5	SGK1	RGD1309534	DECR1	MGAT4B	PSMB10	FN1	HMGCS1	UGT2B1	FALZ	RHOB	RPL11	RGD1564865	PIGP	MGP	CHCHD6	CD14	SQLE	FUS	LAP3	XPOT	IK	GCA	EBNA1BP2	PAH	APOA2	NUDT7
NA	OSAP	SGMS1	ZBTB20	NAT1	NOL9	DUOX2	PALMD	LOC683626	AZIN1	OAZ2	DEXI	WDR75	KYNU	EEF1B2	COG4	AMACR	SLCO2A1	CYP7A1	P2RY2	WFDC2	REEP6	HYOU1	CCL3	CYP2D3	CYP7A1	PDIA4	EMB	TBCB	ZFP46	ABCB1A	SLC27A2	ALDH4A1	VPS13B	DHX36	LTA4H	PMPCB	COL18A1	CPT1A	TMEM208
CCNYL1	CPT1A	NDRG1	MGP	SLC31A2	FHL2	PDLIM5	IL1B	VIM	SSU72	CYP7A1	VCAM1	EIF3D	WDR46	ETHE1	FOXA1	UBE2E3	RGD1309534	PC	BMP7	DUSP1	CROT	PKP4	CXCR7	RGD1310352	NAMPT	YTHDF2	ADORA3	HYOU1	GSTM7	RGD1311122	SQLE	HIBCH	CPNE8	CNIH4	ATR	DCTN3	HPN	HMGCR	SWI5
FRK	KIF23	AFF4	CTH	EPHA2	CRK	WHSC1	PXDC1	CAR3	MLX	RAB30	SH3BP5	FOXJ3	DAAM1	OAF	PGAP2	SGPL1	PTGFRN	TLE1	FADS1	AKR1C1	IFI27L2B	ZFP281	LOC100363038	HSP90AB1	IGF2BP3	LOC366669	IFI30	GBE1	SULT1C2	PRODH2	LOC100363476	STBD1	USP10	SGPP1	NASP	LOC681219	PSMB7	GPI	PSMC5
CXCL5	ZDHHC7	PPM1A	NFKB2	S100A6	CDC42EP2	PQLC3	AKR1D1	APOC1	SUGT1	CGNL1	RHOBTB1	FEM1C	EEF1D	FOXM1	TMLHE	CES1D	MYADM	CITED2	SLC22A1	RAB30	SERPINA7	PLEC	PRNP	FKBP11	SEMA4A	WDR77	PLA2G2D	OSTC	IFIT1	ADCK5	HSD3B7	MANF	DPH5	FYCO1	LSM3	PSMB4	NA	CTH	DCTN3L1
APON	PRKAR1B	KAT2A	ALDH1A7	DYRK1A	SF1	TDP2	PVR	GSDMD	TMED7	TMED5	INSIG2	RND3	CXCL12	CNIH	OPLAH	MME	GPNMB	AFM	PON2	ACSM2A	IRF1	AKT2	DAB2	APOA4	HAGH	CCDC28A	KLF6	AQP7	ACOT4	CD63	CAV2	HAO2	GOPC	DYNC1LI2	LIG1	PPAPDC1B	ATP6V0D1	SLC26A1	ATP6V1D
GPT2	METTL7B	RRP7A	RABGGTB	TLE1	YTHDF2	IP6K2	GCGR	DDIT3	SCAMP4	NUCKS1	GJA4	NFE2L2	ZFP259	TIMELESS	RGD1309730	PIK3C2G	CD44	INHBC	LRPPRC	SLC37A4	VASN	CAP1	CNDP1	GARS	FAAH	FAHD1	CMTM7	ABAT	BTG2	SULT1A1	RPP21	LARP1B	TOMM20	HAMP	H1F0	RGD1302996	SPCS2	CHDH	MRPL1
NA	RGD1309350	EPPK1-PS1	S100A6	RRAGC	CDO1	RGD1305592	PFKP	ADORA2B	RWDD4	SQLE	SLC20A1	PRMT5	AFG3L2	TAMM41	LRPAP1	ALDH1L2	VDAC2	GK	MAN1A1	MYC	HSD3B7	ARID1A	SHISA5	ID2	PLS3	TIMM17A	NA	MRPS7	ABCG5	ST8SIA3	DECR2	CXCL11	DYNC1LI2	RB1	COL1A2	LOC100362005	HMGN1	CYB5R3	BCL7C
ECT2	CYP3A23/3A1	APOL9A	MAP3K12	CCDC117	CXCL10	STARD13	GLUD1	TIPARP	PMM2	RARRES1	COMT	NAA15	SULT1C3	MRPL49	FCHSD2	SLC35E3	GSS	LOC367746	PIR	WASL	IGHA	USO1	COL14A1	TM7SF2	NPAS2	EHHADH	SLC40A1	RCBTB2	TIFA	CREM	NA	NR2C1	ZFP518A	SH3D19	CA2	MRPL46	GCSH	MGAT4B	BRP44
STAG1	VLDLR	ZCCHC6	AKR1D1	ICK	RBM12	S1PR2	FAR1	DAB2	NOP16	TMCC3	NFKBIZ	RGD1562079	SERBP1	HAMP	SCRN2	PRDX6	DDX58	ZMIZ2	PSMA4	PIK3R1	USP38	LRBA	TPM4	SERPINA6	ASS1	WDR43	IGFBP1	HAMP	RHPN2	GPT2	MAFB	FERMT2	LRRC8B	EIF3M	AHCY	MECR	RPS6	GSTK1	SAMM50
CDK17	TSPAN3	GRK5	CASP3	KLF5	RBM25	FRMD6	CH25H	DBN1	LOC100362324	CIAPIN1	FAM20C	FAT1	NAA15	TMPO	ANPEP	AADAT	INSIG2	SNRNP25	NDUFAB1	PDE4B	RNF19A	MBNL2	SLC25A4	TSC22D3	PROCR	PPP1R3C	A2M	HACL1	RT1-CE10	GSTK1	CLDN1	SLC39A14	ARID4B	PSMD12	JUN	MRPL32	CYP2D3	GPT2	HMGCL
RDH7	CCL2	TOLLIP	HSD3B5	DIXDC1	HPS6	PFKP	MAGEE1	RCAN2	GARS	SNX11	ZFP36L1	TGS1	MTMR7	ANAPC5	GCHFR	FOXA3	FABP7	INSIG2	HAO2	ACOT12	SRSF4	NRD1	COL4A2	IBTK	FXYD1	GSTM7	LRAT	SERPINA4	SLC27A5	PTGIS	HMGCS1	FMO3	CFH	COX15	IDH2	PSMD9	HDLBP	CYP2D3	METTL23
MAB21L3	PLA1A	USP28	ME1	HDHD3	GPATCH4	ABCG2	CCNE2	ABCG2	PSMD4	PARP14	IL17RA	IER3	TFRC	G6PC	ABHD6	ABCC6	AIG1	RGD1565002	ADH4	AVPR1A	SQRDL	DSC2	ADORA3	COL3A1	DMGDH	THOC4	SLC7A7	MTMR7	BHLHE40	FABP7	AOX1	GRPEL1	NADKD1	SERINC5	SLBP	IMPDH2	ECI1	HIBADH	ATP6V0E1
RIN3	KCTD15	PARD6B	QPRT	RIPK3	TPRN	TPP2	TBCC	SLC22A1	ASNSD1	UBE2G2	LITAF	AIMP2	PRDX6	MRPL18	ISOC1	LECT2	XDH	ABCA8A	COMMD6	SERPINA7	MSMO1	LGALS8	FAM102B	AKR1C1	CYP3A9	MAPK14	TSPAN3	PQLC1	VGLL4	TOR3A	RGD1310769	DEF8	MCM4	PPP4R2	ANP32B	DNAJC3	TMED10	PGM1	PSMD14
EXOC6B	PLAT	INO80	NQO1	ITPKC	IFIT2	AHNAK	STX3	SLC6A13	CSRP2	MAGED1	SIGMAR1	WSB1	L7RN6	RNASEH2A	NUDT12	ANO10	GLRX3	FLVCR2	GSTA5	PCK1	LOC680039	NR5A2	PKIB	TMEM41B	ABHD14B	NOLC1	RTN4	CIB2	BAIAP2L1	TMEM55A	NA	DDAH1	PPP1CB	TTC8	FAM3C	MESDC2	DNAJC3	RGD1560015	DYNLRB1
ADK	GSTT3	PIK3C3	OSGIN1	ANXA3	CYP26B1	IRF6	RIOK3	ST3GAL4	ATP6V0A2	VEPH1	RETSAT	B3GNT2	PRMT3	SLCO2B1	OSBPL11	DMGDH	NIPAL2	GSTM3	SLC25A13	ELOVL6	UBD	LYST	CYP3A23/3A1	ABHD1	DPP4	SH2D4A	ANXA5	UBA5	TCN2	RGD1309534	HES1	ACSM2A	BCAR3	HNRNPK	TNFRSF11B	CUTA	NDUFB9	CYP2C22	TRAPPC1
FBXO32	SLCO3A1	LOC100361684	SORBS2	TMLHE	TSC22D3	LOC100362920	FAM111A	PDK4	STT3B	CTPS	HFE2	PLEKHA1	ECI1	ADH7	CDH2	IVD	DPP7	VAMP7	P4HB	AOX1	SLC45A3	TGM2	NA	AKR1C3	TFR2	PLEKHF1	DEM1	TSPO	GNE	SLC6A6	PPA1	ADCK5	CDK9	GANAB	TPM4	EXOSC5	COX7C	PDLIM1	MYEOV2
TBL1X	GULO	PRKAA1	ZFP386	DENND3	GLCCI1	FBXO25	IRF1	GJB2	AP3M1	MOSPD3	DHRS7	RGD1303142	KCMF1	MAP4K4	MTHFS	LIN7A	MBD2	MDFIC	APIP	MCPT2	ACSM5	UBE4A	SLC25A24	GORASP2	SPINK1	OAF	UBD	MRPS25	INSIG2	FYCO1	SLC35B1	STAT3	DDX20	NRIP1	H2AFJ	DYT1	GM2A	PECR	EDF1
MAPKAP1	BASP1	FASTKD3	DBNL	TRIM6	MSN	CCNG2	LCAT	CTH	ATF4	SCAP	BCAR1	IGFBP1	MKI67IP	DHRS7B	PHTF1	RGD1310209	CD24	PKIB	DNAJC3	HSDL2	MLC1	ZFPM1	CTSD	FBXO8	ENC1	PARP9	RAMP2	PPAP2B	CDC73	NFIX	FAM134B	ACSL4	SPPL2A	LUC7L3	RNASEH2A	NDUFS4	GPX4	GCGR	POP5
CRIM1	TMEM19	OXSR1	CEBPB	CPOX	ZFP395	EIF2C2	MMP13	SERPINB6	MOSPD3	PEX14	LSM16	TCERG1	TBL3	NME1	SLC16A7	PSMB4	AKR7A3	TMEM11	PMM1	CLDN2	HBB	EXOC5	GAS6	IGFBP2	CYB5R3	LRRC59	CHSY1	2014-03-06	WSB1	LOC287167	DDC	TM4SF4	KIN	SMC4	SLC39A10	LSM4	SDF2L1	RGD1305679	FIS1
RASSF1	FN1	RLF	MAPK6	MMP19	PVR	RAB32	DNAJC12	PRODH2	RT1-A2	SLC25A1	COBL	THOC1	EIF5	GSR	XKR8	PRKACA	ANXA4	HSD17B7	CHKB	PDIA5	ATP1B1	ITGA1	MYC	SCLY	SERPINA6	ADAP2	DTX3L	SLC10A1	LOC287167	GSTM2	FAM213A	SDS	KCTD5	TGOLN1	EZR	DRAP1	RGD1311310	ANPEP	MINOS1
NA	GLDC	TAOK1	CHPT1	RAB30	GCNT2	ARID5B	CPNE3	BTG2	RPN2	GAS2	PION	TBPL1	PPM1G	ASS1	CYP2F4	PMVK	MFGE8	PRODH	BCKDHA	SOCS2	ZFP36	STT3B	DAPK1	DEXI	SLC22A23	MRPS34	TAGLN	RCAN2	TRIM14	NUCB2	APCS	POLG2	SPG20	RGD1311805	BCAP29	NANS	FAH	PPAP2B	NDUFC2
YEATS2	CBS	HNRNPUL1	LOC690349	SEC16B	PPP1R3C	HMG20A	IGFBP1	PRKCZ	TMEM214	FGF21	AKR1C12	AKAP8	PRMT5	GNMT	ST8SIA3	SERPINA10	SLC25A39	KRT8	SLC31A1	PVRL2	RT1-CE10	SPTBN2	PLA1A	NUS1	RGD1305721	PSMD14	SLC25A4	F12	PPP1R15B	MSH3	LINGO4	MBL2	RGD1305938	PACSIN2	SH3BGRL	GLRX2	CHCHD10	BCKDHB	MRPS9
ERCC1	DDAH1	KDM6B	TMEM123	NDNL2	CCNYL1	CHAC1	MAPK6	GNAI1	UBE2G2	SULT1B1	ANKRD33B	NXT1	SLC25A25	SLC25A25	SGPL1	LOC680262	BAAT	MANBA	CELA1	JUND	SLC25A15	SLC20A2	RAMP2	PCDH18	AOX1	MAGOH	COLEC11	SETD6	LINGO4	AKR1C1	DDAH1	ABCB1A	DEPDC7	DDB1	CDT1	MRPL1	PDIA3	CTSC	C1GALT1C1
MMP12	TSPAN13	DNAJC13	GSDMD	BCAT2	TRAK2	FAM118B	SOX4	SHMT1	CDH1	TC2N	MAPKAPK2	NOP16	TMEM62	BLM	CYB5R3	AHR	CCT4	PTGIS	AKR1C14	ETS2	CCDC117	GOLGB1	IFI27L2B	CSRP2	RNASE4	ABCG8	LDHB	AVPR1A	LOC100361552	PRIM1	LRRC8B	SLC37A4	HOOK1	PCNP	TKT	PPA1	HTRA1	GRINA	NAT5
GLDC	HAO1	FAM160B1	CRELD2	FBXO34	LOC686032	DISP1	FECH	CHMP4C	SRP72	SLC38A2	FAM46A	PPP1R8	API5	ACY1	RGD1564300	DDAH1	HMGN1	AMD1	TMEM120A	GSTT3	KDM6B	ACAD11	EMP3	RGD1564865	GAMT	GADD45A	RT1-BB	GADD45G	LOC100359478	ABCG8	DNAJB11	PPIB	DYRK2	DEPDC7	COL1A1	PSMD13	PDLIM1	FGL1	RGD1306839
TSPAN7	PTGFRN	TAF5	RND1	PLSCR3	GNPNAT1	SNRNP40	BHLHE40	CMTM3	FAM98A	PTGER3	MAB21L3	EIF3A	LOC100360094	TMEM120A	ADI1	CLDN2	DPT	TP53INP2	USP2	CRY1	ABCG5	LOC366669	CD47	ELOVL5	HSD17B11	OBFC2A	BGN	GPX2	RREB1	SLC6A6	PERP	ALDH1A7	ARGLU1	DSC2	VEPH1	MTERFD1	EFNA1	HAO1	ELOF1
BAAT	PRELID2	PLA2R1	CXCL16	FNIP2	PXN	SYNCRIP	NAGK	ACTN1	ITGB1BP1	PSMC5	GADD45G	MAPK6	NPLOC4	BLMH	ID4	PSMB7	FAM3C	SLC23A1	ABCG5	DUSP1	MSRA	MPDZ	SLC6A6	SLC10A1	EEF1B2	IER3	GAS6	RPP21	CLCA5	SNRNP25	EDEM1	HSPA1B	NUP54	KDELC2	SNRPA	COQ5	ATP6V0E1	NA	LOC500420
MBNL2	NIPAL2	MTF1	METTL7B	RANBP6	POPDC2	PPP2R1B	MCM3	TSPAN3	CLCN3	UST5R	PAPD4	ZFP703	BCS1L	CPS1	RAB38	CXCL9	RHOB	AKR1C3	NUPR1	PPP1R3B	CREG1	MPRIP	ADAM17	JUND	GUCY1B2	FCHSD2	SPINK3	CLYBL	NAT8	ACSL4	CEPT1	LOC100361733	THUMPD1	UBE2Q2	POLE	SPRYD4	CDK2AP2	SFXN1	LOC100188932
ANKRD37	ATP11B	ILF2	APOA2	RGD1565496	PALMD	VPS4A	RHPN2	RGD1306962	SLC35E1	ABCG8	LOC686032	RSL24D1	C1S	POLD1	SLC2A5	ASNS	CGREF1	LRP11	FN3K	CLCA5	NAMPT	CPNE3	RGD1562323	PCSK6	GDA	PCBP1	FAM102B	HNRNPL	HEXIM1	EBP	COPG	GOT1	RGD1306595	CDC73	SIAE	CEP19	NDUFC1	RPN2	TEX261
GOLT1B	UBE2G2	CYP2A2	LRP10	RSAD2	USPL1	CH25H	CTSC	CTSC	COQ10B	XBP1	RGD1309492	NOL9	MGAT4B	DYNLT1	PION	RT1-S3	AQP7	MTTP	ABHD4	CYP3A23/3A1	PPP1R3B	DDX46	IFIT1	ACOT2	DHRS3	SEPHS2	FGL1	CBS	CD63	FLVCR2	MDH1	ASS1	TMEM185B	ACSL3	CCDC80	ACOT9	DAZAP2	AGTR1A	MPV17L2
POLR2D	PLBD2	GMFB	DAP	SPRYD4	CCL4	GPS2	DOCK1	CES1C	ACLY	LGALS9	PALD	DDX5	RRP15	TIMM13	POLD4	WSB1	SLCO1B3	SDF2L1	PDCD4	DNAJB9	LOC287167	RGD1564420	TMED3	OSTC	RCBTB2	WFDC2	ID3	FABP2	ABCG8	BCKDHB	EFNA1	ANKRD28	PPP1R8	SHC1	SPAG5	LOC100360680	CYP4F1	ALDH7A1	MRPS34
RASSF3	CAV2	RAB33B	LOC100362005	NDEL1	UBIAD1	HIVEP1	PHYH	CCNL1	SLC39A14	RCBTB2	SLC37A4	SRM	UBXN4	ANP32E	FBXW5	CXCL12	APCS	BBS2	GALE	MSRA	SLC38A2	RNF19A	TFPI	SLC22A7	MCCC2	LOC100361552	LHFP	RGD1309437	PHF23	ADH7	NSDHL	PKLR	KTI12	TBC1D15	RTN4	CDIPT	GULO	CEACAM1	VAMP8
HERC3	SNX11	ST7	G6PD	COQ10B	FALZ	NSRP1	ECT2	MUM1L1	HSD17B2	CDC37L1	CYP4B1	RNF138	ANP32B	F12	CPNE3	C1QBP	CCND1	SLC39A4	CFH	GLRX	SAT1	EIF3A	DEM1	NFIA	GNAT1	MRPS2	STAT2	MYO1D	CROT	PCP4L1	GADD45G	FAM96B	CFL2	RDX	LCMT1	NUCB2	PAPSS2	G6PC	CUTA
KIN	2014-09-09	SRXN1	DCLRE1A	LOC100362678	HIPK2	KLF5	APOC2	CES2C	SF3B5	LSR	RGD1309362	NOP14	FASTKD2	CLDN2	GCDH	PSAT1	MDM2	LOC689064	RPRM	BHLHE40	PFKFB1	SLC26A1	CDH17	GALK1	JAM2	SLC20A1	PXDN	TUBGCP2	MDFIC	SLC6A13	IFITM3	CCRN4L	TCP11L2	PIR	CDK2AP2	MRPL45	DPT	ASL	ATP5I
ITGA1	CR1L	DAPK1	PLA2G16	WDR11	SLC25A24	ACD	TMEM106A	PON3	HSPH1	TMEM93	SCLY	STRAP	SGK1	SERPINA3N	STXBP3	OLA1	SERPINA6	IFI27L2B	ST6GAL1	PDP2	CEBPA	CLDN2	IFIT1	ECHDC1	SEMA4G	PPAT	GSTA5	COQ3	CIDEA	NFKBIZ	DHCR7	ADCK3	RANBP2	SRRM2	NUP93	RGD1560286	GBE1	RGD1310507	MCEE
MAP2K3	ABCA4	LOC100362634	SRRM2	TCEAL8	NR1D1	SGK196	NT5E	MRPL23	GNL2	GPCPD1	CYP8B1	EBNA1BP2	LOC100360017	AKR1C12	RXRG	PSMD8	CD63	MLC1	DTD1	GNE	BTG2	GDI2	TNFRSF11B	ACSM5	ACOT13	FBL	SGK1	LIPC	ALDH1B1	IGHA	SSR3	LOC680200	CTPS	ZFC3H1	THOC4	LOC690871	UQCRQ	GYS2	TIMM9
AMACR	ETS1	NR2C1	KLF10	DHODH	SCAF4	FBXO32	PLCXD2	CASP12	IL23A	NR1I2	AGPAT2	ARF6	EEF1B2	RGD1309362	RGD1562658	CLDN1	CHDH	AOX1	NDUFS1	FZD8	VPS37B	RGD1307929	MVP	PCSK9	DEPDC7	ATF4	ACTB	P2RY2	ACSM2A	KLF10	PNPLA7	BTBD11	GSTA5	MPHOSPH8	FBN1	SCAMP4	NIT1	BTG1	MEF2BNB
AGTR1A	B3GALNT1	DENND5A	SEL1L	LOC100360606	KLF13	KAT2A	MVD	QDPR	MBL2	HSD17B12	NSDHL	GPATCH4	RGD1565496	FUS	BLOC1S1	RGD1309362	ARHGEF2	GULO	TMEM184C	PER2	RGD1563888	TRIP12	NA	PTPRF	RGD1562323	SPTAN1	RIPK2	HACE1	PPP1R3C	FBXO3	LIPA	RNPS1	FEM1C	AP1AR	SERPINA3N	NME1	ALDH3A2	LRAT	UROD
NA	HEXB	PXK	CYP2C11	HAL	AKR1B8	GIOT1	LAMB3	PCTP	TSSC1	GALM	PACSIN3	BAZ1A	DDX1	A2M	CCDC107	DHRS1	RANGRF	SCRN1	MASP1	CIDEA	CLCA5	MFSD6	AKR1C12	CDH1	LAMC2	SLC16A10	PSMB10	MRP63	NUAK2	INSIG2	TMEM176B	ATP6V1E1	TMEM11	FASTKD5-PS1	ERP29	PSMG4	PARK7	ALDH3A2	MRPL38
RAPGEF5	TTC39A	GPN2	SARS	CYP26B1	SULT1C3	BHLHE40	CASP4	SNX7	ABCE1	GLS2	IDI1	PHOSPHO2	PSME3	PPAP2C	ERGIC3	PLA2G12A	DSP	RCAN2	RDH10	BCKDHB	ACSM5	USP8	ARL11	SLC3A1	PTPRF	UBQLN1	IFI35	RBM43	EPHX2	CYP2T1	SEC61A1	RGD1565002	METTL11A	RANBP6	PLK2	GFER	CREB3L3	HSD17B10	TM2D2
ERGIC1	PIGP	RGD1305464	MAD2L1BP	KRCC1	FAM76B	IL33	GCNT2	HRSP12	IARS	HELLS	ACSM5	MARS2	SLC6A6	RPS5	PHYHD1	RGD1310769	LOC299282	2014-03-01	SCD1	RAB38	RIPK2	AP1G1	BGN	AQP9	GK	DDX24	ICAM1	PRODH	ME1	WFDC2	NA	ACSS2	CYP20A1	LOC100362894	POLR3G	TFAM	RHOB	APON	ASMTL
PLCE1	PRKCDBP	SLC10A3	CYP26A1	ELP2	SOX4	FLRT3	SQSTM1	GSTA5	HINT2	RGD1310209	PCP4L1	RPO1-3	EIF3C	RPL11	SAT2	NT5E	SDCBP	CD14	HEXIM1	UGT2B1	SLC43A1	PTPN3	CSDA	GPT	AKR1C14	YWHAZ	AKR1B1	TMEM219	REEP6	LOC100361552	NA	NFKBIB	RBM12	SLC41A2	APOA5	MOSPD3	SLC22A1	GDA	AUP1
LOC100360936	USP38	ZFP36	COL4A5	TPBG	ZFC3H1	RGD1311422	CDT1	SLC16A6	COX18	DST	TRIM5	RORA	CCT8	THOC4	NXT2	HSDL2	AVPR1A	LECT2	SERPINA11	RDH2	MARVELD1	VCP	CORO1B	MCFD2	CYP17A1	NIP7	NA	CSAD	CIB2	MAFB	HPRT1	CAR3	COQ10B	ZFR	DPYSL2	CCT8	HSD17B12	ASS1	TRMT112
PARP1	EBPL	TEX10	SQRDL	RB1CC1	MMD	NA	TMEM140	GPM6A	G6PD	CHUK	SAR1B	SERTAD1	SLCO2A1	MAN2B1	RBBP9	INMT	H19	SPTAN1	CHCHD3	VCAM1	ACLY	AARS	TSPAN3	RDH2	ABCD1	GPT2	CCL21	DPH5	RGD1564865	PGRMC2	DUSP6	THUMPD3	RNMT	CHUK	SRSF1	TMEM160	CNBP	CYP2C23	NDUFB8
NA	OSGIN1	FAM195B	HERPUD1	GLTPD1	ZFP703	MCM6	KYNU	SERPINA7	MBNL2	H3F3B	OMD	PHAX	PSME4	CCT5	RTP3	PQLC1	PLA1A	CYP3A9	GM2A	MOCOS	POR	AOX1	USP18	ENTPD4	GSTM2	SQRDL	LRRC33	SIL1	GPT	LECT2	TRIM5	ALPL	WDR45L	LOC681371	LYPLA1	MRPS34	VCP	HPD	UQCRH
AMPD1	MVP	CYB561	STEAP4	CLK3	GYPC	OSBPL2	RT1-DA	RRAS2	PTGR1	PSPC1	PRKAB1	YTHDC1	COPS5	OLA1	TGFBI	ADIPOR2	DAK	RGD1310769	IL17RA	GPR146	CYP3A9	ENTPD5	SEPW1	ATP1A1	PPM1B	PSMD7	MYL12B	LRBA	EIF1A	RGD1564804	IP6K2	RARRES1	RGD1309995	EPS15	MTHFD1	SCO1	ITIH1	TMEM150A	SRP14
PER2	MANBA	DLG1	MRPS34	PARP9	ZFP868	DNAJC24	GCAT	LOC100363197	DAPK3	SREBF2	GCLC	CPEB2	DPH5	PDE4B	DPYD	GLRX2	LOC100360406	LOC100363476	KRTAP1-5	PALMD	ACSM3	AGRN	HSPB1	SRSF6	CCRN4L	ELOVL2	FAM213B	CXCL12	NTF3	SLC13A5	CLU	CADM1	CXADR	ARL8B	FADS2	PARL	LMAN2	DAP	MRPS18A
AASS	RRAS	ZFP868	PVRL2	RTN4RL1	PPFIBP2	RASA1	NDRG1	ASAH1	RANBP2	TP53I13	MARS2	LOC100361684	PSMB2	FOPNL	SLC23A1	HAO1	KRT19	PIK3C2G	ERGIC1	RAPGEF4	EFNA1	CASP3	ANXA5	RNF13	PCCA	CYP2A2	ME1	MRPL49	PDZRN3	LOC100363476	HEXB	PEX19	TRIM27	TMED5	POLD4	SCAND1	YWHAQ	HSPA9	RABAC1
CAPG	GAS2	JARID1A	EEF1B2	NR1H3	BHMT2	PRPF38B	PKDCC	ALDH9A1	ERP29	ECH1	G6PC	ASNSD1	TARDBP	E2F8	TEX264	ZFP189	APOA2	LIMS2	HSD11B2	WFDC2	UGP2	RNF4	TUBB5	ALDH3A2	GLUD1	ALDH1B1	UGT2B1	NUP205	B3GNT2	EDEM1	ZFP426L	NR3C1	RGD1308612	FAM111A	CYP27A1	NUDT5	NA	ACSS2	DTYMK
EPRS	BHMT2	WRB	POPDC2	BAZ1A	RPUSD2	PCYT1A	ABCA8A	FOXA3	TCF25	TMEM38B	NT5E	LRRC47	RGD1307603	EFNA1	WDR67	GHITM	SLC19A2	FYCO1	ABCG8	PDIA5	NR1I3	ATP2B1	CNP	TSPAN31	SOCS3	MGST2	SLC25A24	HECTD1	MYD88	ACOT12	HAO2	FDX1	CRBN	BCLAF1	PSAT1	FAM96B	UPB1	RCL1	RGD1309148
ETS1	UFM1	DHX38	PIR	RGD1305235	FAM110A	EIF4G3	RCAN1	SERTAD1	LEPRE1	LOC100361913	LMCD1	VCPIP1	HIBCH	NUP37	SIRT3	LRTM2	MAOB	CYP4F6	SLC25A25	NAMPT	AOX1	ZFP187	GJA1	FCHSD2	TEX2	RT1-BB	COL14A1	SPCS1	NUP98	PTGR1	NA	SDF2L1	MTX2	TFRC	ID1	DDOST	ACAT1	F5	ALKBH2
FAM103A1	PPAP2C	HAUS1	PNRC1	TMEM69	WASL	SGMS1	C4BPA	SFXN3	UMPS	PPP1R3C	SLC43A1	RBM17	PACSIN2	GPR19	PIK3C2G	POLD4	DDX39A	LOC100362894	PSMA1	FZD1	SPINK3	PLEKHB2	CNN3	LRP1	CYP2J3	EPCAM	LOC690000	HEBP2	UAP1	FZD4	SRPR	ACADS	PPP2R2D	LOC502710	MGC112830	OCEL1	SLC25A1	FAM108A1	LOC100361269
PHOSPHO2	PVRL3	MYCBP2	RTP3	SERTAD1	PPAT	RGD1305235	CXCL9	ACOT2	PSMD8	2014-03-06	CALD1	THUMPD3	PI4K2B	HSPE1	SIAE	SULT1B1	PDCL3	IRGM	PSMB4	CYP4B1	G0S2	SARDH	LILRB4	SPINK3	CES1E	RGD1305464	TIMP1	DOCK1	LGALSL	IDH2	GYS2	CHN2	TMEM55A	TMEM123	SRXN1	LOC100362950	MBL1	NA	EXOSC5
MTA3	RGD1561042	MEX3D	NAGS	ATF2	RCAN1	FARP1	COBL	IER2	ARL2BP	ARL6IP1	IGFALS	HNRNPAB	MARS	CYP27A1	SLC2A9	ABCB6	PSMG4	ATP1B1	FAM136A	IRF1	MARVELD1	TEX2	RGS2	CYP2T1	DGAT2	RGS3	ANO6	GSS	TNFAIP2	MLC1	ONECUT1	BFAR	RSL24D1	GNAI3	CUEDC2	GNG12	LIPA	PRDX4	RGD1560258
GADD45B	LOC100360180	EML4	RIN3	UST4R	TUBA4A	CDK17	ONECUT1	GEMIN8	NAT9	HAGH	ABTB2	ABLIM3	LARS	NXT1	EIF2AK1	ABCA8	GSTM5	EDEM1	KMO	RT1-CE10	GSTM7	ATP11A	IL7R	PTPN2	PC	ANKRD46	TSPO	FAM35A	NUDT4	UPB1	RGD1564865	HMGCR	LOC100360094	TGS1	CBX5	BET1	ALDH4A1	NA	CHID1
CFH	FAM195B	DGKA	RBM47	MRPL50	ZBTB1	SBNO2	ISG15	CLSTN1	ELOF1	DBP	TMEM106B	CRCP	KTI12	C6	CD82	APOC2	RGD1564614	TMEM123	CXCL12	FOXO1	STS	PCSK6	MYADM	H2AFJ	RASSF3	PIR	COMT	RGD1310209	ADAP2	AIG1	TFR2	GPCPD1	ANKRD49	SORBS2	ABHD14B	LAS1L	UGT2B15	SCARB1	POMP
HAMP	TPBG	OPN3	PNP	NPAS2	PPCS	SHQ1	TCP11L2	MAP2K3	DHX40	SNX24	ME1	PPP1R10	NAA10	VPS36	IGF2BP3	PSMD14	RPO1-3	HDAC2	HSPE1	N4BP2L1	FAM176A	IMMT	ME1	USP2	ARHGEF19	RAB30	COL1A1	GSTM7	PDIA5	ZFP189	KLHL24	SEC14L2	EIF3M	DDX17	TUBG1	FAM108A1	XBP1	NBR1	SNHG8
AGAP1	FMO3	WSB1	HNRNPC	LATS2	HDGF	ZC3H12A	CNP	RGD1564614	EIF3C	TMEM86A	PGRMC2	DHX15	FAM136A	XRCC6	LIN7A	TGFBI	APOC1	CD320	LRP3	RT1-A2	NUAK2	LRRC59	SPINK3	SLC6A6	CYP4A1	RGD1359529	IFI27L2B	ALDH6A1	HAMP	NIM1	GPI	WHAMM	RPUSD2	FCHSD2	CHPT1	SNRPD2	PCBD1	MASP1	HINT2
ANKRD1	PHLDA1	SNX7	GSTK1	FGF21	IDI1	HSPA4L	LIMS2	CETN2	AQP8	MDFIC	PDK4	ZFP598	ATPIF1	CYP3A23/3A1	PDZK1	SLC16A7	ETS2	PHTF1	SERPINF1	RXRG	SIGMAR1	ZFP426L	SERPINE2	ACSL1	SLC13A3	ABCA8A	CAV2	ECHS1	S100A9	PDIA5	C4B	PECR	PTPN21	P2RY1	SLC6A9	TINF2	DRAM2	NIPSNAP1	PEX7
SERTAD1	GYPC	ZFAND2B	HNRNPL	CCNYL1	SULT1B1	SMG5	PIR	DHRS3	CLPTM1L	MBNL3	BCL3	UPF3B	PSPH	FANCB	CYP2A2	SLC25A39	YWHAH	CHEK1	PSMD2	NOX4	GPSM2	TXNRD1	LRAT	CC2D1B	DUSP1	ANXA4	PTPN6	IDI1	RGD1305347	EPHX2	MPST	MBD2	CKAP5	RNF141	MMS22L	MRPS18B	GSTK1	MTTP	COX7C
FARP1	BHLHE40	ARHGAP22	GDA	RTP3	TAF5	MYD88	C1QB	HEXA	BOP1	TBC1D15	RBM47	TDG	CIAPIN1	CENPT	TBC1D8	ABCG8	UBA52	GFRA1	TTC36	SPINK3	AMACR	AHR	CSTB	UBQLN1	IFITM3	USPL1	FLNA	RGD1307603	PRKCDBP	AQP9	AKR1D1	LIN7A	RGD1305464	SRSF5	ID3	WDR18	EBP	SEC61A1	NDUFA6
ZFHX3	MTCH2	UBTF	ANP32A	FOXA2	MYADM	MTHFD2L	DDX58	ASL	HERPUD2	DPYS	APOL9A	TUBB6	CIRH1A	CITED2	SPG21	PLIN2	ALDH1L2	CXCL12	MBL2	PKLR	SEZ6	EFTUD2	OAT	EIF3D	NNMT	ISG15	NA	CYP17A1	MYC	DUOXA1	HAL	TFAM	NGRN	REV3L	SERPINA11	CIDEA	MASP2	ACAA1A	SSR2
ALDH1L2	BLOC1S1	ZFC3H1	SERPINA6	NFKB2	EIF2AK1	RHBDD1	B4GALT1	ALDH1L2	TPP2	MCM4	TPST2	GCFC1	NOP58	NUPR1	MPST	CYP3A2	ENPP2	SQRDL	UQCRC1	RTN4IP1	RGD1310209	PEX1	LOC287167	CCT3	SERPING1	EIF2B3	CDKN1A	CYP2A2	TMCC3	MTTP	GOT1	ZFP426L	TANK	SRSF6	IGFALS	SSSCA1	PGCP	SERPING1	POLD4
ACSL4	TMEM14A	KIF5B	SRSF5	HIF1A	CBLB	FBRSL1	SMC2	RDH10	IYD	KLKB1	PPARGC1A	LUC7L	FAM89A	BCL7C	GPRC5C	GCHFR	KHK	PRODH2	TRAM1	CYP2J4	PLEKHF1	HECA	SERPINB6	CREM	CXCR7	DMGDH	S100A4	TMEM41B	CLIC2	AGTR1A	NA	ERGIC2	SLC25A16	SRSF11	CELA1	COX17	SERINC3	PLIN2	RGD1309779
KLHDC5	DNAH1	CDH16	CD40	IGJ	NELF	WFS1	RALA	SYTL1	BTBD17	SLIT1	L1CAM	GSTT2	SERPINI2	SYNM	TESK2	FCER2	RHO	FIG4	LPIN2	ASMT	SPG7	VAX2	F2	HCST	CEP41	HEXA	FEZF2	GPR56	HMG20B	CTF1	RADIL	TTR	TSSC1	SIT1	GPR126	LOC100361208	ARL9	ZFP143	RGD1566401
