# Supplementary material for: Of text and gene – using text mining methods to uncover hidden knowledge in toxicogenomics
Source: BMC Syst Biol. 2014 Aug 13;8:93. doi: 10.1186/s12918-014-0093-3 (PMC4236689; doi:10.1186/s12918-014-0093-3)
Supplement: Additional file 2: Table S2 — Genes assigned to more than 3 topics with their functional role information. [file s12918-014-0093-3-S2.xlsx]

## Sheet: Sheet1
Gene	Function type	Number of topics involved
LOC100362121_down		11
CHST10_up	Generic enzyme	10
ODF2_up	Generic binding protein	9
JAG1_up	Receptor ligand	9
RABGAP1_down	Regulators (GDI, GAP, GEF)	9
ARNT2_up	Transcription factor	9
MGLL_up	Generic enzyme	8
LDHB_down	Generic enzyme	8
NDOWN54_down		8
PRKCI_down	Protein kinase	8
RAB3B_up	RAS - superfamily	8
FBXO6_up	Generic binding protein	7
FYCO1_up	Generic binding protein	7
ZFP330_down	Generic binding protein	7
FYCO1_down	Generic binding protein	7
KCNJ4_down	Generic channel	7
CYP2A1_up	Generic enzyme	7
FZD1_down	GPCR	7
PSGB1_up		7
TMEM238_up	Protein	7
PACRG_up	Protein	7
PACRG_down	Protein	7
PRKCI_up	Protein kinase	7
DUSP12_down	Protein phosphatase	7
VWF_up	Receptor ligand	7
MS4A7_up	Generic binding protein	6
PRG2_up	Generic binding protein	6
TAF2_up	Generic binding protein	6
ELL2_up	Generic binding protein	6
MYO5A_down	Generic binding protein	6
REPIN1_down	Generic binding protein	6
THBS4_down	Generic binding protein	6
MCOLN2_down	Generic channel	6
PADI3_up	Generic enzyme	6
LDHB_up	Generic enzyme	6
CES1E_down	Generic enzyme	6
SYT2_up	Generic receptor	6
DAPL1_up	Protein	6
USMG5_up	Protein	6
TMEM231_down	Protein	6
MAP2K5_up	Protein kinase	6
PRKCA_down	Protein kinase	6
RAB27A_up	RAS - superfamily	6
GPHA2_down	Receptor ligand	6
PDGFRA_up	Receptor with enzyme activity	6
PDGFRA_down	Receptor with enzyme activity	6
FGFR3_down	Receptor with enzyme activity	6
STAT5A_down	Transcription factor	6
PCTP_up	Transporter	6
PIGT_up	Generic binding protein	5
MYOCD_up	Generic binding protein	5
REPIN1_up	Generic binding protein	5
IRGQ_up	Generic binding protein	5
TOB1_up	Generic binding protein	5
PIGU_up	Generic binding protein	5
ZFP330_up	Generic binding protein	5
ANKFY1_up	Generic binding protein	5
CUTC_up	Generic binding protein	5
RGD1306820_down	Generic binding protein	5
CLTA_down	Generic binding protein	5
IRGQ_down	Generic binding protein	5
ZFP511_down	Generic binding protein	5
TOB1_down	Generic binding protein	5
PRG2_down	Generic binding protein	5
PYGB_up	Generic enzyme	5
CES1E_up	Generic enzyme	5
TSEN34_up	Generic enzyme	5
CYP2A1_down	Generic enzyme	5
SULT1E1_down	Generic enzyme	5
GOT2_down	Generic enzyme	5
PADI3_down	Generic enzyme	5
EXT1_down	Generic enzyme	5
GGH_up	Generic protease	5
FOLH1_up	Generic protease	5
HAVCR1_up	Generic receptor	5
DRD3_up	GPCR	5
VIPR2_down	GPCR	5
GLRA2_up	Ligand-gated ion channel	5
ARL4C-PS1_up		5
PSAP_up	Protein	5
RGD1564899_up	Protein	5
DEPDC5_up	Protein	5
MZB1_down	Protein	5
DAPL1_down	Protein	5
SPRN_down	Protein	5
WLS_down	Protein	5
FGF11_up	Receptor ligand	5
NPPA_up	Receptor ligand	5
INS2_down	Receptor ligand	5
EPHA5_up	Receptor with enzyme activity	5
ARFGAP2_up	Regulators (GDI, GAP, GEF)	5
PHF1_down	Transcription factor	5
NR2F1_down	Transcription factor	5
GLI1_down	Transcription factor	5
APOC1_up	Transporter	5
TTPA_down	Transporter	5
SCN1A_down	Voltage-gated ion channel	5
GNB1L_down	G betta/gamma	4
GNAI3_down	G-alpha	4
COL3A1_up	Generic binding protein	4
CLTA_up	Generic binding protein	4
DRP2_up	Generic binding protein	4
GUCA1B_up	Generic binding protein	4
TLE2_up	Generic binding protein	4
MAP6_up	Generic binding protein	4
BFSP1_up	Generic binding protein	4
CDC42EP1_up	Generic binding protein	4
SAG_up	Generic binding protein	4
GRB10_up	Generic binding protein	4
PPP1R15A_up	Generic binding protein	4
BASP1_up	Generic binding protein	4
PHYHIP_down	Generic binding protein	4
RAD1_down	Generic binding protein	4
PIK3R1_down	Generic binding protein	4
SLC38A7_down	Generic binding protein	4
COMMD5_down	Generic binding protein	4
ANKFY1_down	Generic binding protein	4
ZIC3_down	Generic binding protein	4
ODF2_down	Generic binding protein	4
ELL2_down	Generic binding protein	4
FGFBP1_down	Generic binding protein	4
ATP11B_down	Generic channel	4
TTLL9_up	Generic enzyme	4
POLR2I_up	Generic enzyme	4
PARP1_up	Generic enzyme	4
KDM2B_up	Generic enzyme	4
CNP_up	Generic enzyme	4
CAR3_up	Generic enzyme	4
BDH2_up	Generic enzyme	4
RNASE4_down	Generic enzyme	4
AGPAT2_down	Generic enzyme	4
SOD3_down	Generic enzyme	4
CHST10_down	Generic enzyme	4
ACSM2A_down	Generic enzyme	4
ACSL1_down	Generic enzyme	4
GCK_up	Generic kinase	4
INPPL1_up	Generic phosphatase	4
PLA1A_up	Generic phospholipase	4
PLA1A_down	Generic phospholipase	4
MCPT8_up	Generic protease	4
PCSK1_down	Generic protease	4
FAS_up	Generic receptor	4
CCR1_up	GPCR	4
LPHN2_down	GPCR	4
KISS1R_down	GPCR	4
DRD3_down	GPCR	4
DGKG_up	Lipid kinase	4
TAC2_up		4
LOC100361007_up		4
BPIFA5_down		4
TAC2_down		4
RGD1566052_down		4
FUNDC2_up	Protein	4
TMEM170B_up	Protein	4
GSDMD_up	Protein	4
TMEM231_up	Protein	4
YLPM1_up	Protein	4
CDC40_down	Protein	4
SMCP_down	Protein	4
TMEM238_down	Protein	4
ULK4_down	Protein kinase	4
PACSIN1_down	Protein kinase	4
FGF10_up	Receptor ligand	4
TSHB_up	Receptor ligand	4
B2M_up	Receptor ligand	4
CCL5_down	Receptor ligand	4
TGFBR1_down	Receptor with enzyme activity	4
EPHA5_down	Receptor with enzyme activity	4
PHF1_up	Transcription factor	4
GATA2_up	Transcription factor	4
PPARA_down	Transcription factor	4
TTPA_up	Transporter	4
SLC28A2_down	Transporter	4
KCNIP1_down	Voltage-gated ion channel	4
SOCS1_up	Generic binding protein	3
MLF2_up	Generic binding protein	3
GIGYF1_up	Generic binding protein	3
IFITM2_up	Generic binding protein	3
BPIFA2_up	Generic binding protein	3
FCN1_up	Generic binding protein	3
SEPT7_up	Generic binding protein	3
ZC3H18_up	Generic binding protein	3
SNX12_up	Generic binding protein	3
ARID4B_up	Generic binding protein	3
CCND1_up	Generic binding protein	3
ANXA2_up	Generic binding protein	3
APC_up	Generic binding protein	3
UTP3_up	Generic binding protein	3
COMMD5_up	Generic binding protein	3
RNF207_up	Generic binding protein	3
HOMER2_up	Generic binding protein	3
TRAPPC4_up	Generic binding protein	3
POF1B_up	Generic binding protein	3
RTP3_up	Generic binding protein	3
SNTA1_up	Generic binding protein	3
UTRN_up	Generic binding protein	3
RABAC1_up	Generic binding protein	3
THBS4_up	Generic binding protein	3
MTPN_up	Generic binding protein	3
LTBP2_up	Generic binding protein	3
BST2_up	Generic binding protein	3
APOBEC2_up	Generic binding protein	3
HSPA13_up	Generic binding protein	3
CIITA_up	Generic binding protein	3
IGFBP3_up	Generic binding protein	3
KIF2C_down	Generic binding protein	3
GP9_down	Generic binding protein	3
ZCCHC8_down	Generic binding protein	3
GUCA1B_down	Generic binding protein	3
PTCD3_down	Generic binding protein	3
EIF2S3X_down	Generic binding protein	3
BFSP1_down	Generic binding protein	3
UTP3_down	Generic binding protein	3
ACTN4_down	Generic binding protein	3
ANK1_down	Generic binding protein	3
BABAM1_down	Generic binding protein	3
CUTC_down	Generic binding protein	3
EIF4EBP2_down	Generic binding protein	3
FLRT3_down	Generic binding protein	3
PPP1R15A_down	Generic binding protein	3
CELF2_down	Generic binding protein	3
APOBEC2_down	Generic binding protein	3
GIN1_down	Generic binding protein	3
PCOLCE_down	Generic binding protein	3
KCNJ12_up	Generic channel	3
BSND_up	Generic channel	3
CHST2_up	Generic enzyme	3
NPL_up	Generic enzyme	3
PRIM2_up	Generic enzyme	3
TBXAS1_up	Generic enzyme	3
NOX4_up	Generic enzyme	3
HADHB_up	Generic enzyme	3
ADH7_up	Generic enzyme	3
GSS_up	Generic enzyme	3
AUH_up	Generic enzyme	3
GDA_up	Generic enzyme	3
SIAH1A_up	Generic enzyme	3
SPAM1_up	Generic enzyme	3
ADAR_down	Generic enzyme	3
UBE2O_down	Generic enzyme	3
BHMT2_down	Generic enzyme	3
ATE1_down	Generic enzyme	3
PARP1_down	Generic enzyme	3
AHCY_down	Generic enzyme	3
PRDX3_down	Generic enzyme	3
LCMT2_down	Generic enzyme	3
G6PC_up	Generic phosphatase	3
NUDT5_down	Generic phosphatase	3
MBTPS1_up	Generic protease	3
TPP2_up	Generic protease	3
NAALADL1_down	Generic protease	3
FGFRL1_up	Generic receptor	3
CXCR5_up	GPCR	3
FZD1_up	GPCR	3
CXCR1_up	GPCR	3
OPRD1_down	GPCR	3
CCR2_down	GPCR	3
SPAG5_up	Metalloprotease	3
NRD1_up	Metalloprotease	3
RGD1305679_up		3
LOC100359739_up		3
NELF_up		3
TSR2_up		3
CCDC61_up		3
LOC100362121_up		3
LOC685158_up		3
VEGP2_down		3
NA_down		3
ZFP426L_down		3
VOM1R93_down		3
SPATA24_down		3
LOC689168_down		3
RGD1562846_down		3
RGD1562218_up	Protein	3
LOC500251_up	Protein	3
MZB1_up	Protein	3
ATP5B_up	Protein	3
SIDT1_up	Protein	3
LOC361985_up	Protein	3
RGD1566314_up	Protein	3
ANKRD34B_up	Protein	3
FAM117B_up	Protein	3
CDC40_up	Protein	3
WDR60_up	Protein	3
DEFB4_up	Protein	3
EMP1_up	Protein	3
SPRYD7_down	Protein	3
GOLPH3_down	Protein	3
ROGDI_down	Protein	3
IFT43_down	Protein	3
DEPDC5_down	Protein	3
SIDT2_down	Protein	3
TMEM229A_down	Protein	3
SETD4_down	Protein	3
PRKG2_up	Protein kinase	3
PACSIN1_up	Protein kinase	3
MAP4K2_down	Protein kinase	3
MAP4K5_down	Protein kinase	3
CHEK1_down	Protein kinase	3
ARL9_up	RAS - superfamily	3
ARL9_down	RAS - superfamily	3
RHOD_down	RAS - superfamily	3
FN1_up	Receptor ligand	3
IL17B_up	Receptor ligand	3
IL18_up	Receptor ligand	3
FGF1_up	Receptor ligand	3
VWF_down	Receptor ligand	3
IL18_down	Receptor ligand	3
JAG1_down	Receptor ligand	3
OMD_down	Receptor ligand	3
ADAP1_down	Regulators (GDI, GAP, GEF)	3
RAB3IP_down	Regulators (GDI, GAP, GEF)	3
NUDT2_up	Transcription factor	3
NAB1_up	Transcription factor	3
MYF6_up	Transcription factor	3
NR2F1_up	Transcription factor	3
HOXA1_up	Transcription factor	3
GLI1_up	Transcription factor	3
PAX6_up	Transcription factor	3
ARNT_down	Transcription factor	3
CRX_down	Transcription factor	3
ARNT2_down	Transcription factor	3
GATA2_down	Transcription factor	3
CREB5_down	Transcription factor	3
COMMD1_up	Transporter	3
SLC16A6_up	Transporter	3
SLC45A1_up	Transporter	3
HPX_down	Transporter	3
SLC1A5_down	Transporter	3
SLC6A15_down	Transporter	3
CSN2_down	Transporter	3
SCN4B_up	Voltage-gated ion channel	3
KCNK5_up	Voltage-gated ion channel	3
SCN1A_up	Voltage-gated ion channel	3
SCN4B_down	Voltage-gated ion channel	3
SCN3B_down	Voltage-gated ion channel	3
