# Supplementary material for: Of text and gene – using text mining methods to uncover hidden knowledge in toxicogenomics
Source: BMC Syst Biol. 2014 Aug 13;8:93. doi: 10.1186/s12918-014-0093-3 (PMC4236689; doi:10.1186/s12918-014-0093-3)
Supplement: Additional file 3: Table S3 — Functional analysis results for each topic: Fisher’s exact test with a p value cut-off of 0.05 was used in KEGG. [file s12918-014-0093-3-S3.xlsx]

## Sheet: Sheet1
Functional category	P value	Genes involved
Topic 1
Glycine, serine and threonine metabolism	0.0278087	CTH, MAOB, PHGDH, GNMT, PSAT1, GLDC
Topic 2
Drug metabolism	9.8867e-05	CYP3A18, GSTM2, GSTM3, CYP3A23/3A1, GSTA5, UGT2B1, AOX1, MAOB, FMO3, CYP2E1, CYP2C22, MGST2
Metabolism of xenobiotics by cytochrome P450	0.00123142	CYP3A18, GSTM2, GSTM3, CYP3A23/3A1, GSTA5, CYP1A1, UGT2B1, CYP2E1, CYP2C22, MGST2
Topic 4
Cytosolic DNA-sensing pathway	0.000435514	DDX58, IRF7, IL1B, TREX1, NFKBIA, NFKB1, CCL4, ADAR, CXCL10
Chemokine signaling pathway	0.00126299	CXCL1, CCL3, CCL2, FGR, CXCL9, NFKBIA, NFKB1, STAT1, CXCL11, CCL4, STAT3, CXCL10, STAT2, CXCL13, CXCL16
Metabolism of xenobiotics by cytochrome P450	0.00333268	CYP3A23/3A1, GSTA5, GSTK1, UGT2B1, CYP1A2, CYP2E1, GSTM5, GSTP1, MGST2
Drug metabolism	0.0125663	CYP3A23/3A1, GSTA5, GSTK1, UGT2B1, CYP1A2, CYP2E1, GSTM5, GSTP1, MGST2
RIG-I-like receptor signaling pathway	0.0247934	DDX58, IFIH1, IRF7, NFKBIA, NFKB1, TRIM25, DHX58, CXCL10
Topic 6
NOD-like receptor signaling pathway	8.10109e-05	CXCL1, IL6, CCL2, MAPK14, CXCL2, IL1B, RIPK2, NFKBIA, BIRC3, CCL7
MAPK signaling pathway	0.000184279	DUSP10, FGF21, DDIT3, DUSP5, MAP3K6, DUSP1, JUN, MAPK14, MAP3K1, GADD45G, MAP3K8, IL1B, GADD45B, CRK, MYC, GADD45A, IL1A, DUSP6
Chemokine signaling pathway	0.000531304	CXCL1, CCL3, CCL2, BCAR1, CXCL2, NFKBIA, CCL4, PXN, CCL7, CXCL10, CCL20, WASL, CRK, PIK3R1
Toll-like receptor signaling pathway	0.0131974	IL6, CCL3, JUN, MAPK14, MAP3K8, IL1B, NFKBIA, PIK3R1, CXCL10
Topic 8
Complement and coagulation cascades	1.65069e-06	MBL1, MBL2, C5, C4BPB, C4BPA, C1QC, C1QA, C8A, C1QB, F5, SERPINF2, KLKB1, SERPINE1, CFH
Drug metabolism	0.00871196	GSTM1, GSTM2, GSTM3, GSTA5, FMO1, GSTK1, AOX1, MAOB, FMO3, CYP2C22
Metabolism of xenobiotics by cytochrome P450	0.0139765	GSTM1, GSTM2, GSTM3, GSTA5, CYP1A1, CYP2F4, GSTK1, EPHX1, CYP2C22
Arginine and proline metabolism	0.0397355	ARG1, NAGS, GLUD1, OTC, MAOB, GAMT, ALDH1A7, CPS1
Topic 9
Drug metabolism	1.14188e-07	CYP3A18, GSTA5, CYP3A2, MAOB, UGT2B1, CYP2D3, CYP2E1, CYP2D2, CYP1A2, GSTM3, CYP3A23/3A1, GSTK1, CYP2C23, CYP2A2, GSTP1
Retinol metabolism	1.27604e-05	CYP3A18, RDH10, DHRS3, RDH7, CYP4A1, CYP3A23/3A1, CYP4A3, CYP3A2, UGT2B1, CYP2C23, CYP1A2, CYP2A2
Metabolism of xenobiotics by cytochrome P450	0.000149906	CYP3A18, GSTM3, CYP3A23/3A1, GSTA5, CYP3A2, GSTK1, UGT2B1, CYP2C23, CYP1A2, CYP2E1, GSTP1
PPAR signaling pathway	0.000734809	SCD1, APOA2, CYP4A1, HMGCS2, CYP4A3, APOA5, FABP4, FABP1, SLC27A2, SLC27A5, PCK1
Topic 10
Aminoacyl-tRNA biosynthesis	2.45128e-08	IARS, TARS, WARS, YARS, NARS, SARS, LARS, HARS, FARSB, GARS, EPRS
N-Glycan biosynthesis	0.000358204	GCS1, MGAT2, DAD1, MAN1B1, DPAGT1, RPN2, DDOST, ALG12
Protein export	0.000558902	SRPR, SRP68, SRP72, SRP19, SRP9
SNARE interactions in vesicular transport	0.0231641	STX5, STX18, BET1, BET1L, SEC22B, GOSR2
Topic 11
Arginine and proline metabolism	0.00378953	GLS2, LAP3, ARG1, GOT1, ASS1, ALDH1A7, ASL, CPS1, PRODH
Alanine, aspartate and glutamate metabolism	0.00769514	GLS2, GOT1, ASS1, GPT, ASNS, ASL, CPS1
Nitrogen metabolism	0.0215609	GLS2, CAR8, HAL, ASNS, CPS1, CAR3
Topic 12
Adipocytokine signaling pathway	0.0216696	PPARA, IRS2, G6PC, ADIPOR2, PRKAB1, PPARGC1A, STAT3, CPT1A
Topic 14
Proteasome	5.2405e-25	PSMA7, PSMB5, PSMB4, PSMD1, PSMB2, PSMD2, PSMD3, PSMD4, PSMD6, PSMD7, PSMD8, PSMA2, PSMA1, PSMD14, PSMD13, PSMC5, PSMD12, PSMC4, PSMC3, PSMA5, PSMA4, PSMC2, PSMC1, PSME3, PSME4
Glutathione metabolism	0.000200663	GPX2, GSS, GSR, GCLC, GSTM4, GSTA5, SRM, GCLM, GSTP1, MGST2
Aminoacyl-tRNA biosynthesis	0.000339736	IARS, YARS, NARS, SARS, LARS, FARSB, GARS, YARS2, MARS
Topic 15
DNA replication	7.01826e-22	LIG1, POLE, MCM2, MCM3, RNASEH2A, MCM4, MCM6, RPA3, PRIM1, RFC5, RPA2, RFC3, MCM7, RFC4, POLE2, RFC2, POLD1, POLD2, PCNA, FEN1
Cell cycle	6.73914e-19	TTK, CHEK1, PTTG1, CCNE2, MCM7, RAD21, CDKN2C, BUB1, BUB3, ANAPC5, CDC20, ESPL1, ATR, MCM2, MCM3, MCM4, WEE1, MCM6, CCNB1, CDKN1A, MAD2L1, YWHAH, PLK1, GADD45G, PCNA, YWHAQ, BUB1B, MGC112830
Mismatch repair	2.07243e-08	RFC5, RPA2, RFC3, RFC4, RFC2, LIG1, POLD1, POLD2, PCNA, RPA3
Nucleotide excision repair	6.26869e-08	RFC5, RPA2, RFC3, RFC4, POLE2, RFC2, LIG1, POLD1, POLE, POLD2, PCNA, RPA3
Oocyte meiosis	0.000252052	ANAPC5, AURKA, ESPL1, CDC20, PTTG1, CCNB1, CCNE2, YWHAH, MAD2L1, PLK1, BUB1, YWHAQ, FBXO5
Base excision repair	0.0111972	POLE2, LIG1, POLD1, POLE, POLD2, PCNA, FEN1
Homologous recombination	0.0162502	RPA2, BLM, POLD1, POLD2, RPA3, RAD51
p53 signaling pathway	0.0383814	CCNE2, CCNB1, CDKN1A, GADD45G, CHEK1, ATR, CCNG1, GTSE1
Topic 16
Pantothenate and CoA biosynthesis	0.0143695	ENPP1, PANK1, ENPP3, DPYS, DPYD
Topic 17
Metabolism of xenobiotics by cytochrome P450	2.90731e-10	GSTA3, GSTA5, CYP1A1, CYP3A2, UGT2B1, GSTT1, EPHX1, CYP1A2, GSTM1, GSTM2, GSTM3, GSTM4, CYP3A23/3A1, ADH4, UGT2A1, CYP3A9, GSTP1, MGST2
Drug metabolism	6.78499e-08	GSTA3, GSTA5, CYP3A2, UGT2B1, GSTT1, CYP1A2, GSTM1, GSTM2, GSTM3, GSTM4, CYP3A23/3A1, ADH4, AOX1, UGT2A1, CYP3A9, GSTP1, MGST2
Retinol metabolism	5.44592e-06	CYP4A1, CYP1A1, CYP3A2, UGT2B1, CYP26A1, CYP1A2, ALDH1A1, CYP3A23/3A1, ADH4, UGT2A1, CYP4A8, CYP3A9, RETSAT
Glutathione metabolism	9.29772e-05	GSTM1, GPX2, GSR, GSTM2, GSTM3, GSTA3, GSTM4, GSTA5, GSTT1, GCLM, GSTP1, MGST2
Tryptophan metabolism	0.00227837	AADAT, DDC, KYNU, CYP1A1, ALDH1B1, AOX1, ALDH1A7, CYP1A2, INMT
Steroid hormone biosynthesis	0.00227837	CYP3A23/3A1, CYP1A1, CYP3A2, UGT2B1, SULT2AL1, UGT2A1, SRD5A1, CYP3A9, AKR1D1
Ascorbate and aldarate metabolism	0.00950081	ALDH1B1, UGT2B1, UGDH, UGT2A1, ALDH1A7, GULO
Topic 18
Arginine and proline metabolism	0.000527434	GLS2, PYCR1, SRM, OTC, MAOB, DAO, ALDH1A7, ASL, OAT, PRODH
Tryptophan metabolism	0.000915587	AADAT, DDC, KYNU, MAOB, ALDH1A7, KMO, CYP1A2, HADH, INMT
Glycine, serine and threonine metabolism	0.0011414	CHDH, SDS, MAOB, PHGDH, DAO, GNMT, PSAT1, CBS
Drug metabolism	0.0410973	GSTM3, GSTA5, MAOB, CYP2D3, CYP1A2, CYP3A9, GSTM5, CYP2A2, GSTP1, GSTM7
Topic 19
Steroid hormone biosynthesis	3.98175e-11	CYP3A18, STS, HSD17B2, CYP3A2, HSD3B5, UGT2B1, SULT2AL1, CYP7A1, HSD11B1, HSD11B2, SRD5A1, SULT1E1, CYP3A9, AKR1D1, HSD17B7
Retinol metabolism	6.91865e-08	CYP3A18, CYP4A1, CYP3A2, UGT2B1, ADH5, ADH7, CYP1A2, ALDH1A1, DGAT2, ADH1, CYP4A8, CYP2A1, CYP3A9, RETSAT
PPAR signaling pathway	7.017e-08	ME1, CYP4A1, EHHADH, RGD1562323, RXRG, FADS2, CPT1A, CYP7A1, CYP4A8, GK, FABP2, FABP7, ACSL4, SLC27A5, ACSL5
Drug metabolism	8.53947e-08	CYP3A18, GSTA3, GSTA5, CYP3A2, UGT2B1, ADH5, ADH7, CYP1A2, GSTM3, ADH1, FMO1, GSTK1, AOX1, CYP2A1, CYP3A9
Fatty acid metabolism	3.33453e-06	CYP4A1, ADH1, ALDH1B1, EHHADH, ADH5, CYP4A8, ADH7, ALDH1A7, ACSL4, CPT1A, ACSL5
Metabolism of xenobiotics by cytochrome P450	1.19967e-05	CYP3A18, GSTM3, GSTA3, GSTA5, ADH1, CYP3A2, GSTK1, UGT2B1, ADH5, ADH7, CYP1A2, CYP3A9
Tryptophan metabolism	0.00636112	ALDH1B1, EHHADH, AOX1, ACMSD, ALDH1A7, KMO, CYP1A2, INMT
Topic 20
PPAR signaling pathway	9.12148e-12	ME1, SCD1, SLC27A1, CPT1B, CYP4A1, ACADM, EHHADH, SCD, RGD1562323, FADS2, AQP7, ACADL, APOA2, APOA5, FABP3, FABP7, SLC27A2, ACSL3, SLC27A5
Fatty acid metabolism	1.8214e-09	GCDH, CPT1B, CYP4A1, ACADM, EHHADH, ADH7, ACADL, ACAT1, HADHB, ACADVL, ALDH1B1, ADH4, ALDH1A7, ACSL3
Complement and coagulation cascades	1.81627e-06	MBL1, MBL2, MASP1, C4B, C6, C1R, C1S, C8A, F5, SERPINF2, CD46, CFH, CFI, CR1L
Biosynthesis of unsaturated fatty acids	8.48564e-06	SCD1, ACOT7, FADS1, SCD, ACOT2, FADS2, ACOT1, ELOVL6, ACOT3
Valine, leucine and isoleucine degradation	0.000195594	BCKDHA, ACADM, ALDH1B1, EHHADH, ABAT, ALDH1A7, HIBCH, ACAT1, HMGCL, HADHB
Retinol metabolism	0.000207612	ALDH1A1, RDH10, DGAT1, DHRS4, CYP4A1, DGAT2, ADH4, UGT2B1, ADH7, CYP1A2, CYP3A9
Propanoate metabolism	0.00160794	ACADM, ALDH1B1, EHHADH, SUCLG1, ABAT, ALDH1A7, HIBCH, ACAT1
Tryptophan metabolism	0.00972161	GCDH, ALDH1B1, EHHADH, ACMSD, ALDH1A7, KMO, CYP1A2, ACAT1
Steroid hormone biosynthesis	0.00972161	CYP17A1, HSD3B6, HSD3B5, UGT2B1, HSD11B1, HSD11B2, SRD5A1, CYP3A9
Butanoate metabolism	0.0164113	ALDH1B1, EHHADH, ABAT, ALDH1A7, ACAT1, ACSM5, HMGCL
beta-Alanine metabolism	0.0194138	ACADM, ALDH1B1, EHHADH, ABAT, ALDH1A7, HIBCH
Arginine and proline metabolism	0.0369346	GLS2, ASS1, ALDH1B1, DAO, ALDH1A7, AGMAT, OAT, PRODH
Topic 21
Insulin signaling pathway	0.0123499	SREBF1, PPP1R3C, G6PC, PPP1R3B, SOCS2, GCK, PKLR, MKNK2, PRKAB1, FOXO1, PIK3R1, PCK1
PPAR signaling pathway	0.0143862	ME1, SCD1, CYP7A1, RXRG, CYP8B1, SLC27A5, CPT1A, ANGPTL4, PCK1
Tryptophan metabolism	0.0328202	TDO2, ALDH1B1, AOX1, ACMSD, ALDH1A7, CYP1A2, INMT
Steroid hormone biosynthesis	0.0328202	CYP17A1, CYP3A23/3A1, CYP7A1, HSD3B5, UGT2B1, SRD5A1, COMT
Topic 22
Maturity onset diabetes of the young	0.0107998	HES1, HHEX, ONECUT1, GCK, FOXA2, FOXA3
Topic 24
Systemic lupus erythematosus	6.70821e-05	RT1-DB1, ACTN1, RT1-DMA, RT1-DMB, C1QC, RT1-DA, RT1-BB, C1QA, C1QB, FCGR2B, FCGR1A, C2, FCGR3A
Antigen processing and presentation	0.00038716	RT1-A2, LGMN, RT1-DB1, RT1-CE5, TAP1, IFI30, RT1-DMA, RT1-DMB, CTSS, RT1-DA, CD74, RT1-BB
Cytokine-cytokine receptor interaction	0.00328985	CCL3, CCL2, IL18, CXCL9, PF4, IL7R, CCL5, CXCL10, TNFRSF9, TNFRSF11B, CXCL16, PDGFRA, IL1B, IL2RG, IFNGR1, CSF1R
Natural killer cell mediated cytotoxicity	0.00784546	CD48, PTPN6, FCGR2B, RAC2, ICAM2, FCER1G, ITGB2, FCGR3A, IFNGR1, PRKCB, TYROBP
Graft-versus-host disease	0.0134977	RT1-A2, RT1-DB1, RT1-CE5, IL1B, RT1-DMA, RT1-DMB, RT1-DA, RT1-BB
Asthma	0.0138703	RT1-DB1, FCER1G, RT1-DMA, RT1-DMB, RT1-DA, RT1-BB
Viral myocarditis	0.0139598	ACTB, RT1-A2, RAC2, RT1-DB1, RT1-CE5, RT1-DMA, ITGB2, RT1-DMB, RT1-DA, RT1-BB
Fc gamma R-mediated phagocytosis	0.0152483	ARPC1B, PTPRC, PLA2G4A, FCGR2B, RAC2, MARCKSL1, HCK, FCGR1A, VASP, PRKCB
Type I diabetes mellitus	0.0376007	RT1-A2, RT1-DB1, RT1-CE5, IL1B, RT1-DMA, RT1-DMB, RT1-DA, RT1-BB
Chemokine signaling pathway	0.0447788	CCL3, CCL2, FGR, GNAI2, HCK, CXCL9, PF4, CCL5, PRKCB, CXCL10, GNGT2, RAC2, CXCL16
Cell adhesion molecules (CAMs)	0.0480008	VCAM1, RT1-A2, PTPRC, ICAM2, RT1-DB1, RT1-CE5, RT1-DMA, ITGB2, RT1-DMB, RT1-DA, SPN, RT1-BB
Topic 25
Drug metabolism	0.000396467	CYP3A18, CYP3A23/3A1, GSTA5, FMO1, CYP3A2, GSTK1, CYP2D3, CYP1A2, CYP3A9, CYP2A2, GSTM7
Steroid hormone biosynthesis	0.00435889	CYP3A18, CYP17A1, CYP3A23/3A1, CYP3A2, HSD3B5, SULT2AL1, SULT1E1, CYP3A9
Retinol metabolism	0.00472971	CYP3A18, DHRS3, CYP4A1, CYP3A23/3A1, CYP3A2, CYP26A1, CYP1A2, CYP3A9, CYP2A2
Drug metabolism	0.00508719	XDH, CYP3A18, UMPS, CYP3A23/3A1, CYP3A2, CYP3A9, CYP2A2, IMPDH2
Metabolism of xenobiotics by cytochrome P450	0.00535538	CYP3A18, CYP3A23/3A1, GSTA5, CYP3A2, GSTK1, EPHX1, CYP1A2, CYP3A9, GSTM7
Topic 26
Arginine and proline metabolism	1.32837e-06	ACY1, ASS1, OTC, GLUD1, MAOB, CPS1, ALDH3A2, GLS2, ALDH1B1, GAMT, OAT, ALDH9A1, PRODH
Valine, leucine and isoleucine degradation	3.55608e-05	MCCC2, ACADM, HMGCS2, ALDH1B1, EHHADH, AOX1, ABAT, HADH, PCCA, ALDH9A1, ALDH3A2
PPAR signaling pathway	4.17927e-05	SCD1, ME1, CYP4A1, CPT2, ACADM, EHHADH, RGD1562323, FADS2, ACSL1, HMGCS2, CYP7A1, FABP4, GK
Fatty acid metabolism	0.000163326	ACADM, ACSL1, CYP4A1, CPT2, ALDH1B1, ADH4, EHHADH, HADH, ALDH9A1, ALDH3A2
Nitrogen metabolism	0.000200271	GLS2, CTH, GLUD1, HAL, CAR5A, ASNS, CPS1, CAR3
Tryptophan metabolism	0.000201807	DDC, KYNU, ALDH1B1, EHHADH, AOX1, MAOB, HADH, INMT, ALDH9A1, ALDH3A2
Alanine, aspartate and glutamate metabolism	0.00141601	GLS2, ASS1, GLUD1, ABAT, GPT, ASNS, CPS1, GPT2
beta-Alanine metabolism	0.00234145	ACADM, ALDH1B1, EHHADH, ABAT, DPYS, ALDH9A1, ALDH3A2
Butanoate metabolism	0.00277264	HMGCS2, ALDH1B1, EHHADH, ABAT, HADH, BDH1, ALDH9A1, ALDH3A2
Drug metabolism	0.0154182	GSTM2, CYP3A23/3A1, FMO1, ADH4, AOX1, MAOB, CYP2D3, CYP2E1, CYP3A9, GSTM7
Glycerolipid metabolism	0.0191922	DGAT2, ALDH1B1, DAK, MGLL, GK, LIPC, ALDH9A1, ALDH3A2
Propanoate metabolism	0.0268055	ACADM, ALDH1B1, EHHADH, ABAT, PCCA, ALDH9A1, ALDH3A2
Histidine metabolism	0.0467713	DDC, ALDH1B1, MAOB, HAL, ALDH9A1, ALDH3A2
Topic 27
Aminoacyl-tRNA biosynthesis	0.00100579	IARS, TARS, YARS, NARS, SARS, RARS, AARS, GARS
Topic 28
Systemic lupus erythematosus	5.70592e-09	C4B, C6, RT1-DB1, C5, ACTN1, RT1-DMA, C1R, RT1-DMB, C1QC, RT1-DA, RT1-BB, C1QA, C1QB, FCGR2B, FCGR1A, C2, FCGR3A
Antigen processing and presentation	3.59807e-05	LGMN, RT1-DB1, RT1-CE5, IFI30, RT1-DMA, CTSS, RT1-DMB, RT1-S3, CD74, RT1-DA, RT1-BB, RT1-A2, TAP1
Graft-versus-host disease	0.000123379	RT1-A2, RT1-DB1, RT1-CE5, IL1B, RT1-DMA, RT1-S3, RT1-DMB, IL1A, RT1-DA, RT1-BB
Viral myocarditis	0.000246214	ACTB, RT1-A2, ICAM1, RAC2, RT1-DB1, RT1-CE5, RT1-DMA, ITGB2, RT1-S3, RT1-DMB, RT1-DA, RT1-BB
Type I diabetes mellitus	0.000508129	RT1-A2, RT1-DB1, RT1-CE5, IL1B, RT1-DMA, RT1-S3, RT1-DMB, IL1A, RT1-DA, RT1-BB
Prion diseases	0.000843487	C1QA, C1QB, C6, C5, IL1B, CCL5, C1QC, IL1A
Natural killer cell mediated cytotoxicity	0.000979477	CD48, PTPN6, ICAM1, FCGR2B, RAC2, ICAM2, FCER1G, ITGB2, FCGR3A, IFNGR1, PRKCB, TYROBP
Cell adhesion molecules (CAMs)	0.00178172	PTPRC, ICAM1, RT1-DB1, ICAM2, RT1-CE5, ITGB2, RT1-DMA, RT1-S3, RT1-DMB, RT1-DA, RT1-BB, RT1-A2, VCAM1, SPN
Complement and coagulation cascades	0.00185943	C1QA, C1QB, A2M, C4B, C6, C5, C1R, C2, CFD, C1QC
Cytosolic DNA-sensing pathway	0.00548933	DDX58, IRF7, IL18, PYCARD, IL1B, CCL5, CASP1, CXCL10
Fc gamma R-mediated phagocytosis	0.0116881	ARPC1B, PTPRC, PLA2G4A, FCGR2B, RAC2, MARCKSL1, HCK, FCGR1A, VASP, PRKCB
Asthma	0.0116914	RT1-DB1, FCER1G, RT1-DMA, RT1-DMB, RT1-DA, RT1-BB
Allograft rejection	0.0138722	RT1-A2, RT1-DB1, RT1-CE5, RT1-DMA, RT1-S3, RT1-DMB, RT1-DA, RT1-BB
Chemokine signaling pathway	0.0327787	CXCL1, FGR, GNAI2, HCK, CXCL9, STAT1, CCL5, PRKCB, CXCL10, STAT2, GNGT2, RAC2, CXCL16
Autoimmune thyroid disease	0.0336479	RT1-A2, RT1-DB1, RT1-CE5, RT1-DMA, RT1-S3, RT1-DMB, RT1-DA, RT1-BB
Topic 29
p53 signaling pathway	0.00018789	CCND1, CDKN1A, CASP3, ZMAT3, GADD45G, RPRM, MDM2, FAS, CCNG1, PERP, GTSE1
Propanoate metabolism	0.00904593	ALDH6A1, SUCLG2, ABAT, ECHS1, ALDH1A7, PCCB, PCCA
Metabolism of xenobiotics by cytochrome P450	0.0404001	GSTM3, GSTA5, CYP1A1, ADH4, UGT2B1, EPHX1, CYP1A2, CYP3A9, GSTM7
Topic 30
PPAR signaling pathway	0.0343668	ME1, SCD1, CYP7A1, APOA5, CYP8B1, SLC27A5, CPT1A, ANGPTL4
Topic 31
Steroid hormone biosynthesis	1.26433e-08	CYP3A18, STS, HSD17B2, UGT2B1, HSD3B5, SULT2AL1, COMT, CYP17A1, HSD11B1, HSD11B2, SRD5A1, CYP3A9, AKR1D1
Drug metabolism	6.36783e-08	CYP3A18, GSTA5, UGT2B1, ADH7, CYP1A2, GSTM7, GSTM2, ADH1, FMO1, ADH4, GSTK1, FMO3, AOX1, CYP2A1, CYP3A9
PPAR signaling pathway	5.93302e-07	SCD1, ME1, CYP4A1, CYP4A3, EHHADH, RGD1562323, FADS2, CYP4A8, FABP2, ACSL4, FABP7, SLC27A5, ACSL5, ANGPTL4
Retinol metabolism	6.74543e-07	CYP3A18, CYP4A1, CYP4A3, UGT2B1, ADH7, CYP1A2, ALDH1A1, ADH1, ADH4, CYP4A8, CYP2A1, CYP3A9, RETSAT
Fatty acid metabolism	2.6359e-06	CYP4A1, CYP4A3, ADH1, ALDH1B1, ADH4, EHHADH, CYP4A8, ADH7, ALDH1A7, ACSL4, ACSL5
Metabolism of xenobiotics by cytochrome P450	9.38045e-06	CYP3A18, GSTM2, GSTA5, ADH1, ADH4, GSTK1, UGT2B1, EPHX1, ADH7, CYP1A2, CYP3A9, GSTM7
Biosynthesis of unsaturated fatty acids	0.00142682	SCD1, PTPLB, FADS1, ELOVL2, FADS2, ELOVL6, ACOT4
Tryptophan metabolism	0.0441478	ALDH1B1, EHHADH, AOX1, ACMSD, ALDH1A7, CYP1A2, INMT
Topic 32
PPAR signaling pathway	4.83304e-06	SCD1, ME1, CYP4A1, CYP4A3, EHHADH, FADS2, CPT1A, CYP27A1, CYP7A1, CYP8B1, FABP7, SLC27A2, SLC27A5, ACSL5
Fatty acid metabolism	1.42058e-05	GCDH, ACADSB, CYP4A1, CYP4A3, ALDH1B1, ADH4, EHHADH, ADH7, ALDH1A7, CPT1A, ACSL5
Metabolism of xenobiotics by cytochrome P450	0.000479346	CYP3A23/3A1, GSTA5, ADH4, CYP2F4, UGT2B1, EPHX1, ADH7, CYP1A2, CYP2E1, CYP3A9, GSTM7
Pyruvate metabolism	0.000939217	ME1, ALDH1B1, PKLR, ACOT12, ACACA, ALDH1A7, PDHB, MDH1, PC
Steroid hormone biosynthesis	0.00201868	CYP17A1, CYP3A23/3A1, HSD17B2, CYP7A1, UGT2B1, SULT2AL1, COMT, CYP3A9, AKR1D1
Drug metabolism	0.00257902	CYP3A23/3A1, GSTA5, FMO1, ADH4, UGT2B1, AOX1, ADH7, CYP1A2, CYP2E1, CYP3A9, GSTM7
Retinol metabolism	0.00315158	ALDH1A1, CYP4A1, CYP3A23/3A1, CYP4A3, ADH4, UGT2B1, ADH7, CYP1A2, CYP3A9, RETSAT
Primary bile acid biosynthesis	0.00427875	CYP27A1, HSD3B7, CYP7A1, CYP8B1, AKR1D1, SLC27A5
Tryptophan metabolism	0.0170182	DDC, GCDH, ALDH1B1, EHHADH, AOX1, ALDH1A7, CYP1A2, INMT
Linoleic acid metabolism	0.0277341	CYP2J4, ALOX15, CYP3A23/3A1, PLA2G12A, CYP1A2, CYP2E1, CYP3A9
Butanoate metabolism	0.0277341	ACSM3, ALDH1B1, EHHADH, HMGCS1, ALDH1A7, PDHB, ACSM5
Tyrosine metabolism	0.032849	DDC, GOT1, ADH4, AOX1, ADH7, COMT, TAT
Biosynthesis of unsaturated fatty acids	0.0486343	SCD1, ELOVL5, FADS1, FADS2, ELOVL6, ACOT4
Topic 33
Fatty acid metabolism	1.25684e-20	CPT1B, ACAA2, ACADM, CYP4A1, CPT2, CYP4A3, ACADS, EHHADH, ACADL, ACAT1, CPT1A, ALDH3A2, HADHB, ACADVL, ACSL1, ADH1, ADH4, ALDH1A7, ACSL4, HADH, ACSL3
PPAR signaling pathway	6.77758e-18	ME1, SCD1, CPT1B, ACADM, CYP4A1, CPT2, CYP4A3, EHHADH, RGD1562323, RXRG, ACADL, CPT1A, ACSL1, HMGCS2, CYP7A1, FABP1, GK, FABP7, ACSL4, CYP8B1, SLC27A2, ACSL3, ANGPTL4
Valine, leucine and isoleucine degradation	1.53212e-09	HSD17B10, ACAA2, ACADM, ACADS, EHHADH, HMGCS1, ACAT1, ALDH3A2, HADHB, HMGCS2, ALDH1A7, HIBCH, HADH, HMGCL
Butanoate metabolism	3.51325e-06	HMGCS2, ACADS, EHHADH, HMGCS1, ALDH1A7, HADH, ACAT1, ACSM5, ALDH3A2, HMGCL
Propanoate metabolism	5.78395e-05	ACADM, MLYCD, EHHADH, SUCLG1, ALDH1A7, HIBCH, ACSS2, ACAT1, ALDH3A2
Biosynthesis of unsaturated fatty acids	0.00136431	SCD1, PECR, ACOT7, ACOT2, ACOT1, ELOVL6, ACOT4, ACOT3
Adipocytokine signaling pathway	0.00201628	CPT1B, ACSL1, NFKBIB, RGD1562323, RXRG, PRKAB1, ACSL4, ACSL3, STAT3, CPT1A
beta-Alanine metabolism	0.0123673	ACADM, MLYCD, EHHADH, ALDH1A7, HIBCH, ALDH3A2
Terpenoid backbone biosynthesis	0.0241007	DHDDS, HMGCS2, HMGCR, HMGCS1, ACAT1
Pyruvate metabolism	0.0246629	ME1, PKLR, ACOT12, ALDH1A7, ACSS2, ACAT1, ALDH3A2
Topic 36
DNA replication	1.53505e-18	LIG1, POLE, MCM2, MCM3, RNASEH2A, MCM4, MCM6, RPA3, PRIM1, RFC5, POLD4, RPA2, RFC3, RFC4, MCM7, RFC2, PCNA, FEN1
Cell cycle	1.26442e-15	TTK, CHEK1, PTTG1, CCNE2, MCM7, RAD21, CDKN2C, BUB1, BUB3, CDC20, ESPL1, ATR, MCM2, MCM3, MCM4, WEE1, MCM6, CCNB1, CCND1, YWHAH, MAD2L1, PLK1, PCNA, BUB1B, MGC112830
Mismatch repair	5.60256e-07	RFC5, POLD4, RPA2, RFC3, RFC4, RFC2, LIG1, PCNA, RPA3
Nucleotide excision repair	1.32425e-05	RFC5, POLD4, RPA2, RFC3, RFC4, RFC2, LIG1, POLE, PCNA, RPA3
Oocyte meiosis	0.00124879	CCNE2, CCNB1, MAD2L1, YWHAH, PLK1, BUB1, IGF1, FBXO5, CDC20, ESPL1, AURKA, PTTG1
p53 signaling pathway	0.00478909	CCNE2, CCNB1, CCND1, IGF1, CHEK1, ATR, CCNG2, IGFBP3, GTSE1
Topic 37
Proteasome	0.00112207	PSMB4, PSMD14, PSMC5, PSMD13, PSMC3, PSMD1, PSMD4
Oxidative phosphorylation	0.00830909	NDUFA2, NDUFB10, NDUFS4, NDUFA8, NDUFB7, NDUFAB1, NDUFS3, COX17, PPA1
Huntington's disease	0.0150581	TFAM, POLR2F, NDUFA2, NDUFB10, NDUFS4, NDUFA8, NDUFB7, AP2S1, NDUFAB1, NDUFS3
Topic 38
Complement and coagulation cascades	1.74907e-11	MBL1, F12, F10, C9, MASP2, C4BPB, SERPING1, C4BPA, PROC, C8G, C8A, C8B, F5, SERPINF2, KLKB1, CFI, SERPIND1, CPB2
Oxidative phosphorylation	2.74633e-09	ATP5D, ATP6V0E1, ATP5B, NDUFB9, NDUFA6, ATP5F1, COX7C, NDUFA1, UQCRQ, ATP5G3, COX6C, SDHA, ATP6V0C, NDUFS7, SDHB, NDUFV1, ATP5C1, ATP5L, ATP5A1, ATP5I, ATP6V0D1
Valine, leucine and isoleucine degradation	7.36072e-06	ACAA2, HSD17B10, ALDH7A1, ACADM, HMGCS2, BCKDHB, ALDH2, ECHS1, HADH, ACAT1, ALDH3A2
Parkinson's disease	1.43245e-05	ATP5D, ATP5B, NDUFB9, NDUFA6, ATP5F1, COX7C, NDUFA1, UQCRQ, ATP5G3, PARK7, COX6C, SDHA, NDUFS7, SDHB, NDUFV1, ATP5C1, ATP5A1
Alzheimer's disease	0.000264899	ATP5D, HSD17B10, ATP5B, NDUFB9, NDUFA6, ATP5F1, COX7C, NDUFA1, UQCRQ, ATP5G3, COX6C, SDHA, NDUFS7, SDHB, NDUFV1, ATP5C1, ATP5A1, CALM1
Fatty acid metabolism	0.000477849	ACAA2, ALDH7A1, ACADM, ALDH2, ECHS1, HADH, ACADL, ACAT1, ALDH3A2
Huntington's disease	0.000743814	ATP5D, ATP5B, NDUFB9, NDUFA6, ATP5F1, COX7C, NDUFA1, UQCRQ, ATP5G3, COX6C, SDHA, NDUFS7, SDHB, NDUFV1, ATP5C1, ATP5A1, CREB3L3
Butanoate metabolism	0.000928177	ALDH7A1, HMGCS2, ALDH2, ECHS1, HADH, BDH1, ACAT1, ALDH3A2
Arginine and proline metabolism	0.002896	SAT1, GOT2, ALDH7A1, GLUD1, OTC, ALDH2, GAMT, OAT, ALDH3A2
beta-Alanine metabolism	0.0139778	ALDH7A1, ACADM, UPB1, ALDH2, ECHS1, ALDH3A2
Topic 39
Complement and coagulation cascades	1.0047e-16	MBL1, F12, MBL2, F10, C9, MASP1, MASP2, C4B, CFB, C6, C5, C4BPB, SERPING1, C4BPA, PLG, PROC, C8A, C8B, F5, SERPINF2, KLKB1, CFI, SERPIND1, CPB2
Valine, leucine and isoleucine degradation	4.49418e-13	HSD17B10, ALDH6A1, ACAA2, ACADSB, ACADM, EHHADH, BCKDHB, HMGCS1, ECHS1, ACAT1, ALDH3A2, HIBADH, ALDH7A1, HMGCS2, AOX1, ALDH2, ALDH1A7, HADH
Fatty acid metabolism	3.54121e-11	GCDH, ACAA2, ACADSB, ACADM, CYP4A3, EHHADH, ECHS1, ACAT1, CPT1A, ALDH3A2, ALDH7A1, ACSL1, ADH1, ALDH2, ALDH1A7, HADH
Tryptophan metabolism	9.65371e-10	DDC, GCDH, EHHADH, MAOB, ECHS1, KMO, CYP1A2, ACAT1, ALDH3A2, ALDH7A1, TDO2, AOX1, ALDH2, ALDH1A7, HADH
Retinol metabolism	1.07783e-07	CYP3A18, CYP4A3, UGT2B1, CYP26A1, CYP1A2, ALDH1A1, DHRS3, LRAT, CYP3A23/3A1, DGAT2, ADH1, CYP2C23, CYP2A2, CYP2C22, RETSAT
PPAR signaling pathway	1.53868e-07	SCD1, ACADM, CYP4A3, EHHADH, FADS2, CPT1A, PCK1, APOA2, ACSL1, HMGCS2, CYP27A1, APOA5, GK, SLC27A2, SCP2, SLC27A5
Arginine and proline metabolism	2.79419e-07	NAGS, ASS1, OTC, GLUD1, MAOB, ASL, CPS1, ALDH3A2, ARG1, ALDH7A1, ALDH2, ALDH1A7, GAMT, OAT
Drug metabolism	1.72355e-06	CYP3A18, MAOB, UGT2B1, CYP2D3, CYP2E1, CYP1A2, GSTM2, CYP3A23/3A1, ADH1, GSTK1, FMO3, AOX1, CYP2C23, CYP2A2, CYP2C22
Butanoate metabolism	2.15673e-06	ALDH7A1, HMGCS2, EHHADH, ALDH2, HMGCS1, ECHS1, ALDH1A7, HADH, BDH1, ACAT1, ALDH3A2
Propanoate metabolism	3.08188e-05	ALDH6A1, ALDH7A1, ACADM, EHHADH, ALDH2, ECHS1, ALDH1A7, ACSS2, ACAT1, ALDH3A2
beta-Alanine metabolism	0.000209563	ALDH7A1, ACADM, UPB1, EHHADH, ALDH2, ECHS1, ALDH1A7, ALDH3A2
Lysine degradation	0.000227566	GCDH, ALDH7A1, EHHADH, ALDH2, ECHS1, ALDH1A7, HADH, ACAT1, BBOX1, ALDH3A2
Histidine metabolism	0.000404146	DDC, ALDH7A1, MAOB, ALDH2, HAL, FTCD, ALDH1A7, ALDH3A2
Glycolysis / Gluconeogenesis	0.000581213	ALDOB, FBP1, ACSS2, ALDH3A2, PCK1, GPI, G6PC, ALDH7A1, ADH1, PGM1, PKLR, ALDH2, ALDH1A7
Limonene and pinene degradation	0.000847931	ALDH7A1, EHHADH, ALDH2, ECHS1, ALDH1A7, ALDH3A2
Metabolism of xenobiotics by cytochrome P450	0.000870081	CYP3A18, GSTM2, CYP3A23/3A1, ADH1, GSTK1, UGT2B1, CYP2C23, EPHX1, CYP1A2, CYP2E1, CYP2C22
Ascorbate and aldarate metabolism	0.00976124	ALDH7A1, UGT2B1, ALDH2, ALDH1A7, GULO, ALDH3A2
Pyruvate metabolism	0.0122014	ALDH7A1, PKLR, ALDH2, ALDH1A7, ACSS2, ACAT1, ALDH3A2, PCK1
Glycine, serine and threonine metabolism	0.0289176	CHDH, CTH, MAOB, GAMT, AGXT2, GNMT, CBS
Tyrosine metabolism	0.0405903	DDC, ADH1, AOX1, MAOB, TAT, FAH, HPD
Topic 40
Oxidative phosphorylation	1.02585e-13	ATP6V0E1, NDUFA2, NDUFB10, NDUFB7, NDUFA8, NDUFB8, NDUFA6, NDUFC2, COX7C, NDUFAB1, ATP6V1D, ATP6V1F, NDUFS7, NDUFS4, UQCRH, ATP5O, NDUFS3, ATP5I, COX17
Huntington's disease	3.44451e-11	POLR2G, NDUFA2, POLR2F, NDUFB10, POLR2E, NDUFB7, NDUFA8, NDUFB8, AP2S1, POLR2J, NDUFA6, NDUFC2, COX7C, NDUFAB1, NDUFS7, NDUFS4, UQCRH, ATP5O, NDUFS3
Parkinson's disease	1.26981e-07	NDUFA2, NDUFB10, NDUFB7, NDUFA8, NDUFB8, NDUFA6, COX7C, NDUFC2, NDUFAB1, NDUFS7, NDUFS4, UQCRH, ATP5O, NDUFS3
Alzheimer's disease	6.64942e-06	NDUFA2, NDUFB10, NDUFB7, NDUFA8, NDUFB8, NDUFA6, COX7C, NDUFC2, NDUFAB1, NDUFS7, NDUFS4, UQCRH, ATP5O, NDUFS3
Proteasome	0.000663911	PSMB4, PSMD14, PSMC5, PSMB1, PSMA4, SHFM1, POMP
Pyrimidine metabolism	0.0205475	POLD4, POLR2G, POLR2F, POLR2E, NME1, POLR2J, DTYMK
