# Supplementary material for: Of text and gene – using text mining methods to uncover hidden knowledge in toxicogenomics
Source: BMC Syst Biol. 2014 Aug 13;8:93. doi: 10.1186/s12918-014-0093-3 (PMC4236689; doi:10.1186/s12918-014-0093-3)
Supplement: Additional file 4: Table S4 — Information for each topic, including Mode of Action (MoA), therapeutic category, and DILI annotation. [file s12918-014-0093-3-S4.xlsx]

## Sheet: Sheet1
Topic Number	Sample	Compound Name	Mode of Action	DILI type	Therapeutic category
1	invitro_CBP_Rat_24hr_High	carboplatin
1	invitro_CBP_Rat_24hr_Low	carboplatin
1	invitro_CBP_Rat_24hr_Middle	carboplatin
1	invitro_CBP_Rat_8hr_Low	carboplatin
1	invitro_CSP_Rat_24hr_High	cisplatin
1	invitro_CSP_Rat_24hr_Low	cisplatin
1	invitro_CSP_Rat_24hr_Middle	cisplatin
1	invitro_CSP_Rat_8hr_Low	cisplatin
1	invitro_CSP_Rat_8hr_Middle	cisplatin
1	invitro_DEN_Rat_24hr_High	nitrosodiethylamine
1	invitro_DEN_Rat_24hr_Low	nitrosodiethylamine
1	invitro_DEN_Rat_24hr_Middle	nitrosodiethylamine
1	invitro_DEN_Rat_8hr_High	nitrosodiethylamine
1	invitro_DEN_Rat_8hr_Low	nitrosodiethylamine
1	invitro_DEN_Rat_8hr_Middle	nitrosodiethylamine
1	invitro_DOX_Rat_24hr_High	doxorubicin
1	invitro_ETP_Rat_24hr_High	etoposide	topoisomerase II inhibitor	Less DILI-concern	L01CB01
1	invitro_LS_Rat_8hr_High	lomustine	DNA	Less DILI-concern	L01AD02
1	invitro_MCT_Rat_8hr_High	monocrotaline
1	invitro_MEX_Rat_8hr_Low	mexiletine	voltage-gated sodium channel blocker	Less DILI-concern	C01BB02
1	invitro_PAN_Rat_24hr_High	puromycin aminonucleoside
1	invitro_PAN_Rat_24hr_Low	puromycin aminonucleoside
1	invitro_PAN_Rat_24hr_Middle	puromycin aminonucleoside
1	invitro_PAN_Rat_8hr_Low	puromycin aminonucleoside
1	invitro_PAN_Rat_8hr_Middle	puromycin aminonucleoside
1	invitro_PAP_Rat_24hr_High	papaverine	cAMP-specific 3',5'-cyclic phosphodiesterase 4B	Most DILI-concern	A03AD01 G04BE02
1	invitro_TAN_Rat_24hr_High	tannic acid	unknown	Unknown
1	invitro_TAN_Rat_8hr_High	tannic acid	unknown	Unknown
2	invitro_AAF_Rat_24hr_High	acetamidofluorene	unknown	Unknown
2	invitro_AA_Rat_24hr_High	allyl alcohol	unknown	Unknown
2	invitro_AA_Rat_24hr_Low	allyl alcohol	unknown	Unknown
2	invitro_AA_Rat_24hr_Middle	allyl alcohol	unknown	Unknown
2	invitro_AA_Rat_8hr_Low	allyl alcohol	unknown	Unknown
2	invitro_ANIT_Rat_8hr_Middle	naphthyl isothiocyanate	unknown	Unknown
2	invitro_BDZ_Rat_24hr_High	bendazac
2	invitro_CAF_Rat_24hr_High	caffeine	phosphodiesterase inhibitor$adenosine A1/A2a/A2b receptor antagonist	no DILI-concern	N06BC01 N02BE01
2	invitro_CAF_Rat_24hr_Middle	caffeine	phosphodiesterase inhibitor$adenosine A1/A2a/A2b receptor antagonist	no DILI-concern	N06BC01 N02BE01
2	invitro_CBZ_Rat_24hr_High	carbamazepine	voltage-gated sodium channel blocker	Most DILI-concern	N03AF01
2	invitro_CLM_Rat_24hr_Middle	chlormadinone	unknown	Unknown	G03DB06
2	invitro_CLT_Rat_24hr_High	cephalothin
2	invitro_CLT_Rat_24hr_Middle	cephalothin
2	invitro_CMP_Rat_24hr_High	chloramphenicol	protein synthesis inhibitor	no DILI-concern	D06AX02 D10AF03 G01AA05 J01BA01 S01AA01 S02AA01 S03AA08
2	invitro_CMP_Rat_24hr_Middle	chloramphenicol	protein synthesis inhibitor	no DILI-concern	D06AX02 D10AF03 G01AA05 J01BA01 S01AA01 S02AA01 S03AA08
2	invitro_COL_Rat_24hr_High	colchicine	beta-tubulin, tubulin polymerization inhibitor	Less DILI-concern	M04AC01
2	invitro_CPP_Rat_24hr_High	chlorpropamide	sulfonylurea receptor 1/2 agonist	Less DILI-concern	A10BB02
2	invitro_DFNa_Rat_24hr_High	diclofenac	COX inhibitor	Most DILI-concern	M01AB05 M02AA15 S01BC03 D11AX18
2	invitro_DNZ_Rat_24hr_High	danazol	androgen receptor agonist$progesterone receptor agonist	Most DILI-concern	G03XA01
2	invitro_DSF_Rat_24hr_High	disulfiram	aldehyde dehydrogenase inhibitor	Most DILI-concern	N07BB01 P03AA04
2	invitro_DZP_Rat_24hr_High	diazepam	GABAA-receptor agonist	Less DILI-concern	N05BA01 N05BA17
2	invitro_DZP_Rat_24hr_Middle	diazepam	GABAA-receptor agonist	Less DILI-concern	N05BA01 N05BA17
2	invitro_DZP_Rat_8hr_Low	diazepam	GABAA-receptor agonist	Less DILI-concern	N05BA01 N05BA17
2	invitro_ENA_Rat_24hr_High	enalapril	angiotensin-converting enzyme (ACE) inhibitor	Less DILI-concern	C09AA02
2	invitro_ETH_Rat_24hr_High	ethionamide
2	invitro_ETP_Rat_24hr_Low	etoposide	topoisomerase II inhibitor	Less DILI-concern	L01CB01
2	invitro_ET_Rat_24hr_High	ethionine	antimetabolite and methionine antagonist	Unknown	V03AB26
2	invitro_ET_Rat_24hr_Low	ethionine	antimetabolite and methionine antagonist	Unknown	V03AB26
2	invitro_ET_Rat_24hr_Middle	ethionine	antimetabolite and methionine antagonist	Unknown	V03AB26
2	invitro_ET_Rat_8hr_Low	ethionine	antimetabolite and methionine antagonist	Unknown	V03AB26
2	invitro_ET_Rat_8hr_Middle	ethionine	antimetabolite and methionine antagonist	Unknown	V03AB26
2	invitro_FUR_Rat_24hr_High	furosemide	Na-K-Cl cotransporter 1/2 inhibitor$GABAA-receptor alpha antagonist	Less DILI-concern	C03CA01
2	invitro_FUR_Rat_24hr_Middle	furosemide	Na-K-Cl cotransporter 1/2 inhibitor$GABAA-receptor alpha antagonist	Less DILI-concern	C03CA01
2	invitro_GBC_Rat_24hr_High	glibenclamide	ATP-sensitive potassium channel brocker	Less DILI-concern	A10BB01
2	invitro_GMC_Rat_24hr_Low	gentamicin
2	invitro_GMC_Rat_24hr_Middle	gentamicin
2	invitro_IBU_Rat_24hr_High	ibuprofen	COX inhibitor	Less DILI-concern	C01EB16 G02CC01 M01AE01 M01AE14 M02AA13
2	invitro_IBU_Rat_24hr_Middle	ibuprofen	COX inhibitor	Less DILI-concern	C01EB16 G02CC01 M01AE01 M01AE14 M02AA13
2	invitro_IM_Rat_24hr_High	indomethacin
2	invitro_INAH_Rat_8hr_Middle	isoniazid	monoamine oxidase (MAO) inhibitor	Most DILI-concern	J04AC01
2	invitro_LS_Rat_24hr_High	lomustine	DNA	Less DILI-concern	L01AD02
2	invitro_MEF_Rat_24hr_High	mefenamic acid	COX inhibitor	Less DILI-concern	M01AG01
2	invitro_MTS_Rat_24hr_High	methyltestosterone	Androgen receptor	Less DILI-concern	G03BA02
2	invitro_MTZ_Rat_24hr_High	methimazole	thyroid peroxidase inhibitor	Most DILI-concern	H03BB02
2	invitro_MTZ_Rat_24hr_Middle	methimazole	thyroid peroxidase inhibitor	Most DILI-concern	H03BB02
2	invitro_NFT_Rat_24hr_High	nitrofurantoin	unknown	Most DILI-concern	J01XE01
2	invitro_NFZ_Rat_24hr_High	nitrofurazone	Pyruvate dehydrogenase [cytochrome] inhibitor$Glutathione reductase inhibitor$Malate dehydrogenase inhibitor$[Citrate [pro-3S]-lyase] ligase inhibitor	Unknown	J01XE01 C03CA01
2	invitro_NIF_Rat_24hr_High	nifedipine	calcium channel L type blocker	Less DILI-concern	C08CA05
2	invitro_NIF_Rat_8hr_High	nifedipine	calcium channel L type blocker	Less DILI-concern	C08CA05
2	invitro_NPAA_Rat_24hr_High	phenylanthranilic acid	unknown	Unknown
2	invitro_NPX_Rat_24hr_High	naproxen
2	invitro_NPX_Rat_24hr_Low	naproxen
2	invitro_NPX_Rat_24hr_Middle	naproxen
2	invitro_OPZ_Rat_24hr_High	omeprazole	H+/K+ exchanging, alpha polypeptide inhibitor$H+/K+ exchanging, beta polypeptide inhibitor	Less DILI-concern	A02BC01 A02BC05
2	invitro_PCT_Rat_24hr_Low	phenacetin	Prostaglandin G/H synthase 1	Unknown	N02BE03
2	invitro_PEN_Rat_24hr_High	penicillamine	Copper chelator	Less DILI-concern	M01CC01
2	invitro_PH_Rat_24hr_High	perhexiline	calcium channel blocker	Most DILI-concern	C08EX02
2	invitro_PTU_Rat_24hr_High	propylthiouracil	thyroid peroxidase inhibitor	Most DILI-concern	H03BA02
2	invitro_PTU_Rat_24hr_Middle	propylthiouracil	thyroid peroxidase inhibitor	Most DILI-concern	H03BA02
2	invitro_PTU_Rat_8hr_Low	propylthiouracil	thyroid peroxidase inhibitor	Most DILI-concern	H03BA02
2	invitro_SST_Rat_24hr_High	simvastatin	hydroxymethylglutaryl coenzyme A (HMG-CoA) reductase inhibitor	Less DILI-concern	C10AA01
2	invitro_SUL_Rat_24hr_High	sulindac	COX inhibitor	Most DILI-concern	M01AB02
2	invitro_SUL_Rat_24hr_Middle	sulindac	COX inhibitor	Most DILI-concern	M01AB02
2	invitro_TAN_Rat_24hr_Middle	tannic acid	unknown	Unknown
2	invitro_TEO_Rat_24hr_High	theophylline	adenosine A1/A2a receptor antagonist$cyclic AMP phosphodiesterase inhibitor	no DILI-concern	R03DA04 R03DA05
2	invitro_TEO_Rat_24hr_Middle	theophylline	adenosine A1/A2a receptor antagonist$cyclic AMP phosphodiesterase inhibitor	no DILI-concern	R03DA04 R03DA05
2	invitro_TLB_Rat_24hr_High	tolbutamide	ATP-sensitive potassium channel (SUR1/Kir6.2) brocker	Less DILI-concern	A10BB03 V04CA01
2	invitro_TMD_Rat_24hr_High	trimethadione
2	invitro_TZM_Rat_24hr_High	triazolam
2	invitro_VPA_Rat_24hr_High	valproic acid	GABA transaminase inhibitor$calcium channel T type blocker$histone acetyltransferase inhibitor	Most DILI-concern	N03AG01
2	invitro_VPA_Rat_8hr_Low	valproic acid	GABA transaminase inhibitor$calcium channel T type blocker$histone acetyltransferase inhibitor	Most DILI-concern	N03AG01
2	invitro_VPA_Rat_8hr_Middle	valproic acid	GABA transaminase inhibitor$calcium channel T type blocker$histone acetyltransferase inhibitor	Most DILI-concern	N03AG01
3	invitro_AAF_Rat_2hr_Low	acetamidofluorene	unknown	Unknown
3	invitro_AAF_Rat_24hr_Low	acetamidofluorene	unknown	Unknown
3	invitro_ACA_Rat_24hr_Low	acarbose	alpha-glucosidase inhibitor	Most DILI-concern	A10BF01
3	invitro_ACA_Rat_8hr_High	acarbose	alpha-glucosidase inhibitor	Most DILI-concern	A10BF01
3	invitro_ACA_Rat_8hr_Middle	acarbose	alpha-glucosidase inhibitor	Most DILI-concern	A10BF01
3	invitro_ACZ_Rat_24hr_Middle	acetazolamide	carbonic anhydrase inhibitor	Most DILI-concern	S01EC01
3	invitro_ACZ_Rat_8hr_High	acetazolamide	carbonic anhydrase inhibitor	Most DILI-concern	S01EC01
3	invitro_ACZ_Rat_8hr_Middle	acetazolamide	carbonic anhydrase inhibitor	Most DILI-concern	S01EC01
3	invitro_ADP_Rat_24hr_Low	adapin
3	invitro_ADP_Rat_8hr_Low	adapin
3	invitro_ADP_Rat_8hr_Middle	adapin
3	invitro_AJM_Rat_24hr_Low	ajmaline	voltage-gated sodium channel blocker	Unknown	C01BA05 C01BA08
3	invitro_AJM_Rat_8hr_High	ajmaline	voltage-gated sodium channel blocker	Unknown	C01BA05 C01BA08
3	invitro_AJM_Rat_8hr_Middle	ajmaline	voltage-gated sodium channel blocker	Unknown	C01BA05 C01BA08
3	invitro_AMT_Rat_24hr_Low	amitriptyline	serotonin/noradrenalin transporter inhibitor	Less DILI-concern	N06AA09
3	invitro_AMT_Rat_24hr_Middle	amitriptyline	serotonin/noradrenalin transporter inhibitor	Less DILI-concern	N06AA09
3	invitro_AMT_Rat_8hr_Middle	amitriptyline	serotonin/noradrenalin transporter inhibitor	Less DILI-concern	N06AA09
3	invitro_APAP_Rat_8hr_High	acetaminophen	cyclooxygenase-3 (COX-3) inhibitor	Most DILI-concern	N02BE01
3	invitro_APAP_Rat_8hr_Middle	acetaminophen	cyclooxygenase-3 (COX-3) inhibitor	Most DILI-concern	N02BE01
3	invitro_APL_Rat_2hr_Low	allopurinol	orotidine-5'-phosphate decarboxylase inhibitor$xanthine oxidase inhibitor	Less DILI-concern	M04AA01
3	invitro_APL_Rat_24hr_Middle	allopurinol	orotidine-5'-phosphate decarboxylase inhibitor$xanthine oxidase inhibitor	Less DILI-concern	M04AA01
3	invitro_ASA_Rat_24hr_Low	aspirin	COX inhibitor	no DILI-concern	A01AD05 B01AC06 N02BA01
3	invitro_AZP_Rat_24hr_Low	azathioprine	purine synthesis inhibitor	Less DILI-concern	L04AX01
3	invitro_AZP_Rat_24hr_Middle	azathioprine	purine synthesis inhibitor	Less DILI-concern	L04AX01
3	invitro_BBr_Rat_8hr_High	benzbromarone	CYP2C9 inhibitor	Most DILI-concern	M04AB03
3	invitro_BBr_Rat_8hr_Middle	benzbromarone	CYP2C9 inhibitor	Most DILI-concern	M04AB03
3	invitro_BCT_Rat_24hr_Low	bucetin	unknown	Unknown	N02BE04
3	invitro_BCT_Rat_24hr_Middle	bucetin	unknown	Unknown	N02BE04
3	invitro_BCT_Rat_8hr_High	bucetin	unknown	Unknown	N02BE04
3	invitro_BCT_Rat_8hr_Middle	bucetin	unknown	Unknown	N02BE04
3	invitro_BDZ_Rat_24hr_Low	bendazac
3	invitro_BDZ_Rat_24hr_Middle	bendazac
3	invitro_BDZ_Rat_8hr_Low	bendazac
3	invitro_BEA_Rat_24hr_High	bromoethylamine
3	invitro_BEA_Rat_24hr_Low	bromoethylamine
3	invitro_BEA_Rat_24hr_Middle	bromoethylamine
3	invitro_BEA_Rat_8hr_Low	bromoethylamine
3	invitro_BZD_Rat_24hr_Low	benziodarone	unknown	Most DILI-concern	C01DX04
3	invitro_BZD_Rat_24hr_Middle	benziodarone	unknown	Most DILI-concern	C01DX04
3	invitro_BZD_Rat_8hr_High	benziodarone	unknown	Most DILI-concern	C01DX04
3	invitro_BZD_Rat_8hr_Middle	benziodarone	unknown	Most DILI-concern	C01DX04
3	invitro_CAF_Rat_24hr_Low	caffeine	phosphodiesterase inhibitor$adenosine A1/A2a/A2b receptor antagonist	no DILI-concern	N06BC01 N02BE01
3	invitro_CAF_Rat_8hr_High	caffeine	phosphodiesterase inhibitor$adenosine A1/A2a/A2b receptor antagonist	no DILI-concern	N06BC01 N02BE01
3	invitro_CAF_Rat_8hr_Low	caffeine	phosphodiesterase inhibitor$adenosine A1/A2a/A2b receptor antagonist	no DILI-concern	N06BC01 N02BE01
3	invitro_CAF_Rat_8hr_Middle	caffeine	phosphodiesterase inhibitor$adenosine A1/A2a/A2b receptor antagonist	no DILI-concern	N06BC01 N02BE01
3	invitro_CBP_Rat_8hr_High	carboplatin
3	invitro_CBP_Rat_8hr_Middle	carboplatin
3	invitro_CBZ_Rat_8hr_Low	carbamazepine	voltage-gated sodium channel blocker	Most DILI-concern	N03AF01
3	invitro_CBZ_Rat_8hr_Middle	carbamazepine	voltage-gated sodium channel blocker	Most DILI-concern	N03AF01
3	invitro_CCL4_Rat_2hr_Low	carbon tetrachloride
3	invitro_CCL4_Rat_2hr_Middle	carbon tetrachloride
3	invitro_CFB_Rat_8hr_Low	clofibrate	peroxisome proliferator-activated receptor (PPAR) alpha agonist	Less DILI-concern	C10AB01 C10AB03
3	invitro_CIM_Rat_24hr_High	cimetidine	H2-receptor antagonist	Less DILI-concern	A02BA01
3	invitro_CIM_Rat_24hr_Low	cimetidine	H2-receptor antagonist	Less DILI-concern	A02BA01
3	invitro_CIM_Rat_24hr_Middle	cimetidine	H2-receptor antagonist	Less DILI-concern	A02BA01
3	invitro_CIM_Rat_8hr_High	cimetidine	H2-receptor antagonist	Less DILI-concern	A02BA01
3	invitro_CIM_Rat_8hr_Middle	cimetidine	H2-receptor antagonist	Less DILI-concern	A02BA01
3	invitro_CLM_Rat_24hr_Low	chlormadinone	unknown	Unknown	G03DB06
3	invitro_CLM_Rat_8hr_High	chlormadinone	unknown	Unknown	G03DB06
3	invitro_CLM_Rat_8hr_Middle	chlormadinone	unknown	Unknown	G03DB06
3	invitro_CLT_Rat_2hr_Low	cephalothin
3	invitro_CLT_Rat_24hr_Low	cephalothin
3	invitro_CLT_Rat_8hr_Low	cephalothin
3	invitro_CLT_Rat_8hr_Middle	cephalothin
3	invitro_CMA_Rat_24hr_High	coumarin	unknown	Unknown
3	invitro_CMA_Rat_24hr_Middle	coumarin	unknown	Unknown
3	invitro_CMA_Rat_8hr_Low	coumarin	unknown	Unknown
3	invitro_CMA_Rat_8hr_Middle	coumarin	unknown	Unknown
3	invitro_CMN_Rat_2hr_High	chlormezanone	Translocator protein agonist	Most DILI-concern	M03BB02
3	invitro_CMN_Rat_24hr_Low	chlormezanone	Translocator protein agonist	Most DILI-concern	M03BB02
3	invitro_CMN_Rat_24hr_Middle	chlormezanone	Translocator protein agonist	Most DILI-concern	M03BB02
3	invitro_CMN_Rat_8hr_High	chlormezanone	Translocator protein agonist	Most DILI-concern	M03BB02
3	invitro_CMN_Rat_8hr_Low	chlormezanone	Translocator protein agonist	Most DILI-concern	M03BB02
3	invitro_CMN_Rat_8hr_Middle	chlormezanone	Translocator protein agonist	Most DILI-concern	M03BB02
3	invitro_CMP_Rat_2hr_Low	chloramphenicol	protein synthesis inhibitor	no DILI-concern	D06AX02 D10AF03 G01AA05 J01BA01 S01AA01 S02AA01 S03AA08
3	invitro_CMP_Rat_24hr_Low	chloramphenicol	protein synthesis inhibitor	no DILI-concern	D06AX02 D10AF03 G01AA05 J01BA01 S01AA01 S02AA01 S03AA08
3	invitro_CMP_Rat_8hr_High	chloramphenicol	protein synthesis inhibitor	no DILI-concern	D06AX02 D10AF03 G01AA05 J01BA01 S01AA01 S02AA01 S03AA08
3	invitro_CMP_Rat_8hr_Middle	chloramphenicol	protein synthesis inhibitor	no DILI-concern	D06AX02 D10AF03 G01AA05 J01BA01 S01AA01 S02AA01 S03AA08
3	invitro_CPA_Rat_2hr_Low	cyclophosphamide	DNA	Less DILI-concern	L01AA01 L01DB07
3	invitro_CPM_Rat_24hr_Low	clomipramine	serotonin/noradrenalin transporter inhibitor	Most DILI-concern	N06AA04
3	invitro_CPM_Rat_24hr_Middle	clomipramine	serotonin/noradrenalin transporter inhibitor	Most DILI-concern	N06AA04
3	invitro_CPP_Rat_2hr_Low	chlorpropamide	sulfonylurea receptor 1/2 agonist	Less DILI-concern	A10BB02
3	invitro_CPP_Rat_24hr_Low	chlorpropamide	sulfonylurea receptor 1/2 agonist	Less DILI-concern	A10BB02
3	invitro_CPP_Rat_24hr_Middle	chlorpropamide	sulfonylurea receptor 1/2 agonist	Less DILI-concern	A10BB02
3	invitro_CPX_Rat_24hr_Low	ciprofloxacin	DNA gyrase inhibitor	Most DILI-concern	J01MA02 S01AX13 S03AA07 S02AA15
3	invitro_CPX_Rat_24hr_Middle	ciprofloxacin	DNA gyrase inhibitor	Most DILI-concern	J01MA02 S01AX13 S03AA07 S02AA15
3	invitro_CPX_Rat_8hr_Low	ciprofloxacin	DNA gyrase inhibitor	Most DILI-concern	J01MA02 S01AX13 S03AA07 S02AA15
3	invitro_CPZ_Rat_2hr_Middle	chlorpromazine
3	invitro_CPZ_Rat_8hr_High	chlorpromazine
3	invitro_CPZ_Rat_8hr_Low	chlorpromazine
3	invitro_CPZ_Rat_8hr_Middle	chlorpromazine
3	invitro_CSA_Rat_24hr_Low	cyclosporine A
3	invitro_DFNa_Rat_2hr_Low	diclofenac	COX inhibitor	Most DILI-concern	M01AB05 M02AA15 S01BC03 D11AX18
3	invitro_DFNa_Rat_24hr_Low	diclofenac	COX inhibitor	Most DILI-concern	M01AB05 M02AA15 S01BC03 D11AX18
3	invitro_DFNa_Rat_24hr_Middle	diclofenac	COX inhibitor	Most DILI-concern	M01AB05 M02AA15 S01BC03 D11AX18
3	invitro_DIS_Rat_8hr_Low	disopyramide	voltage-gated sodium channel blocker	Less DILI-concern	C01BA03
3	invitro_DNZ_Rat_24hr_Low	danazol	androgen receptor agonist$progesterone receptor agonist	Most DILI-concern	G03XA01
3	invitro_DNZ_Rat_24hr_Middle	danazol	androgen receptor agonist$progesterone receptor agonist	Most DILI-concern	G03XA01
3	invitro_DOX_Rat_24hr_Low	doxorubicin
3	invitro_DOX_Rat_24hr_Middle	doxorubicin
3	invitro_DSF_Rat_24hr_Low	disulfiram	aldehyde dehydrogenase inhibitor	Most DILI-concern	N07BB01 P03AA04
3	invitro_DSF_Rat_24hr_Middle	disulfiram	aldehyde dehydrogenase inhibitor	Most DILI-concern	N07BB01 P03AA04
3	invitro_DSF_Rat_8hr_Low	disulfiram	aldehyde dehydrogenase inhibitor	Most DILI-concern	N07BB01 P03AA04
3	invitro_DSF_Rat_8hr_Middle	disulfiram	aldehyde dehydrogenase inhibitor	Most DILI-concern	N07BB01 P03AA04
3	invitro_DTL_Rat_24hr_Low	dantrolene	Ryanodine receptor 1	Most DILI-concern	M03CA01
3	invitro_DTL_Rat_24hr_Middle	dantrolene	Ryanodine receptor 1	Most DILI-concern	M03CA01
3	invitro_DTL_Rat_8hr_High	dantrolene	Ryanodine receptor 1	Most DILI-concern	M03CA01
3	invitro_DTL_Rat_8hr_Middle	dantrolene	Ryanodine receptor 1	Most DILI-concern	M03CA01
3	invitro_EBU_Rat_2hr_Low	ethambutol	arabinosyltransferase inhibitor	Most DILI-concern	J04AK02
3	invitro_EBU_Rat_24hr_Low	ethambutol	arabinosyltransferase inhibitor	Most DILI-concern	J04AK02
3	invitro_EBU_Rat_24hr_Middle	ethambutol	arabinosyltransferase inhibitor	Most DILI-concern	J04AK02
3	invitro_EME_Rat_24hr_Low	erythromycin ethylsuccinate	protein synthesis inhibitor	Most DILI-concern	D10AF02 J01FA01 S01AA17
3	invitro_EME_Rat_8hr_High	erythromycin ethylsuccinate	protein synthesis inhibitor	Most DILI-concern	D10AF02 J01FA01 S01AA17
3	invitro_EME_Rat_8hr_Middle	erythromycin ethylsuccinate	protein synthesis inhibitor	Most DILI-concern	D10AF02 J01FA01 S01AA17
3	invitro_ENA_Rat_24hr_Low	enalapril	angiotensin-converting enzyme (ACE) inhibitor	Less DILI-concern	C09AA02
3	invitro_ENA_Rat_24hr_Middle	enalapril	angiotensin-converting enzyme (ACE) inhibitor	Less DILI-concern	C09AA02
3	invitro_ETH_Rat_24hr_Low	ethionamide
3	invitro_ETN_Rat_24hr_Low	ethanol	Gamma-aminobutyric-acid receptor subunit alpha-1$Glutamate [NMDA] receptor subunit 3A$Glycine receptor subunit alpha-1$Glycine receptor subunit alpha-2$Alcohol dehydrogenase 1A/B/C	Unknown	D01AE06 D08AX08 V03AB16 V03AZ01
3	invitro_ETN_Rat_24hr_Middle	ethanol	Gamma-aminobutyric-acid receptor subunit alpha-1$Glutamate [NMDA] receptor subunit 3A$Glycine receptor subunit alpha-1$Glycine receptor subunit alpha-2$Alcohol dehydrogenase 1A/B/C	Unknown	D01AE06 D08AX08 V03AB16 V03AZ01
3	invitro_ETN_Rat_8hr_High	ethanol	Gamma-aminobutyric-acid receptor subunit alpha-1$Glutamate [NMDA] receptor subunit 3A$Glycine receptor subunit alpha-1$Glycine receptor subunit alpha-2$Alcohol dehydrogenase 1A/B/C	Unknown	D01AE06 D08AX08 V03AB16 V03AZ01
3	invitro_ETN_Rat_8hr_Low	ethanol	Gamma-aminobutyric-acid receptor subunit alpha-1$Glutamate [NMDA] receptor subunit 3A$Glycine receptor subunit alpha-1$Glycine receptor subunit alpha-2$Alcohol dehydrogenase 1A/B/C	Unknown	D01AE06 D08AX08 V03AB16 V03AZ01
3	invitro_ETN_Rat_8hr_Middle	ethanol	Gamma-aminobutyric-acid receptor subunit alpha-1$Glutamate [NMDA] receptor subunit 3A$Glycine receptor subunit alpha-1$Glycine receptor subunit alpha-2$Alcohol dehydrogenase 1A/B/C	Unknown	D01AE06 D08AX08 V03AB16 V03AZ01
3	invitro_ETP_Rat_8hr_High	etoposide	topoisomerase II inhibitor	Less DILI-concern	L01CB01
3	invitro_ETP_Rat_8hr_Middle	etoposide	topoisomerase II inhibitor	Less DILI-concern	L01CB01
3	invitro_ET_Rat_2hr_Low	ethionine	antimetabolite and methionine antagonist	Unknown	V03AB26
3	invitro_FAM_Rat_24hr_Low	famotidine	H2-receptor antagonist	Less DILI-concern	A02BA03
3	invitro_FAM_Rat_24hr_Middle	famotidine	H2-receptor antagonist	Less DILI-concern	A02BA03
3	invitro_FAM_Rat_8hr_High	famotidine	H2-receptor antagonist	Less DILI-concern	A02BA03
3	invitro_FAM_Rat_8hr_Middle	famotidine	H2-receptor antagonist	Less DILI-concern	A02BA03
3	invitro_FFB_Rat_24hr_Low	fenofibrate	peroxisome proliferator-activated receptor (PPAR) alpha agonist	Less DILI-concern	C10AB05
3	invitro_FFB_Rat_24hr_Middle	fenofibrate	peroxisome proliferator-activated receptor (PPAR) alpha agonist	Less DILI-concern	C10AB05
3	invitro_FP_Rat_24hr_Low	fluphenazine	dopamine D2-receptor antagonist	Less DILI-concern	N05AB02
3	invitro_FP_Rat_24hr_Middle	fluphenazine	dopamine D2-receptor antagonist	Less DILI-concern	N05AB02
3	invitro_FP_Rat_8hr_Middle	fluphenazine	dopamine D2-receptor antagonist	Less DILI-concern	N05AB02
3	invitro_FT_Rat_24hr_High	flutamide	androgen receptor antagonist	Most DILI-concern	L02BB01
3	invitro_FT_Rat_24hr_Low	flutamide	androgen receptor antagonist	Most DILI-concern	L02BB01
3	invitro_FT_Rat_24hr_Middle	flutamide	androgen receptor antagonist	Most DILI-concern	L02BB01
3	invitro_FT_Rat_8hr_Middle	flutamide	androgen receptor antagonist	Most DILI-concern	L02BB01
3	invitro_FUR_Rat_24hr_Low	furosemide	Na-K-Cl cotransporter 1/2 inhibitor$GABAA-receptor alpha antagonist	Less DILI-concern	C03CA01
3	invitro_GBC_Rat_24hr_Low	glibenclamide	ATP-sensitive potassium channel brocker	Less DILI-concern	A10BB01
3	invitro_GFZ_Rat_2hr_Low	gemfibrozil	peroxisome proliferator-activated receptor (PPAR) alpha agonist	Less DILI-concern	C10AB04
3	invitro_GFZ_Rat_24hr_Low	gemfibrozil	peroxisome proliferator-activated receptor (PPAR) alpha agonist	Less DILI-concern	C10AB04
3	invitro_GFZ_Rat_24hr_Middle	gemfibrozil	peroxisome proliferator-activated receptor (PPAR) alpha agonist	Less DILI-concern	C10AB04
3	invitro_GF_Rat_2hr_High	griseofulvin	Tubulin beta chain inhibitor$Tubulin alpha chain inhibitor$Keratin, type I cytoskeletal 12	Less DILI-concern	D01AA08 D01BA01
3	invitro_GF_Rat_2hr_Low	griseofulvin	Tubulin beta chain inhibitor$Tubulin alpha chain inhibitor$Keratin, type I cytoskeletal 12	Less DILI-concern	D01AA08 D01BA01
3	invitro_GF_Rat_2hr_Middle	griseofulvin	Tubulin beta chain inhibitor$Tubulin alpha chain inhibitor$Keratin, type I cytoskeletal 12	Less DILI-concern	D01AA08 D01BA01
3	invitro_GF_Rat_24hr_Low	griseofulvin	Tubulin beta chain inhibitor$Tubulin alpha chain inhibitor$Keratin, type I cytoskeletal 12	Less DILI-concern	D01AA08 D01BA01
3	invitro_GF_Rat_24hr_Middle	griseofulvin	Tubulin beta chain inhibitor$Tubulin alpha chain inhibitor$Keratin, type I cytoskeletal 12	Less DILI-concern	D01AA08 D01BA01
3	invitro_GF_Rat_8hr_Low	griseofulvin	Tubulin beta chain inhibitor$Tubulin alpha chain inhibitor$Keratin, type I cytoskeletal 12	Less DILI-concern	D01AA08 D01BA01
3	invitro_GMC_Rat_8hr_Middle	gentamicin
3	invitro_HCB_Rat_24hr_Middle	hexachlorobenzene	unknown	Unknown
3	invitro_HPL_Rat_8hr_High	haloperidol	dopamine D2-receptor antagonist	Less DILI-concern	N05AD01
3	invitro_HPL_Rat_8hr_Middle	haloperidol	dopamine D2-receptor antagonist	Less DILI-concern	N05AD01
3	invitro_HYZ_Rat_24hr_Low	hydroxyzine	H1-receptor antagonist	no DILI-concern	N05BB01
3	invitro_IMI_Rat_24hr_Low	imipramine	serotonin/noradrenalin transporter inhibitor	Less DILI-concern	N06AA02 N06AA03 N06AA06
3	invitro_IMI_Rat_24hr_Middle	imipramine	serotonin/noradrenalin transporter inhibitor	Less DILI-concern	N06AA02 N06AA03 N06AA06
3	invitro_IM_Rat_8hr_Middle	indomethacin
3	invitro_INAH_Rat_8hr_Low	isoniazid	monoamine oxidase (MAO) inhibitor	Most DILI-concern	J04AC01
3	invitro_IPA_Rat_2hr_Low	iproniazid	monoamine oxidase (MAO) inhibitor	Most DILI-concern	N06AF05
3	invitro_KC_Rat_2hr_High	ketoconazole	sterol 14alpha-demethylase ihibitor$CYP17 inhibitor	Most DILI-concern	D01AC08 G01AF11 J02AB02
3	invitro_KC_Rat_2hr_Low	ketoconazole	sterol 14alpha-demethylase ihibitor$CYP17 inhibitor	Most DILI-concern	D01AC08 G01AF11 J02AB02
3	invitro_KC_Rat_24hr_Low	ketoconazole	sterol 14alpha-demethylase ihibitor$CYP17 inhibitor	Most DILI-concern	D01AC08 G01AF11 J02AB02
3	invitro_LBT_Rat_2hr_High	labetalol	alpha1-adrenergic receptor antagonist	Most DILI-concern	C07AG01
3	invitro_LNX_Rat_24hr_Middle	lornoxicam
3	invitro_LNX_Rat_8hr_High	lornoxicam
3	invitro_LNX_Rat_8hr_Middle	lornoxicam
3	invitro_MCT_Rat_24hr_High	monocrotaline
3	invitro_MCT_Rat_24hr_Low	monocrotaline
3	invitro_MCT_Rat_24hr_Middle	monocrotaline
3	invitro_MCT_Rat_8hr_Middle	monocrotaline
3	invitro_MEF_Rat_24hr_Low	mefenamic acid	COX inhibitor	Less DILI-concern	M01AG01
3	invitro_MEF_Rat_24hr_Middle	mefenamic acid	COX inhibitor	Less DILI-concern	M01AG01
3	invitro_MEF_Rat_8hr_High	mefenamic acid	COX inhibitor	Less DILI-concern	M01AG01
3	invitro_MEF_Rat_8hr_Middle	mefenamic acid	COX inhibitor	Less DILI-concern	M01AG01
3	invitro_MEX_Rat_24hr_High	mexiletine	voltage-gated sodium channel blocker	Less DILI-concern	C01BB02
3	invitro_MEX_Rat_24hr_Low	mexiletine	voltage-gated sodium channel blocker	Less DILI-concern	C01BB02
3	invitro_MEX_Rat_24hr_Middle	mexiletine	voltage-gated sodium channel blocker	Less DILI-concern	C01BB02
3	invitro_MEX_Rat_8hr_High	mexiletine	voltage-gated sodium channel blocker	Less DILI-concern	C01BB02
3	invitro_MEX_Rat_8hr_Middle	mexiletine	voltage-gated sodium channel blocker	Less DILI-concern	C01BB02
3	invitro_MFM_Rat_24hr_Low	metformin	AMPK activator	no DILI-concern	A10BA02
3	invitro_MFM_Rat_8hr_Low	metformin	AMPK activator	no DILI-concern	A10BA02
3	invitro_MFM_Rat_8hr_Middle	metformin	AMPK activator	no DILI-concern	A10BA02
3	invitro_MLX_Rat_24hr_High	meloxicam
3	invitro_MLX_Rat_24hr_Low	meloxicam
3	invitro_MLX_Rat_24hr_Middle	meloxicam
3	invitro_MLX_Rat_8hr_High	meloxicam
3	invitro_MLX_Rat_8hr_Low	meloxicam
3	invitro_MLX_Rat_8hr_Middle	meloxicam
3	invitro_MP_Rat_24hr_High	methapyrilene	unknown	Unknown	R06AC05
3	invitro_MP_Rat_24hr_Low	methapyrilene	unknown	Unknown	R06AC05
3	invitro_MP_Rat_24hr_Middle	methapyrilene	unknown	Unknown	R06AC05
3	invitro_MTZ_Rat_24hr_Low	methimazole	thyroid peroxidase inhibitor	Most DILI-concern	H03BB02
3	invitro_MTZ_Rat_8hr_Middle	methimazole	thyroid peroxidase inhibitor	Most DILI-concern	H03BB02
3	invitro_MXS_Rat_2hr_Low	moxisylyte	alpha1-adrenergic receptor antagonist	Most DILI-concern	C04AX10 G04BE06
3	invitro_MXS_Rat_8hr_Middle	moxisylyte	alpha1-adrenergic receptor antagonist	Most DILI-concern	C04AX10 G04BE06
3	invitro_NIC_Rat_24hr_High	nicotinic acid	Nicotinic acid receptor 1/2 agonist$Nicotinate-nucleotide pyrophosphorylase [carboxylating] binder$Nicotinamide N-methyltransferase binder	Most DILI-concern	C04AC01 C10AD02
3	invitro_NIC_Rat_24hr_Low	nicotinic acid	Nicotinic acid receptor 1/2 agonist$Nicotinate-nucleotide pyrophosphorylase [carboxylating] binder$Nicotinamide N-methyltransferase binder	Most DILI-concern	C04AC01 C10AD02
3	invitro_NIF_Rat_24hr_Low	nifedipine	calcium channel L type blocker	Less DILI-concern	C08CA05
3	invitro_NIF_Rat_24hr_Middle	nifedipine	calcium channel L type blocker	Less DILI-concern	C08CA05
3	invitro_NIF_Rat_8hr_Middle	nifedipine	calcium channel L type blocker	Less DILI-concern	C08CA05
3	invitro_NIM_Rat_24hr_Middle	nimesulide	COX inhibitor	Most DILI-concern	M01AX17 M02AA26
3	invitro_NIM_Rat_8hr_High	nimesulide	COX inhibitor	Most DILI-concern	M01AX17 M02AA26
3	invitro_NIM_Rat_8hr_Middle	nimesulide	COX inhibitor	Most DILI-concern	M01AX17 M02AA26
3	invitro_NPAA_Rat_24hr_Low	phenylanthranilic acid	unknown	Unknown
3	invitro_NPAA_Rat_24hr_Middle	phenylanthranilic acid	unknown	Unknown
3	invitro_NPAA_Rat_8hr_High	phenylanthranilic acid	unknown	Unknown
3	invitro_NPAA_Rat_8hr_Middle	phenylanthranilic acid	unknown	Unknown
3	invitro_NPX_Rat_8hr_Low	naproxen
3	invitro_NPX_Rat_8hr_Middle	naproxen
3	invitro_OPZ_Rat_24hr_Low	omeprazole	H+/K+ exchanging, alpha polypeptide inhibitor$H+/K+ exchanging, beta polypeptide inhibitor	Less DILI-concern	A02BC01 A02BC05
3	invitro_OPZ_Rat_8hr_Low	omeprazole	H+/K+ exchanging, alpha polypeptide inhibitor$H+/K+ exchanging, beta polypeptide inhibitor	Less DILI-concern	A02BC01 A02BC05
3	invitro_PAP_Rat_2hr_Low	papaverine	cAMP-specific 3',5'-cyclic phosphodiesterase 4B	Most DILI-concern	A03AD01 G04BE02
3	invitro_PAP_Rat_24hr_Low	papaverine	cAMP-specific 3',5'-cyclic phosphodiesterase 4B	Most DILI-concern	A03AD01 G04BE02
3	invitro_PAP_Rat_24hr_Middle	papaverine	cAMP-specific 3',5'-cyclic phosphodiesterase 4B	Most DILI-concern	A03AD01 G04BE02
3	invitro_PB_Rat_8hr_High	phenobarbital	GABAA-receptor agonist	Less DILI-concern	N03AA01 N03AA02
3	invitro_PB_Rat_8hr_Middle	phenobarbital	GABAA-receptor agonist	Less DILI-concern	N03AA01 N03AA02
3	invitro_PCT_Rat_24hr_High	phenacetin	Prostaglandin G/H synthase 1	Unknown	N02BE03
3	invitro_PCT_Rat_24hr_Middle	phenacetin	Prostaglandin G/H synthase 1	Unknown	N02BE03
3	invitro_PCT_Rat_8hr_High	phenacetin	Prostaglandin G/H synthase 1	Unknown	N02BE03
3	invitro_PCT_Rat_8hr_Middle	phenacetin	Prostaglandin G/H synthase 1	Unknown	N02BE03
3	invitro_PEN_Rat_24hr_Low	penicillamine	Copper chelator	Less DILI-concern	M01CC01
3	invitro_PEN_Rat_8hr_Middle	penicillamine	Copper chelator	Less DILI-concern	M01CC01
3	invitro_PhB_Rat_24hr_Middle	phenylbutazone	COX inhibitor	Unknown	M01AA01 M02AA01
3	invitro_PHE_Rat_2hr_High	phenytoin	voltage-gated sodium channel blocker	Less DILI-concern	N03AB02 N03AB04 N03AB05
3	invitro_PH_Rat_8hr_Low	perhexiline	calcium channel blocker	Most DILI-concern	C08EX02
3	invitro_PML_Rat_24hr_Middle	pemoline	unknown	Most DILI-concern	N06BA05
3	invitro_PML_Rat_8hr_Middle	pemoline	unknown	Most DILI-concern	N06BA05
3	invitro_PMZ_Rat_24hr_Low	promethazine	H1-receptor antagonist	Less DILI-concern	D04AA10 R06AD02 R06AD05
3	invitro_PMZ_Rat_8hr_Low	promethazine	H1-receptor antagonist	Less DILI-concern	D04AA10 R06AD02 R06AD05
3	invitro_PTU_Rat_2hr_Low	propylthiouracil	thyroid peroxidase inhibitor	Most DILI-concern	H03BA02
3	invitro_PTU_Rat_2hr_Middle	propylthiouracil	thyroid peroxidase inhibitor	Most DILI-concern	H03BA02
3	invitro_RIF_Rat_2hr_Middle	rifampicin	protein synthesis inhibitor	Most DILI-concern	J04AB02
3	invitro_RIF_Rat_24hr_High	rifampicin	protein synthesis inhibitor	Most DILI-concern	J04AB02
3	invitro_RIF_Rat_24hr_Low	rifampicin	protein synthesis inhibitor	Most DILI-concern	J04AB02
3	invitro_RIF_Rat_24hr_Middle	rifampicin	protein synthesis inhibitor	Most DILI-concern	J04AB02
3	invitro_SLP_Rat_24hr_Low	sulpiride	dopamine D2-receptor antagonist	Unknown	N05AL01 N05AL07
3	invitro_SLP_Rat_24hr_Middle	sulpiride	dopamine D2-receptor antagonist	Unknown	N05AL01 N05AL07
3	invitro_SLP_Rat_8hr_High	sulpiride	dopamine D2-receptor antagonist	Unknown	N05AL01 N05AL07
3	invitro_SLP_Rat_8hr_Middle	sulpiride	dopamine D2-receptor antagonist	Unknown	N05AL01 N05AL07
3	invitro_SST_Rat_8hr_High	simvastatin	hydroxymethylglutaryl coenzyme A (HMG-CoA) reductase inhibitor	Less DILI-concern	C10AA01
3	invitro_SST_Rat_8hr_Middle	simvastatin	hydroxymethylglutaryl coenzyme A (HMG-CoA) reductase inhibitor	Less DILI-concern	C10AA01
3	invitro_SS_Rat_24hr_Low	sulfasalazine	Arachidonate 5-lipoxygenase$Prostaglandin G/H synthase 2$Prostaglandin G/H synthase 1$Peroxisome proliferator-activated receptor gamma	Most DILI-concern	A07EC01
3	invitro_SS_Rat_8hr_High	sulfasalazine	Arachidonate 5-lipoxygenase$Prostaglandin G/H synthase 2$Prostaglandin G/H synthase 1$Peroxisome proliferator-activated receptor gamma	Most DILI-concern	A07EC01
3	invitro_SS_Rat_8hr_Low	sulfasalazine	Arachidonate 5-lipoxygenase$Prostaglandin G/H synthase 2$Prostaglandin G/H synthase 1$Peroxisome proliferator-activated receptor gamma	Most DILI-concern	A07EC01
3	invitro_SS_Rat_8hr_Middle	sulfasalazine	Arachidonate 5-lipoxygenase$Prostaglandin G/H synthase 2$Prostaglandin G/H synthase 1$Peroxisome proliferator-activated receptor gamma	Most DILI-concern	A07EC01
3	invitro_TAA_Rat_8hr_High	thioacetamide	unknown	Unknown
3	invitro_TAA_Rat_8hr_Middle	thioacetamide	unknown	Unknown
3	invitro_TAC_Rat_24hr_Low	tacrine
3	invitro_TAN_Rat_24hr_Low	tannic acid	unknown	Unknown
3	invitro_TAN_Rat_8hr_Low	tannic acid	unknown	Unknown
3	invitro_TAN_Rat_8hr_Middle	tannic acid	unknown	Unknown
3	invitro_TBF_Rat_24hr_Low	terbinafine	squalene epoxidase inhibitor	Most DILI-concern	D01AE15 D01BA02
3	invitro_TBF_Rat_24hr_Middle	terbinafine	squalene epoxidase inhibitor	Most DILI-concern	D01AE15 D01BA02
3	invitro_TBF_Rat_8hr_High	terbinafine	squalene epoxidase inhibitor	Most DILI-concern	D01AE15 D01BA02
3	invitro_TBF_Rat_8hr_Middle	terbinafine	squalene epoxidase inhibitor	Most DILI-concern	D01AE15 D01BA02
3	invitro_TCP_Rat_8hr_Low	ticlopidine	P2Y12 receptor antagonist	Most DILI-concern	B01AC05
3	invitro_TC_Rat_24hr_High	tetracycline	protein synthesis inhibitor	Less DILI-concern	A01AB13 D06AA04 J01AA07 S01AA09 S02AA08 S03AA02 A01AB21 S01AA02 J01AA06 J01AA09 S01AA04 G01AA07 D06AA02 D06AA03 J01AA03
3	invitro_TC_Rat_24hr_Middle	tetracycline	protein synthesis inhibitor	Less DILI-concern	A01AB13 D06AA04 J01AA07 S01AA09 S02AA08 S03AA02 A01AB21 S01AA02 J01AA06 J01AA09 S01AA04 G01AA07 D06AA02 D06AA03 J01AA03
3	invitro_TEO_Rat_8hr_Low	theophylline	adenosine A1/A2a receptor antagonist$cyclic AMP phosphodiesterase inhibitor	no DILI-concern	R03DA04 R03DA05
3	invitro_TEO_Rat_8hr_Middle	theophylline	adenosine A1/A2a receptor antagonist$cyclic AMP phosphodiesterase inhibitor	no DILI-concern	R03DA04 R03DA05
3	invitro_TIO_Rat_8hr_High	tiopronin	unknown	Unknown	R05CB12
3	invitro_TIO_Rat_8hr_Low	tiopronin	unknown	Unknown	R05CB12
3	invitro_TIO_Rat_8hr_Middle	tiopronin	unknown	Unknown	R05CB12
3	invitro_TLB_Rat_24hr_Low	tolbutamide	ATP-sensitive potassium channel (SUR1/Kir6.2) brocker	Less DILI-concern	A10BB03 V04CA01
3	invitro_TLB_Rat_24hr_Middle	tolbutamide	ATP-sensitive potassium channel (SUR1/Kir6.2) brocker	Less DILI-concern	A10BB03 V04CA01
3	invitro_TLB_Rat_8hr_High	tolbutamide	ATP-sensitive potassium channel (SUR1/Kir6.2) brocker	Less DILI-concern	A10BB03 V04CA01
3	invitro_TLB_Rat_8hr_Middle	tolbutamide	ATP-sensitive potassium channel (SUR1/Kir6.2) brocker	Less DILI-concern	A10BB03 V04CA01
3	invitro_TMD_Rat_24hr_Low	trimethadione
3	invitro_TMD_Rat_24hr_Middle	trimethadione
3	invitro_TMD_Rat_8hr_High	trimethadione
3	invitro_TMD_Rat_8hr_Middle	trimethadione
3	invitro_TRI_Rat_24hr_High	triamterene
3	invitro_TRI_Rat_24hr_Low	triamterene
3	invitro_TRI_Rat_24hr_Middle	triamterene
3	invitro_TRI_Rat_8hr_High	triamterene
3	invitro_TRI_Rat_8hr_Middle	triamterene
3	invitro_TRZ_Rat_24hr_Low	thioridazine	dopamine D2-receptor antagonist	Less DILI-concern	N05AC02
3	invitro_TRZ_Rat_8hr_Low	thioridazine	dopamine D2-receptor antagonist	Less DILI-concern	N05AC02
3	invitro_TZM_Rat_24hr_Middle	triazolam
3	invitro_TZM_Rat_8hr_High	triazolam
3	invitro_TZM_Rat_8hr_Middle	triazolam
3	invitro_VA_Rat_24hr_Low	vitamin A	unknown	no DILI-concern	V04CB01 A11CA01
3	invitro_VA_Rat_24hr_Middle	vitamin A	unknown	no DILI-concern	V04CB01 A11CA01
3	invitro_VA_Rat_8hr_High	vitamin A	unknown	no DILI-concern	V04CB01 A11CA01
3	invitro_VA_Rat_8hr_Middle	vitamin A	unknown	no DILI-concern	V04CB01 A11CA01
4	invitro_CPX_Rat_24hr_High	ciprofloxacin	DNA gyrase inhibitor	Most DILI-concern	J01MA02 S01AX13 S03AA07 S02AA15
5	invitro_ANIT_Rat_8hr_High	naphthyl isothiocyanate	unknown	Unknown
5	invitro_APAP_Rat_24hr_High	acetaminophen	cyclooxygenase-3 (COX-3) inhibitor	Most DILI-concern	N02BE01
5	invitro_ASA_Rat_8hr_High	aspirin	COX inhibitor	no DILI-concern	A01AD05 B01AC06 N02BA01
5	invitro_AZP_Rat_8hr_High	azathioprine	purine synthesis inhibitor	Less DILI-concern	L04AX01
5	invitro_CCL4_Rat_8hr_High	carbon tetrachloride
5	invitro_CLT_Rat_8hr_High	cephalothin
5	invitro_CMA_Rat_8hr_High	coumarin	unknown	Unknown
5	invitro_COL_Rat_8hr_High	colchicine	beta-tubulin, tubulin polymerization inhibitor	Less DILI-concern	M04AC01
5	invitro_COL_Rat_8hr_Low	colchicine	beta-tubulin, tubulin polymerization inhibitor	Less DILI-concern	M04AC01
5	invitro_COL_Rat_8hr_Middle	colchicine	beta-tubulin, tubulin polymerization inhibitor	Less DILI-concern	M04AC01
5	invitro_CPP_Rat_8hr_High	chlorpropamide	sulfonylurea receptor 1/2 agonist	Less DILI-concern	A10BB02
5	invitro_DFNa_Rat_8hr_High	diclofenac	COX inhibitor	Most DILI-concern	M01AB05 M02AA15 S01BC03 D11AX18
5	invitro_DSF_Rat_8hr_High	disulfiram	aldehyde dehydrogenase inhibitor	Most DILI-concern	N07BB01 P03AA04
5	invitro_DZP_Rat_8hr_High	diazepam	GABAA-receptor agonist	Less DILI-concern	N05BA01 N05BA17
5	invitro_DZP_Rat_8hr_Middle	diazepam	GABAA-receptor agonist	Less DILI-concern	N05BA01 N05BA17
5	invitro_EBU_Rat_8hr_High	ethambutol	arabinosyltransferase inhibitor	Most DILI-concern	J04AK02
5	invitro_ENA_Rat_8hr_High	enalapril	angiotensin-converting enzyme (ACE) inhibitor	Less DILI-concern	C09AA02
5	invitro_ENA_Rat_8hr_Middle	enalapril	angiotensin-converting enzyme (ACE) inhibitor	Less DILI-concern	C09AA02
5	invitro_ET_Rat_8hr_High	ethionine	antimetabolite and methionine antagonist	Unknown	V03AB26
5	invitro_FUR_Rat_8hr_High	furosemide	Na-K-Cl cotransporter 1/2 inhibitor$GABAA-receptor alpha antagonist	Less DILI-concern	C03CA01
5	invitro_GFZ_Rat_8hr_High	gemfibrozil	peroxisome proliferator-activated receptor (PPAR) alpha agonist	Less DILI-concern	C10AB04
5	invitro_GF_Rat_8hr_High	griseofulvin	Tubulin beta chain inhibitor$Tubulin alpha chain inhibitor$Keratin, type I cytoskeletal 12	Less DILI-concern	D01AA08 D01BA01
5	invitro_GF_Rat_8hr_Middle	griseofulvin	Tubulin beta chain inhibitor$Tubulin alpha chain inhibitor$Keratin, type I cytoskeletal 12	Less DILI-concern	D01AA08 D01BA01
5	invitro_GMC_Rat_24hr_High	gentamicin
5	invitro_GMC_Rat_8hr_High	gentamicin
5	invitro_IBU_Rat_8hr_High	ibuprofen	COX inhibitor	Less DILI-concern	C01EB16 G02CC01 M01AE01 M01AE14 M02AA13
5	invitro_IBU_Rat_8hr_Middle	ibuprofen	COX inhibitor	Less DILI-concern	C01EB16 G02CC01 M01AE01 M01AE14 M02AA13
5	invitro_IM_Rat_8hr_High	indomethacin
5	invitro_INAH_Rat_8hr_High	isoniazid	monoamine oxidase (MAO) inhibitor	Most DILI-concern	J04AC01
5	invitro_LBT_Rat_8hr_High	labetalol	alpha1-adrenergic receptor antagonist	Most DILI-concern	C07AG01
5	invitro_MP_Rat_8hr_High	methapyrilene	unknown	Unknown	R06AC05
5	invitro_MTS_Rat_8hr_High	methyltestosterone	Androgen receptor	Less DILI-concern	G03BA02
5	invitro_MTZ_Rat_8hr_High	methimazole	thyroid peroxidase inhibitor	Most DILI-concern	H03BB02
5	invitro_MXS_Rat_8hr_High	moxisylyte	alpha1-adrenergic receptor antagonist	Most DILI-concern	C04AX10 G04BE06
5	invitro_NFZ_Rat_8hr_High	nitrofurazone	Pyruvate dehydrogenase [cytochrome] inhibitor$Glutathione reductase inhibitor$Malate dehydrogenase inhibitor$[Citrate [pro-3S]-lyase] ligase inhibitor	Unknown	J01XE01 C03CA01
5	invitro_NPX_Rat_8hr_High	naproxen
5	invitro_PAN_Rat_8hr_High	puromycin aminonucleoside
5	invitro_PAP_Rat_8hr_High	papaverine	cAMP-specific 3',5'-cyclic phosphodiesterase 4B	Most DILI-concern	A03AD01 G04BE02
5	invitro_PB_Rat_24hr_High	phenobarbital	GABAA-receptor agonist	Less DILI-concern	N03AA01 N03AA02
5	invitro_PB_Rat_24hr_Low	phenobarbital	GABAA-receptor agonist	Less DILI-concern	N03AA01 N03AA02
5	invitro_PEN_Rat_8hr_High	penicillamine	Copper chelator	Less DILI-concern	M01CC01
5	invitro_PhB_Rat_8hr_High	phenylbutazone	COX inhibitor	Unknown	M01AA01 M02AA01
5	invitro_PTU_Rat_8hr_High	propylthiouracil	thyroid peroxidase inhibitor	Most DILI-concern	H03BA02
5	invitro_QND_Rat_8hr_High	quinidine	Sodium channel protein type 5 subunit alpha inhibitor	Less DILI-concern	C01BA01
5	invitro_RAN_Rat_8hr_High	ranitidine	H2-receptor antagonist	Less DILI-concern	A02BA02 A02BA07
5	invitro_SUL_Rat_8hr_High	sulindac	COX inhibitor	Most DILI-concern	M01AB02
5	invitro_SUL_Rat_8hr_Low	sulindac	COX inhibitor	Most DILI-concern	M01AB02
5	invitro_SUL_Rat_8hr_Middle	sulindac	COX inhibitor	Most DILI-concern	M01AB02
5	invitro_TAC_Rat_8hr_High	tacrine
5	invitro_TEO_Rat_8hr_High	theophylline	adenosine A1/A2a receptor antagonist$cyclic AMP phosphodiesterase inhibitor	no DILI-concern	R03DA04 R03DA05
5	invitro_VPA_Rat_8hr_High	valproic acid	GABA transaminase inhibitor$calcium channel T type blocker$histone acetyltransferase inhibitor	Most DILI-concern	N03AG01
5	invitro_WY_Rat_8hr_High	WY-14643	peroxisome proliferator-activated receptor (PPAR) alpha agonist	Unknown
6	invitro_AAF_Rat_2hr_High	acetamidofluorene	unknown	Unknown
6	invitro_AAF_Rat_2hr_Middle	acetamidofluorene	unknown	Unknown
6	invitro_ACA_Rat_2hr_High	acarbose	alpha-glucosidase inhibitor	Most DILI-concern	A10BF01
6	invitro_ACA_Rat_2hr_Low	acarbose	alpha-glucosidase inhibitor	Most DILI-concern	A10BF01
6	invitro_ACA_Rat_2hr_Middle	acarbose	alpha-glucosidase inhibitor	Most DILI-concern	A10BF01
6	invitro_ACZ_Rat_2hr_High	acetazolamide	carbonic anhydrase inhibitor	Most DILI-concern	S01EC01
6	invitro_ACZ_Rat_2hr_Low	acetazolamide	carbonic anhydrase inhibitor	Most DILI-concern	S01EC01
6	invitro_ADP_Rat_2hr_High	adapin
6	invitro_ADP_Rat_2hr_Low	adapin
6	invitro_ADP_Rat_2hr_Middle	adapin
6	invitro_AJM_Rat_2hr_High	ajmaline	voltage-gated sodium channel blocker	Unknown	C01BA05 C01BA08
6	invitro_AJM_Rat_2hr_Middle	ajmaline	voltage-gated sodium channel blocker	Unknown	C01BA05 C01BA08
6	invitro_AMT_Rat_2hr_High	amitriptyline	serotonin/noradrenalin transporter inhibitor	Less DILI-concern	N06AA09
6	invitro_AMT_Rat_2hr_Low	amitriptyline	serotonin/noradrenalin transporter inhibitor	Less DILI-concern	N06AA09
6	invitro_ANIT_Rat_2hr_High	naphthyl isothiocyanate	unknown	Unknown
6	invitro_APAP_Rat_24hr_Low	acetaminophen	cyclooxygenase-3 (COX-3) inhibitor	Most DILI-concern	N02BE01
6	invitro_ASA_Rat_2hr_High	aspirin	COX inhibitor	no DILI-concern	A01AD05 B01AC06 N02BA01
6	invitro_ASA_Rat_2hr_Low	aspirin	COX inhibitor	no DILI-concern	A01AD05 B01AC06 N02BA01
6	invitro_ASA_Rat_2hr_Middle	aspirin	COX inhibitor	no DILI-concern	A01AD05 B01AC06 N02BA01
6	invitro_AZP_Rat_2hr_Low	azathioprine	purine synthesis inhibitor	Less DILI-concern	L04AX01
6	invitro_AZP_Rat_2hr_Middle	azathioprine	purine synthesis inhibitor	Less DILI-concern	L04AX01
6	invitro_BBr_Rat_2hr_High	benzbromarone	CYP2C9 inhibitor	Most DILI-concern	M04AB03
6	invitro_BBZ_Rat_2hr_High	bromobenzene	unknown	Unknown
6	invitro_BBZ_Rat_2hr_Low	bromobenzene	unknown	Unknown
6	invitro_BBZ_Rat_2hr_Middle	bromobenzene	unknown	Unknown
6	invitro_BBZ_Rat_8hr_Low	bromobenzene	unknown	Unknown
6	invitro_BCT_Rat_2hr_High	bucetin	unknown	Unknown	N02BE04
6	invitro_BCT_Rat_2hr_Low	bucetin	unknown	Unknown	N02BE04
6	invitro_BDZ_Rat_2hr_High	bendazac
6	invitro_BDZ_Rat_2hr_Low	bendazac
6	invitro_BDZ_Rat_2hr_Middle	bendazac
6	invitro_BEA_Rat_2hr_High	bromoethylamine
6	invitro_BEA_Rat_2hr_Low	bromoethylamine
6	invitro_BEA_Rat_2hr_Middle	bromoethylamine
6	invitro_BZD_Rat_2hr_High	benziodarone	unknown	Most DILI-concern	C01DX04
6	invitro_BZD_Rat_2hr_Low	benziodarone	unknown	Most DILI-concern	C01DX04
6	invitro_BZD_Rat_2hr_Middle	benziodarone	unknown	Most DILI-concern	C01DX04
6	invitro_CAF_Rat_2hr_High	caffeine	phosphodiesterase inhibitor$adenosine A1/A2a/A2b receptor antagonist	no DILI-concern	N06BC01 N02BE01
6	invitro_CAF_Rat_2hr_Middle	caffeine	phosphodiesterase inhibitor$adenosine A1/A2a/A2b receptor antagonist	no DILI-concern	N06BC01 N02BE01
6	invitro_CAP_Rat_2hr_High	captopril	angiotensin-converting enzyme (ACE) inhibitor	Less DILI-concern	C09AA01
6	invitro_CAP_Rat_2hr_Low	captopril	angiotensin-converting enzyme (ACE) inhibitor	Less DILI-concern	C09AA01
6	invitro_CAP_Rat_2hr_Middle	captopril	angiotensin-converting enzyme (ACE) inhibitor	Less DILI-concern	C09AA01
6	invitro_CBP_Rat_2hr_High	carboplatin
6	invitro_CBP_Rat_2hr_Low	carboplatin
6	invitro_CBP_Rat_2hr_Middle	carboplatin
6	invitro_CBZ_Rat_2hr_High	carbamazepine	voltage-gated sodium channel blocker	Most DILI-concern	N03AF01
6	invitro_CFB_Rat_2hr_High	clofibrate	peroxisome proliferator-activated receptor (PPAR) alpha agonist	Less DILI-concern	C10AB01 C10AB03
6	invitro_CFB_Rat_2hr_Low	clofibrate	peroxisome proliferator-activated receptor (PPAR) alpha agonist	Less DILI-concern	C10AB01 C10AB03
6	invitro_CFB_Rat_2hr_Middle	clofibrate	peroxisome proliferator-activated receptor (PPAR) alpha agonist	Less DILI-concern	C10AB01 C10AB03
6	invitro_CHL_Rat_2hr_High	chlorpheniramine	H1-receptor antagonist	no DILI-concern	R06AB02 R06AB04
6	invitro_CHL_Rat_2hr_Low	chlorpheniramine	H1-receptor antagonist	no DILI-concern	R06AB02 R06AB04
6	invitro_CHL_Rat_2hr_Middle	chlorpheniramine	H1-receptor antagonist	no DILI-concern	R06AB02 R06AB04
6	invitro_CLM_Rat_2hr_High	chlormadinone	unknown	Unknown	G03DB06
6	invitro_CLM_Rat_2hr_Low	chlormadinone	unknown	Unknown	G03DB06
6	invitro_CLM_Rat_2hr_Middle	chlormadinone	unknown	Unknown	G03DB06
6	invitro_CLT_Rat_2hr_High	cephalothin
6	invitro_CLT_Rat_2hr_Middle	cephalothin
6	invitro_CMA_Rat_2hr_Low	coumarin	unknown	Unknown
6	invitro_CMA_Rat_2hr_Middle	coumarin	unknown	Unknown
6	invitro_CMP_Rat_2hr_High	chloramphenicol	protein synthesis inhibitor	no DILI-concern	D06AX02 D10AF03 G01AA05 J01BA01 S01AA01 S02AA01 S03AA08
6	invitro_CMP_Rat_2hr_Middle	chloramphenicol	protein synthesis inhibitor	no DILI-concern	D06AX02 D10AF03 G01AA05 J01BA01 S01AA01 S02AA01 S03AA08
6	invitro_COL_Rat_2hr_High	colchicine	beta-tubulin, tubulin polymerization inhibitor	Less DILI-concern	M04AC01
6	invitro_COL_Rat_2hr_Low	colchicine	beta-tubulin, tubulin polymerization inhibitor	Less DILI-concern	M04AC01
6	invitro_COL_Rat_2hr_Middle	colchicine	beta-tubulin, tubulin polymerization inhibitor	Less DILI-concern	M04AC01
6	invitro_CPM_Rat_2hr_High	clomipramine	serotonin/noradrenalin transporter inhibitor	Most DILI-concern	N06AA04
6	invitro_CPM_Rat_2hr_Low	clomipramine	serotonin/noradrenalin transporter inhibitor	Most DILI-concern	N06AA04
6	invitro_CPM_Rat_2hr_Middle	clomipramine	serotonin/noradrenalin transporter inhibitor	Most DILI-concern	N06AA04
6	invitro_CPP_Rat_2hr_High	chlorpropamide	sulfonylurea receptor 1/2 agonist	Less DILI-concern	A10BB02
6	invitro_CPP_Rat_2hr_Middle	chlorpropamide	sulfonylurea receptor 1/2 agonist	Less DILI-concern	A10BB02
6	invitro_CSP_Rat_2hr_High	cisplatin
6	invitro_CSP_Rat_2hr_Low	cisplatin
6	invitro_CSP_Rat_2hr_Middle	cisplatin
6	invitro_DEN_Rat_2hr_High	nitrosodiethylamine
6	invitro_DEN_Rat_2hr_Low	nitrosodiethylamine
6	invitro_DFNa_Rat_2hr_High	diclofenac	COX inhibitor	Most DILI-concern	M01AB05 M02AA15 S01BC03 D11AX18
6	invitro_DFNa_Rat_2hr_Middle	diclofenac	COX inhibitor	Most DILI-concern	M01AB05 M02AA15 S01BC03 D11AX18
6	invitro_DIL_Rat_2hr_High	diltiazem	calcium channel L type blocker	Most DILI-concern	C08DB01
6	invitro_DIL_Rat_2hr_Low	diltiazem	calcium channel L type blocker	Most DILI-concern	C08DB01
6	invitro_DIS_Rat_2hr_High	disopyramide	voltage-gated sodium channel blocker	Less DILI-concern	C01BA03
6	invitro_DIS_Rat_2hr_Low	disopyramide	voltage-gated sodium channel blocker	Less DILI-concern	C01BA03
6	invitro_DIS_Rat_2hr_Middle	disopyramide	voltage-gated sodium channel blocker	Less DILI-concern	C01BA03
6	invitro_DNZ_Rat_2hr_High	danazol	androgen receptor agonist$progesterone receptor agonist	Most DILI-concern	G03XA01
6	invitro_DOX_Rat_2hr_High	doxorubicin
6	invitro_DOX_Rat_2hr_Low	doxorubicin
6	invitro_DOX_Rat_2hr_Middle	doxorubicin
6	invitro_DOX_Rat_8hr_Low	doxorubicin
6	invitro_DSF_Rat_2hr_High	disulfiram	aldehyde dehydrogenase inhibitor	Most DILI-concern	N07BB01 P03AA04
6	invitro_DSF_Rat_2hr_Low	disulfiram	aldehyde dehydrogenase inhibitor	Most DILI-concern	N07BB01 P03AA04
6	invitro_DSF_Rat_2hr_Middle	disulfiram	aldehyde dehydrogenase inhibitor	Most DILI-concern	N07BB01 P03AA04
6	invitro_EBU_Rat_2hr_Middle	ethambutol	arabinosyltransferase inhibitor	Most DILI-concern	J04AK02
6	invitro_EME_Rat_2hr_High	erythromycin ethylsuccinate	protein synthesis inhibitor	Most DILI-concern	D10AF02 J01FA01 S01AA17
6	invitro_EME_Rat_2hr_Low	erythromycin ethylsuccinate	protein synthesis inhibitor	Most DILI-concern	D10AF02 J01FA01 S01AA17
6	invitro_EME_Rat_2hr_Middle	erythromycin ethylsuccinate	protein synthesis inhibitor	Most DILI-concern	D10AF02 J01FA01 S01AA17
6	invitro_ENA_Rat_2hr_High	enalapril	angiotensin-converting enzyme (ACE) inhibitor	Less DILI-concern	C09AA02
6	invitro_ENA_Rat_2hr_Low	enalapril	angiotensin-converting enzyme (ACE) inhibitor	Less DILI-concern	C09AA02
6	invitro_ENA_Rat_2hr_Middle	enalapril	angiotensin-converting enzyme (ACE) inhibitor	Less DILI-concern	C09AA02
6	invitro_ETH_Rat_2hr_High	ethionamide
6	invitro_ETN_Rat_2hr_High	ethanol	Gamma-aminobutyric-acid receptor subunit alpha-1$Glutamate [NMDA] receptor subunit 3A$Glycine receptor subunit alpha-1$Glycine receptor subunit alpha-2$Alcohol dehydrogenase 1A/B/C	Unknown	D01AE06 D08AX08 V03AB16 V03AZ01
6	invitro_ETN_Rat_2hr_Low	ethanol	Gamma-aminobutyric-acid receptor subunit alpha-1$Glutamate [NMDA] receptor subunit 3A$Glycine receptor subunit alpha-1$Glycine receptor subunit alpha-2$Alcohol dehydrogenase 1A/B/C	Unknown	D01AE06 D08AX08 V03AB16 V03AZ01
6	invitro_ETN_Rat_2hr_Middle	ethanol	Gamma-aminobutyric-acid receptor subunit alpha-1$Glutamate [NMDA] receptor subunit 3A$Glycine receptor subunit alpha-1$Glycine receptor subunit alpha-2$Alcohol dehydrogenase 1A/B/C	Unknown	D01AE06 D08AX08 V03AB16 V03AZ01
6	invitro_ETP_Rat_2hr_High	etoposide	topoisomerase II inhibitor	Less DILI-concern	L01CB01
6	invitro_ETP_Rat_2hr_Low	etoposide	topoisomerase II inhibitor	Less DILI-concern	L01CB01
6	invitro_ETP_Rat_2hr_Middle	etoposide	topoisomerase II inhibitor	Less DILI-concern	L01CB01
6	invitro_ET_Rat_2hr_High	ethionine	antimetabolite and methionine antagonist	Unknown	V03AB26
6	invitro_ET_Rat_2hr_Middle	ethionine	antimetabolite and methionine antagonist	Unknown	V03AB26
6	invitro_FAM_Rat_2hr_High	famotidine	H2-receptor antagonist	Less DILI-concern	A02BA03
6	invitro_FAM_Rat_2hr_Low	famotidine	H2-receptor antagonist	Less DILI-concern	A02BA03
6	invitro_FAM_Rat_2hr_Middle	famotidine	H2-receptor antagonist	Less DILI-concern	A02BA03
6	invitro_FFB_Rat_2hr_Middle	fenofibrate	peroxisome proliferator-activated receptor (PPAR) alpha agonist	Less DILI-concern	C10AB05
6	invitro_FP_Rat_2hr_High	fluphenazine	dopamine D2-receptor antagonist	Less DILI-concern	N05AB02
6	invitro_FUR_Rat_2hr_High	furosemide	Na-K-Cl cotransporter 1/2 inhibitor$GABAA-receptor alpha antagonist	Less DILI-concern	C03CA01
6	invitro_FUR_Rat_2hr_Low	furosemide	Na-K-Cl cotransporter 1/2 inhibitor$GABAA-receptor alpha antagonist	Less DILI-concern	C03CA01
6	invitro_GBC_Rat_2hr_High	glibenclamide	ATP-sensitive potassium channel brocker	Less DILI-concern	A10BB01
6	invitro_GFZ_Rat_2hr_High	gemfibrozil	peroxisome proliferator-activated receptor (PPAR) alpha agonist	Less DILI-concern	C10AB04
6	invitro_GFZ_Rat_2hr_Middle	gemfibrozil	peroxisome proliferator-activated receptor (PPAR) alpha agonist	Less DILI-concern	C10AB04
6	invitro_GMC_Rat_2hr_High	gentamicin
6	invitro_HYZ_Rat_2hr_High	hydroxyzine	H1-receptor antagonist	no DILI-concern	N05BB01
6	invitro_HYZ_Rat_2hr_Low	hydroxyzine	H1-receptor antagonist	no DILI-concern	N05BB01
6	invitro_IBU_Rat_2hr_High	ibuprofen	COX inhibitor	Less DILI-concern	C01EB16 G02CC01 M01AE01 M01AE14 M02AA13
6	invitro_IBU_Rat_2hr_Low	ibuprofen	COX inhibitor	Less DILI-concern	C01EB16 G02CC01 M01AE01 M01AE14 M02AA13
6	invitro_IMI_Rat_2hr_High	imipramine	serotonin/noradrenalin transporter inhibitor	Less DILI-concern	N06AA02 N06AA03 N06AA06
6	invitro_IM_Rat_2hr_High	indomethacin
6	invitro_INAH_Rat_2hr_High	isoniazid	monoamine oxidase (MAO) inhibitor	Most DILI-concern	J04AC01
6	invitro_IPA_Rat_2hr_High	iproniazid	monoamine oxidase (MAO) inhibitor	Most DILI-concern	N06AF05
6	invitro_LBT_Rat_2hr_Middle	labetalol	alpha1-adrenergic receptor antagonist	Most DILI-concern	C07AG01
6	invitro_LNX_Rat_2hr_High	lornoxicam
6	invitro_LNX_Rat_2hr_Low	lornoxicam
6	invitro_LNX_Rat_2hr_Middle	lornoxicam
6	invitro_MDP_Rat_2hr_Low	methyldopa	Alpha-2A adrenergic receptor	Most DILI-concern	C02AB01 C02AB02
6	invitro_MEF_Rat_2hr_High	mefenamic acid	COX inhibitor	Less DILI-concern	M01AG01
6	invitro_MEF_Rat_2hr_Low	mefenamic acid	COX inhibitor	Less DILI-concern	M01AG01
6	invitro_MEF_Rat_2hr_Middle	mefenamic acid	COX inhibitor	Less DILI-concern	M01AG01
6	invitro_MEF_Rat_8hr_Low	mefenamic acid	COX inhibitor	Less DILI-concern	M01AG01
6	invitro_MEX_Rat_2hr_High	mexiletine	voltage-gated sodium channel blocker	Less DILI-concern	C01BB02
6	invitro_MEX_Rat_2hr_Low	mexiletine	voltage-gated sodium channel blocker	Less DILI-concern	C01BB02
6	invitro_MEX_Rat_2hr_Middle	mexiletine	voltage-gated sodium channel blocker	Less DILI-concern	C01BB02
6	invitro_MFM_Rat_2hr_High	metformin	AMPK activator	no DILI-concern	A10BA02
6	invitro_MFM_Rat_2hr_Low	metformin	AMPK activator	no DILI-concern	A10BA02
6	invitro_MLX_Rat_2hr_High	meloxicam
6	invitro_MLX_Rat_2hr_Low	meloxicam
6	invitro_MLX_Rat_2hr_Middle	meloxicam
6	invitro_MTS_Rat_2hr_High	methyltestosterone	Androgen receptor	Less DILI-concern	G03BA02
6	invitro_MTS_Rat_2hr_Low	methyltestosterone	Androgen receptor	Less DILI-concern	G03BA02
6	invitro_MTZ_Rat_2hr_High	methimazole	thyroid peroxidase inhibitor	Most DILI-concern	H03BB02
6	invitro_MXS_Rat_2hr_High	moxisylyte	alpha1-adrenergic receptor antagonist	Most DILI-concern	C04AX10 G04BE06
6	invitro_MXS_Rat_2hr_Middle	moxisylyte	alpha1-adrenergic receptor antagonist	Most DILI-concern	C04AX10 G04BE06
6	invitro_NFT_Rat_2hr_High	nitrofurantoin	unknown	Most DILI-concern	J01XE01
6	invitro_NFZ_Rat_2hr_High	nitrofurazone	Pyruvate dehydrogenase [cytochrome] inhibitor$Glutathione reductase inhibitor$Malate dehydrogenase inhibitor$[Citrate [pro-3S]-lyase] ligase inhibitor	Unknown	J01XE01 C03CA01
6	invitro_NIC_Rat_2hr_High	nicotinic acid	Nicotinic acid receptor 1/2 agonist$Nicotinate-nucleotide pyrophosphorylase [carboxylating] binder$Nicotinamide N-methyltransferase binder	Most DILI-concern	C04AC01 C10AD02
6	invitro_NIC_Rat_2hr_Low	nicotinic acid	Nicotinic acid receptor 1/2 agonist$Nicotinate-nucleotide pyrophosphorylase [carboxylating] binder$Nicotinamide N-methyltransferase binder	Most DILI-concern	C04AC01 C10AD02
6	invitro_NIC_Rat_2hr_Middle	nicotinic acid	Nicotinic acid receptor 1/2 agonist$Nicotinate-nucleotide pyrophosphorylase [carboxylating] binder$Nicotinamide N-methyltransferase binder	Most DILI-concern	C04AC01 C10AD02
6	invitro_NIF_Rat_2hr_High	nifedipine	calcium channel L type blocker	Less DILI-concern	C08CA05
6	invitro_NIF_Rat_2hr_Low	nifedipine	calcium channel L type blocker	Less DILI-concern	C08CA05
6	invitro_NIF_Rat_2hr_Middle	nifedipine	calcium channel L type blocker	Less DILI-concern	C08CA05
6	invitro_NIM_Rat_2hr_High	nimesulide	COX inhibitor	Most DILI-concern	M01AX17 M02AA26
6	invitro_NPAA_Rat_2hr_High	phenylanthranilic acid	unknown	Unknown
6	invitro_NPAA_Rat_2hr_Low	phenylanthranilic acid	unknown	Unknown
6	invitro_NPAA_Rat_2hr_Middle	phenylanthranilic acid	unknown	Unknown
6	invitro_NPX_Rat_2hr_High	naproxen
6	invitro_NPX_Rat_2hr_Middle	naproxen
6	invitro_PAN_Rat_2hr_High	puromycin aminonucleoside
6	invitro_PAN_Rat_2hr_Low	puromycin aminonucleoside
6	invitro_PAN_Rat_2hr_Middle	puromycin aminonucleoside
6	invitro_PAP_Rat_2hr_High	papaverine	cAMP-specific 3',5'-cyclic phosphodiesterase 4B	Most DILI-concern	A03AD01 G04BE02
6	invitro_PAP_Rat_2hr_Middle	papaverine	cAMP-specific 3',5'-cyclic phosphodiesterase 4B	Most DILI-concern	A03AD01 G04BE02
6	invitro_PCT_Rat_2hr_High	phenacetin	Prostaglandin G/H synthase 1	Unknown	N02BE03
6	invitro_PEN_Rat_2hr_High	penicillamine	Copper chelator	Less DILI-concern	M01CC01
6	invitro_PEN_Rat_2hr_Middle	penicillamine	Copper chelator	Less DILI-concern	M01CC01
6	invitro_PhB_Rat_2hr_High	phenylbutazone	COX inhibitor	Unknown	M01AA01 M02AA01
6	invitro_PhB_Rat_2hr_Low	phenylbutazone	COX inhibitor	Unknown	M01AA01 M02AA01
6	invitro_PH_Rat_2hr_High	perhexiline	calcium channel blocker	Most DILI-concern	C08EX02
6	invitro_PMZ_Rat_2hr_High	promethazine	H1-receptor antagonist	Less DILI-concern	D04AA10 R06AD02 R06AD05
6	invitro_PMZ_Rat_2hr_Low	promethazine	H1-receptor antagonist	Less DILI-concern	D04AA10 R06AD02 R06AD05
6	invitro_PMZ_Rat_2hr_Middle	promethazine	H1-receptor antagonist	Less DILI-concern	D04AA10 R06AD02 R06AD05
6	invitro_PTU_Rat_2hr_High	propylthiouracil	thyroid peroxidase inhibitor	Most DILI-concern	H03BA02
6	invitro_QND_Rat_2hr_High	quinidine	Sodium channel protein type 5 subunit alpha inhibitor	Less DILI-concern	C01BA01
6	invitro_QND_Rat_2hr_Middle	quinidine	Sodium channel protein type 5 subunit alpha inhibitor	Less DILI-concern	C01BA01
6	invitro_RAN_Rat_2hr_High	ranitidine	H2-receptor antagonist	Less DILI-concern	A02BA02 A02BA07
6	invitro_RIF_Rat_2hr_Low	rifampicin	protein synthesis inhibitor	Most DILI-concern	J04AB02
6	invitro_SLP_Rat_2hr_High	sulpiride	dopamine D2-receptor antagonist	Unknown	N05AL01 N05AL07
6	invitro_SLP_Rat_2hr_Low	sulpiride	dopamine D2-receptor antagonist	Unknown	N05AL01 N05AL07
6	invitro_SLP_Rat_2hr_Middle	sulpiride	dopamine D2-receptor antagonist	Unknown	N05AL01 N05AL07
6	invitro_SST_Rat_2hr_High	simvastatin	hydroxymethylglutaryl coenzyme A (HMG-CoA) reductase inhibitor	Less DILI-concern	C10AA01
6	invitro_SST_Rat_2hr_Low	simvastatin	hydroxymethylglutaryl coenzyme A (HMG-CoA) reductase inhibitor	Less DILI-concern	C10AA01
6	invitro_SS_Rat_2hr_High	sulfasalazine	Arachidonate 5-lipoxygenase$Prostaglandin G/H synthase 2$Prostaglandin G/H synthase 1$Peroxisome proliferator-activated receptor gamma	Most DILI-concern	A07EC01
6	invitro_SS_Rat_2hr_Middle	sulfasalazine	Arachidonate 5-lipoxygenase$Prostaglandin G/H synthase 2$Prostaglandin G/H synthase 1$Peroxisome proliferator-activated receptor gamma	Most DILI-concern	A07EC01
6	invitro_SUL_Rat_2hr_High	sulindac	COX inhibitor	Most DILI-concern	M01AB02
6	invitro_SUL_Rat_2hr_Low	sulindac	COX inhibitor	Most DILI-concern	M01AB02
6	invitro_SUL_Rat_2hr_Middle	sulindac	COX inhibitor	Most DILI-concern	M01AB02
6	invitro_TAC_Rat_2hr_High	tacrine
6	invitro_TAN_Rat_2hr_High	tannic acid	unknown	Unknown
6	invitro_TAN_Rat_2hr_Middle	tannic acid	unknown	Unknown
6	invitro_TBF_Rat_2hr_High	terbinafine	squalene epoxidase inhibitor	Most DILI-concern	D01AE15 D01BA02
6	invitro_TCP_Rat_2hr_High	ticlopidine	P2Y12 receptor antagonist	Most DILI-concern	B01AC05
6	invitro_TCP_Rat_2hr_Low	ticlopidine	P2Y12 receptor antagonist	Most DILI-concern	B01AC05
6	invitro_TCP_Rat_2hr_Middle	ticlopidine	P2Y12 receptor antagonist	Most DILI-concern	B01AC05
6	invitro_TEO_Rat_2hr_High	theophylline	adenosine A1/A2a receptor antagonist$cyclic AMP phosphodiesterase inhibitor	no DILI-concern	R03DA04 R03DA05
6	invitro_TEO_Rat_2hr_Low	theophylline	adenosine A1/A2a receptor antagonist$cyclic AMP phosphodiesterase inhibitor	no DILI-concern	R03DA04 R03DA05
6	invitro_TEO_Rat_2hr_Middle	theophylline	adenosine A1/A2a receptor antagonist$cyclic AMP phosphodiesterase inhibitor	no DILI-concern	R03DA04 R03DA05
6	invitro_TIO_Rat_2hr_High	tiopronin	unknown	Unknown	R05CB12
6	invitro_TIO_Rat_2hr_Low	tiopronin	unknown	Unknown	R05CB12
6	invitro_TIO_Rat_2hr_Middle	tiopronin	unknown	Unknown	R05CB12
6	invitro_TLB_Rat_2hr_High	tolbutamide	ATP-sensitive potassium channel (SUR1/Kir6.2) brocker	Less DILI-concern	A10BB03 V04CA01
6	invitro_TLB_Rat_2hr_Low	tolbutamide	ATP-sensitive potassium channel (SUR1/Kir6.2) brocker	Less DILI-concern	A10BB03 V04CA01
6	invitro_TLB_Rat_2hr_Middle	tolbutamide	ATP-sensitive potassium channel (SUR1/Kir6.2) brocker	Less DILI-concern	A10BB03 V04CA01
6	invitro_TMD_Rat_2hr_High	trimethadione
6	invitro_TMD_Rat_2hr_Low	trimethadione
6	invitro_TMD_Rat_2hr_Middle	trimethadione
6	invitro_TMD_Rat_8hr_Low	trimethadione
6	invitro_TRI_Rat_2hr_High	triamterene
6	invitro_TRI_Rat_2hr_Middle	triamterene
6	invitro_TZM_Rat_2hr_High	triazolam
6	invitro_TZM_Rat_2hr_Low	triazolam
6	invitro_TZM_Rat_2hr_Middle	triazolam
6	invitro_VPA_Rat_2hr_High	valproic acid	GABA transaminase inhibitor$calcium channel T type blocker$histone acetyltransferase inhibitor	Most DILI-concern	N03AG01
6	invitro_VPA_Rat_2hr_Low	valproic acid	GABA transaminase inhibitor$calcium channel T type blocker$histone acetyltransferase inhibitor	Most DILI-concern	N03AG01
6	invitro_VPA_Rat_2hr_Middle	valproic acid	GABA transaminase inhibitor$calcium channel T type blocker$histone acetyltransferase inhibitor	Most DILI-concern	N03AG01
6	invitro_WY_Rat_2hr_High	WY-14643	peroxisome proliferator-activated receptor (PPAR) alpha agonist	Unknown
7	invitro_AAF_Rat_24hr_Middle	acetamidofluorene	unknown	Unknown
7	invitro_AAF_Rat_8hr_High	acetamidofluorene	unknown	Unknown
7	invitro_AAF_Rat_8hr_Low	acetamidofluorene	unknown	Unknown
7	invitro_AAF_Rat_8hr_Middle	acetamidofluorene	unknown	Unknown
7	invitro_AA_Rat_2hr_Middle	allyl alcohol	unknown	Unknown
7	invitro_AA_Rat_8hr_Middle	allyl alcohol	unknown	Unknown
7	invitro_ACA_Rat_24hr_Middle	acarbose	alpha-glucosidase inhibitor	Most DILI-concern	A10BF01
7	invitro_ACA_Rat_8hr_Low	acarbose	alpha-glucosidase inhibitor	Most DILI-concern	A10BF01
7	invitro_ACZ_Rat_2hr_Middle	acetazolamide	carbonic anhydrase inhibitor	Most DILI-concern	S01EC01
7	invitro_ACZ_Rat_24hr_High	acetazolamide	carbonic anhydrase inhibitor	Most DILI-concern	S01EC01
7	invitro_ACZ_Rat_8hr_Low	acetazolamide	carbonic anhydrase inhibitor	Most DILI-concern	S01EC01
7	invitro_ADP_Rat_24hr_Middle	adapin
7	invitro_AJM_Rat_2hr_Low	ajmaline	voltage-gated sodium channel blocker	Unknown	C01BA05 C01BA08
7	invitro_AJM_Rat_8hr_Low	ajmaline	voltage-gated sodium channel blocker	Unknown	C01BA05 C01BA08
7	invitro_AMT_Rat_2hr_Middle	amitriptyline	serotonin/noradrenalin transporter inhibitor	Less DILI-concern	N06AA09
7	invitro_AMT_Rat_8hr_Low	amitriptyline	serotonin/noradrenalin transporter inhibitor	Less DILI-concern	N06AA09
7	invitro_AM_Rat_2hr_Middle	amiodarone	voltage-gated potassium channel blocker$potassium inwardly-rectifying channel$voltage-gated sodium channel blocker$P-glycoprotein inhibitor$alpha1-adrenergic receptor agonist$beta1-adrenergic receptor agonist	Most DILI-concern	C01BD01
7	invitro_AM_Rat_24hr_Low	amiodarone	voltage-gated potassium channel blocker$potassium inwardly-rectifying channel$voltage-gated sodium channel blocker$P-glycoprotein inhibitor$alpha1-adrenergic receptor agonist$beta1-adrenergic receptor agonist	Most DILI-concern	C01BD01
7	invitro_AM_Rat_8hr_Low	amiodarone	voltage-gated potassium channel blocker$potassium inwardly-rectifying channel$voltage-gated sodium channel blocker$P-glycoprotein inhibitor$alpha1-adrenergic receptor agonist$beta1-adrenergic receptor agonist	Most DILI-concern	C01BD01
7	invitro_ANIT_Rat_2hr_Low	naphthyl isothiocyanate	unknown	Unknown
7	invitro_ANIT_Rat_2hr_Middle	naphthyl isothiocyanate	unknown	Unknown
7	invitro_ANIT_Rat_24hr_Low	naphthyl isothiocyanate	unknown	Unknown
7	invitro_ANIT_Rat_24hr_Middle	naphthyl isothiocyanate	unknown	Unknown
7	invitro_ANIT_Rat_8hr_Low	naphthyl isothiocyanate	unknown	Unknown
7	invitro_APAP_Rat_2hr_Middle	acetaminophen	cyclooxygenase-3 (COX-3) inhibitor	Most DILI-concern	N02BE01
7	invitro_ASA_Rat_8hr_Low	aspirin	COX inhibitor	no DILI-concern	A01AD05 B01AC06 N02BA01
7	invitro_ASA_Rat_8hr_Middle	aspirin	COX inhibitor	no DILI-concern	A01AD05 B01AC06 N02BA01
7	invitro_AZP_Rat_8hr_Low	azathioprine	purine synthesis inhibitor	Less DILI-concern	L04AX01
7	invitro_BBr_Rat_2hr_Low	benzbromarone	CYP2C9 inhibitor	Most DILI-concern	M04AB03
7	invitro_BBr_Rat_8hr_Low	benzbromarone	CYP2C9 inhibitor	Most DILI-concern	M04AB03
7	invitro_BBZ_Rat_24hr_High	bromobenzene	unknown	Unknown
7	invitro_BBZ_Rat_24hr_Low	bromobenzene	unknown	Unknown
7	invitro_BBZ_Rat_24hr_Middle	bromobenzene	unknown	Unknown
7	invitro_BBZ_Rat_8hr_High	bromobenzene	unknown	Unknown
7	invitro_BBZ_Rat_8hr_Middle	bromobenzene	unknown	Unknown
7	invitro_BCT_Rat_2hr_Middle	bucetin	unknown	Unknown	N02BE04
7	invitro_BCT_Rat_8hr_Low	bucetin	unknown	Unknown	N02BE04
7	invitro_BDZ_Rat_8hr_High	bendazac
7	invitro_BDZ_Rat_8hr_Middle	bendazac
7	invitro_BEA_Rat_8hr_High	bromoethylamine
7	invitro_BEA_Rat_8hr_Middle	bromoethylamine
7	invitro_BZD_Rat_8hr_Low	benziodarone	unknown	Most DILI-concern	C01DX04
7	invitro_CAF_Rat_2hr_Low	caffeine	phosphodiesterase inhibitor$adenosine A1/A2a/A2b receptor antagonist	no DILI-concern	N06BC01 N02BE01
7	invitro_CAP_Rat_8hr_High	captopril	angiotensin-converting enzyme (ACE) inhibitor	Less DILI-concern	C09AA01
7	invitro_CAP_Rat_8hr_Low	captopril	angiotensin-converting enzyme (ACE) inhibitor	Less DILI-concern	C09AA01
7	invitro_CAP_Rat_8hr_Middle	captopril	angiotensin-converting enzyme (ACE) inhibitor	Less DILI-concern	C09AA01
7	invitro_CBZ_Rat_2hr_Middle	carbamazepine	voltage-gated sodium channel blocker	Most DILI-concern	N03AF01
7	invitro_CCL4_Rat_8hr_Low	carbon tetrachloride
7	invitro_CCL4_Rat_8hr_Middle	carbon tetrachloride
7	invitro_CHL_Rat_8hr_Low	chlorpheniramine	H1-receptor antagonist	no DILI-concern	R06AB02 R06AB04
7	invitro_CIM_Rat_2hr_High	cimetidine	H2-receptor antagonist	Less DILI-concern	A02BA01
7	invitro_CIM_Rat_2hr_Low	cimetidine	H2-receptor antagonist	Less DILI-concern	A02BA01
7	invitro_CIM_Rat_2hr_Middle	cimetidine	H2-receptor antagonist	Less DILI-concern	A02BA01
7	invitro_CIM_Rat_8hr_Low	cimetidine	H2-receptor antagonist	Less DILI-concern	A02BA01
7	invitro_CLM_Rat_8hr_Low	chlormadinone	unknown	Unknown	G03DB06
7	invitro_CMN_Rat_2hr_Low	chlormezanone	Translocator protein agonist	Most DILI-concern	M03BB02
7	invitro_CMN_Rat_2hr_Middle	chlormezanone	Translocator protein agonist	Most DILI-concern	M03BB02
7	invitro_CMP_Rat_8hr_Low	chloramphenicol	protein synthesis inhibitor	no DILI-concern	D06AX02 D10AF03 G01AA05 J01BA01 S01AA01 S02AA01 S03AA08
7	invitro_CPA_Rat_2hr_Middle	cyclophosphamide	DNA	Less DILI-concern	L01AA01 L01DB07
7	invitro_CPA_Rat_8hr_High	cyclophosphamide	DNA	Less DILI-concern	L01AA01 L01DB07
7	invitro_CPA_Rat_8hr_Middle	cyclophosphamide	DNA	Less DILI-concern	L01AA01 L01DB07
7	invitro_CPM_Rat_8hr_High	clomipramine	serotonin/noradrenalin transporter inhibitor	Most DILI-concern	N06AA04
7	invitro_CPM_Rat_8hr_Low	clomipramine	serotonin/noradrenalin transporter inhibitor	Most DILI-concern	N06AA04
7	invitro_CPM_Rat_8hr_Middle	clomipramine	serotonin/noradrenalin transporter inhibitor	Most DILI-concern	N06AA04
7	invitro_CPP_Rat_8hr_Low	chlorpropamide	sulfonylurea receptor 1/2 agonist	Less DILI-concern	A10BB02
7	invitro_CPP_Rat_8hr_Middle	chlorpropamide	sulfonylurea receptor 1/2 agonist	Less DILI-concern	A10BB02
7	invitro_CPX_Rat_2hr_High	ciprofloxacin	DNA gyrase inhibitor	Most DILI-concern	J01MA02 S01AX13 S03AA07 S02AA15
7	invitro_CPX_Rat_2hr_Low	ciprofloxacin	DNA gyrase inhibitor	Most DILI-concern	J01MA02 S01AX13 S03AA07 S02AA15
7	invitro_CPX_Rat_2hr_Middle	ciprofloxacin	DNA gyrase inhibitor	Most DILI-concern	J01MA02 S01AX13 S03AA07 S02AA15
7	invitro_CPZ_Rat_2hr_High	chlorpromazine
7	invitro_CPZ_Rat_2hr_Low	chlorpromazine
7	invitro_CSA_Rat_2hr_High	cyclosporine A
7	invitro_CSA_Rat_2hr_Low	cyclosporine A
7	invitro_CSA_Rat_2hr_Middle	cyclosporine A
7	invitro_CSA_Rat_8hr_High	cyclosporine A
7	invitro_CSA_Rat_8hr_Low	cyclosporine A
7	invitro_CSA_Rat_8hr_Middle	cyclosporine A
7	invitro_CSP_Rat_8hr_High	cisplatin
7	invitro_DEN_Rat_2hr_Middle	nitrosodiethylamine
7	invitro_DFNa_Rat_8hr_Low	diclofenac	COX inhibitor	Most DILI-concern	M01AB05 M02AA15 S01BC03 D11AX18
7	invitro_DFNa_Rat_8hr_Middle	diclofenac	COX inhibitor	Most DILI-concern	M01AB05 M02AA15 S01BC03 D11AX18
7	invitro_DIL_Rat_2hr_Middle	diltiazem	calcium channel L type blocker	Most DILI-concern	C08DB01
7	invitro_DIL_Rat_8hr_High	diltiazem	calcium channel L type blocker	Most DILI-concern	C08DB01
7	invitro_DIL_Rat_8hr_Low	diltiazem	calcium channel L type blocker	Most DILI-concern	C08DB01
7	invitro_DIL_Rat_8hr_Middle	diltiazem	calcium channel L type blocker	Most DILI-concern	C08DB01
7	invitro_DNZ_Rat_2hr_Low	danazol	androgen receptor agonist$progesterone receptor agonist	Most DILI-concern	G03XA01
7	invitro_DNZ_Rat_2hr_Middle	danazol	androgen receptor agonist$progesterone receptor agonist	Most DILI-concern	G03XA01
7	invitro_DNZ_Rat_8hr_High	danazol	androgen receptor agonist$progesterone receptor agonist	Most DILI-concern	G03XA01
7	invitro_DNZ_Rat_8hr_Low	danazol	androgen receptor agonist$progesterone receptor agonist	Most DILI-concern	G03XA01
7	invitro_DNZ_Rat_8hr_Middle	danazol	androgen receptor agonist$progesterone receptor agonist	Most DILI-concern	G03XA01
7	invitro_DOX_Rat_8hr_High	doxorubicin
7	invitro_DOX_Rat_8hr_Middle	doxorubicin
7	invitro_DTL_Rat_2hr_High	dantrolene	Ryanodine receptor 1	Most DILI-concern	M03CA01
7	invitro_DTL_Rat_2hr_Low	dantrolene	Ryanodine receptor 1	Most DILI-concern	M03CA01
7	invitro_DTL_Rat_2hr_Middle	dantrolene	Ryanodine receptor 1	Most DILI-concern	M03CA01
7	invitro_DTL_Rat_8hr_Low	dantrolene	Ryanodine receptor 1	Most DILI-concern	M03CA01
7	invitro_EBU_Rat_2hr_High	ethambutol	arabinosyltransferase inhibitor	Most DILI-concern	J04AK02
7	invitro_EBU_Rat_8hr_Low	ethambutol	arabinosyltransferase inhibitor	Most DILI-concern	J04AK02
7	invitro_EBU_Rat_8hr_Middle	ethambutol	arabinosyltransferase inhibitor	Most DILI-concern	J04AK02
7	invitro_EE_Rat_2hr_Low	ethinylestradiol	estrogen receptor 1/2 agonist	Unknown	G03CA01
7	invitro_EE_Rat_2hr_Middle	ethinylestradiol	estrogen receptor 1/2 agonist	Unknown	G03CA01
7	invitro_EE_Rat_8hr_High	ethinylestradiol	estrogen receptor 1/2 agonist	Unknown	G03CA01
7	invitro_EE_Rat_8hr_Middle	ethinylestradiol	estrogen receptor 1/2 agonist	Unknown	G03CA01
7	invitro_EME_Rat_24hr_Middle	erythromycin ethylsuccinate	protein synthesis inhibitor	Most DILI-concern	D10AF02 J01FA01 S01AA17
7	invitro_EME_Rat_8hr_Low	erythromycin ethylsuccinate	protein synthesis inhibitor	Most DILI-concern	D10AF02 J01FA01 S01AA17
7	invitro_ENA_Rat_8hr_Low	enalapril	angiotensin-converting enzyme (ACE) inhibitor	Less DILI-concern	C09AA02
7	invitro_ETH_Rat_2hr_Low	ethionamide
7	invitro_ETH_Rat_2hr_Middle	ethionamide
7	invitro_ETH_Rat_8hr_High	ethionamide
7	invitro_ETH_Rat_8hr_Low	ethionamide
7	invitro_ETH_Rat_8hr_Middle	ethionamide
7	invitro_ETP_Rat_8hr_Low	etoposide	topoisomerase II inhibitor	Less DILI-concern	L01CB01
7	invitro_FAM_Rat_24hr_High	famotidine	H2-receptor antagonist	Less DILI-concern	A02BA03
7	invitro_FAM_Rat_8hr_Low	famotidine	H2-receptor antagonist	Less DILI-concern	A02BA03
7	invitro_FFB_Rat_2hr_High	fenofibrate	peroxisome proliferator-activated receptor (PPAR) alpha agonist	Less DILI-concern	C10AB05
7	invitro_FFB_Rat_8hr_High	fenofibrate	peroxisome proliferator-activated receptor (PPAR) alpha agonist	Less DILI-concern	C10AB05
7	invitro_FFB_Rat_8hr_Low	fenofibrate	peroxisome proliferator-activated receptor (PPAR) alpha agonist	Less DILI-concern	C10AB05
7	invitro_FP_Rat_2hr_Low	fluphenazine	dopamine D2-receptor antagonist	Less DILI-concern	N05AB02
7	invitro_FP_Rat_2hr_Middle	fluphenazine	dopamine D2-receptor antagonist	Less DILI-concern	N05AB02
7	invitro_FUR_Rat_2hr_Middle	furosemide	Na-K-Cl cotransporter 1/2 inhibitor$GABAA-receptor alpha antagonist	Less DILI-concern	C03CA01
7	invitro_FUR_Rat_8hr_Low	furosemide	Na-K-Cl cotransporter 1/2 inhibitor$GABAA-receptor alpha antagonist	Less DILI-concern	C03CA01
7	invitro_FUR_Rat_8hr_Middle	furosemide	Na-K-Cl cotransporter 1/2 inhibitor$GABAA-receptor alpha antagonist	Less DILI-concern	C03CA01
7	invitro_GBC_Rat_2hr_Low	glibenclamide	ATP-sensitive potassium channel brocker	Less DILI-concern	A10BB01
7	invitro_GBC_Rat_2hr_Middle	glibenclamide	ATP-sensitive potassium channel brocker	Less DILI-concern	A10BB01
7	invitro_GBC_Rat_8hr_High	glibenclamide	ATP-sensitive potassium channel brocker	Less DILI-concern	A10BB01
7	invitro_GBC_Rat_8hr_Low	glibenclamide	ATP-sensitive potassium channel brocker	Less DILI-concern	A10BB01
7	invitro_GBC_Rat_8hr_Middle	glibenclamide	ATP-sensitive potassium channel brocker	Less DILI-concern	A10BB01
7	invitro_GMC_Rat_2hr_Low	gentamicin
7	invitro_GMC_Rat_2hr_Middle	gentamicin
7	invitro_GMC_Rat_8hr_Low	gentamicin
7	invitro_HCB_Rat_8hr_Low	hexachlorobenzene	unknown	Unknown
7	invitro_HYZ_Rat_2hr_Middle	hydroxyzine	H1-receptor antagonist	no DILI-concern	N05BB01
7	invitro_IBU_Rat_2hr_Middle	ibuprofen	COX inhibitor	Less DILI-concern	C01EB16 G02CC01 M01AE01 M01AE14 M02AA13
7	invitro_IBU_Rat_8hr_Low	ibuprofen	COX inhibitor	Less DILI-concern	C01EB16 G02CC01 M01AE01 M01AE14 M02AA13
7	invitro_IMI_Rat_2hr_Low	imipramine	serotonin/noradrenalin transporter inhibitor	Less DILI-concern	N06AA02 N06AA03 N06AA06
7	invitro_IMI_Rat_2hr_Middle	imipramine	serotonin/noradrenalin transporter inhibitor	Less DILI-concern	N06AA02 N06AA03 N06AA06
7	invitro_IMI_Rat_8hr_Low	imipramine	serotonin/noradrenalin transporter inhibitor	Less DILI-concern	N06AA02 N06AA03 N06AA06
7	invitro_INAH_Rat_24hr_Low	isoniazid	monoamine oxidase (MAO) inhibitor	Most DILI-concern	J04AC01
7	invitro_INAH_Rat_24hr_Middle	isoniazid	monoamine oxidase (MAO) inhibitor	Most DILI-concern	J04AC01
7	invitro_IPA_Rat_2hr_Middle	iproniazid	monoamine oxidase (MAO) inhibitor	Most DILI-concern	N06AF05
7	invitro_IPA_Rat_24hr_High	iproniazid	monoamine oxidase (MAO) inhibitor	Most DILI-concern	N06AF05
7	invitro_IPA_Rat_24hr_Low	iproniazid	monoamine oxidase (MAO) inhibitor	Most DILI-concern	N06AF05
7	invitro_IPA_Rat_24hr_Middle	iproniazid	monoamine oxidase (MAO) inhibitor	Most DILI-concern	N06AF05
7	invitro_IPA_Rat_8hr_High	iproniazid	monoamine oxidase (MAO) inhibitor	Most DILI-concern	N06AF05
7	invitro_IPA_Rat_8hr_Low	iproniazid	monoamine oxidase (MAO) inhibitor	Most DILI-concern	N06AF05
7	invitro_IPA_Rat_8hr_Middle	iproniazid	monoamine oxidase (MAO) inhibitor	Most DILI-concern	N06AF05
7	invitro_KC_Rat_8hr_Low	ketoconazole	sterol 14alpha-demethylase ihibitor$CYP17 inhibitor	Most DILI-concern	D01AC08 G01AF11 J02AB02
7	invitro_KC_Rat_8hr_Middle	ketoconazole	sterol 14alpha-demethylase ihibitor$CYP17 inhibitor	Most DILI-concern	D01AC08 G01AF11 J02AB02
7	invitro_LBT_Rat_2hr_Low	labetalol	alpha1-adrenergic receptor antagonist	Most DILI-concern	C07AG01
7	invitro_LBT_Rat_8hr_Low	labetalol	alpha1-adrenergic receptor antagonist	Most DILI-concern	C07AG01
7	invitro_LNX_Rat_24hr_Low	lornoxicam
7	invitro_LNX_Rat_8hr_Low	lornoxicam
7	invitro_LS_Rat_2hr_High	lomustine	DNA	Less DILI-concern	L01AD02
7	invitro_LS_Rat_2hr_Low	lomustine	DNA	Less DILI-concern	L01AD02
7	invitro_LS_Rat_2hr_Middle	lomustine	DNA	Less DILI-concern	L01AD02
7	invitro_LS_Rat_24hr_Middle	lomustine	DNA	Less DILI-concern	L01AD02
7	invitro_LS_Rat_8hr_Low	lomustine	DNA	Less DILI-concern	L01AD02
7	invitro_LS_Rat_8hr_Middle	lomustine	DNA	Less DILI-concern	L01AD02
7	invitro_MCT_Rat_2hr_Middle	monocrotaline
7	invitro_MCT_Rat_8hr_Low	monocrotaline
7	invitro_MDP_Rat_24hr_High	methyldopa	Alpha-2A adrenergic receptor	Most DILI-concern	C02AB01 C02AB02
7	invitro_MDP_Rat_8hr_High	methyldopa	Alpha-2A adrenergic receptor	Most DILI-concern	C02AB01 C02AB02
7	invitro_MDP_Rat_8hr_Low	methyldopa	Alpha-2A adrenergic receptor	Most DILI-concern	C02AB01 C02AB02
7	invitro_MDP_Rat_8hr_Middle	methyldopa	Alpha-2A adrenergic receptor	Most DILI-concern	C02AB01 C02AB02
7	invitro_MP_Rat_2hr_High	methapyrilene	unknown	Unknown	R06AC05
7	invitro_MP_Rat_2hr_Low	methapyrilene	unknown	Unknown	R06AC05
7	invitro_MP_Rat_2hr_Middle	methapyrilene	unknown	Unknown	R06AC05
7	invitro_MTS_Rat_2hr_Middle	methyltestosterone	Androgen receptor	Less DILI-concern	G03BA02
7	invitro_MTS_Rat_24hr_Low	methyltestosterone	Androgen receptor	Less DILI-concern	G03BA02
7	invitro_MTS_Rat_24hr_Middle	methyltestosterone	Androgen receptor	Less DILI-concern	G03BA02
7	invitro_MTZ_Rat_2hr_Middle	methimazole	thyroid peroxidase inhibitor	Most DILI-concern	H03BB02
7	invitro_MTZ_Rat_8hr_Low	methimazole	thyroid peroxidase inhibitor	Most DILI-concern	H03BB02
7	invitro_MXS_Rat_24hr_Low	moxisylyte	alpha1-adrenergic receptor antagonist	Most DILI-concern	C04AX10 G04BE06
7	invitro_MXS_Rat_24hr_Middle	moxisylyte	alpha1-adrenergic receptor antagonist	Most DILI-concern	C04AX10 G04BE06
7	invitro_MXS_Rat_8hr_Low	moxisylyte	alpha1-adrenergic receptor antagonist	Most DILI-concern	C04AX10 G04BE06
7	invitro_NFT_Rat_2hr_Low	nitrofurantoin	unknown	Most DILI-concern	J01XE01
7	invitro_NFT_Rat_2hr_Middle	nitrofurantoin	unknown	Most DILI-concern	J01XE01
7	invitro_NFT_Rat_8hr_High	nitrofurantoin	unknown	Most DILI-concern	J01XE01
7	invitro_NFT_Rat_8hr_Low	nitrofurantoin	unknown	Most DILI-concern	J01XE01
7	invitro_NFT_Rat_8hr_Middle	nitrofurantoin	unknown	Most DILI-concern	J01XE01
7	invitro_NFZ_Rat_2hr_Low	nitrofurazone	Pyruvate dehydrogenase [cytochrome] inhibitor$Glutathione reductase inhibitor$Malate dehydrogenase inhibitor$[Citrate [pro-3S]-lyase] ligase inhibitor	Unknown	J01XE01 C03CA01
7	invitro_NFZ_Rat_2hr_Middle	nitrofurazone	Pyruvate dehydrogenase [cytochrome] inhibitor$Glutathione reductase inhibitor$Malate dehydrogenase inhibitor$[Citrate [pro-3S]-lyase] ligase inhibitor	Unknown	J01XE01 C03CA01
7	invitro_NFZ_Rat_8hr_Low	nitrofurazone	Pyruvate dehydrogenase [cytochrome] inhibitor$Glutathione reductase inhibitor$Malate dehydrogenase inhibitor$[Citrate [pro-3S]-lyase] ligase inhibitor	Unknown	J01XE01 C03CA01
7	invitro_NFZ_Rat_8hr_Middle	nitrofurazone	Pyruvate dehydrogenase [cytochrome] inhibitor$Glutathione reductase inhibitor$Malate dehydrogenase inhibitor$[Citrate [pro-3S]-lyase] ligase inhibitor	Unknown	J01XE01 C03CA01
7	invitro_NIC_Rat_24hr_Middle	nicotinic acid	Nicotinic acid receptor 1/2 agonist$Nicotinate-nucleotide pyrophosphorylase [carboxylating] binder$Nicotinamide N-methyltransferase binder	Most DILI-concern	C04AC01 C10AD02
7	invitro_NIC_Rat_8hr_High	nicotinic acid	Nicotinic acid receptor 1/2 agonist$Nicotinate-nucleotide pyrophosphorylase [carboxylating] binder$Nicotinamide N-methyltransferase binder	Most DILI-concern	C04AC01 C10AD02
7	invitro_NIC_Rat_8hr_Low	nicotinic acid	Nicotinic acid receptor 1/2 agonist$Nicotinate-nucleotide pyrophosphorylase [carboxylating] binder$Nicotinamide N-methyltransferase binder	Most DILI-concern	C04AC01 C10AD02
7	invitro_NIC_Rat_8hr_Middle	nicotinic acid	Nicotinic acid receptor 1/2 agonist$Nicotinate-nucleotide pyrophosphorylase [carboxylating] binder$Nicotinamide N-methyltransferase binder	Most DILI-concern	C04AC01 C10AD02
7	invitro_NIF_Rat_8hr_Low	nifedipine	calcium channel L type blocker	Less DILI-concern	C08CA05
7	invitro_NIM_Rat_2hr_Low	nimesulide	COX inhibitor	Most DILI-concern	M01AX17 M02AA26
7	invitro_NIM_Rat_2hr_Middle	nimesulide	COX inhibitor	Most DILI-concern	M01AX17 M02AA26
7	invitro_NIM_Rat_24hr_Low	nimesulide	COX inhibitor	Most DILI-concern	M01AX17 M02AA26
7	invitro_NIM_Rat_8hr_Low	nimesulide	COX inhibitor	Most DILI-concern	M01AX17 M02AA26
7	invitro_NPAA_Rat_8hr_Low	phenylanthranilic acid	unknown	Unknown
7	invitro_NPX_Rat_2hr_Low	naproxen
7	invitro_PAP_Rat_8hr_Low	papaverine	cAMP-specific 3',5'-cyclic phosphodiesterase 4B	Most DILI-concern	A03AD01 G04BE02
7	invitro_PCT_Rat_2hr_Low	phenacetin	Prostaglandin G/H synthase 1	Unknown	N02BE03
7	invitro_PCT_Rat_2hr_Middle	phenacetin	Prostaglandin G/H synthase 1	Unknown	N02BE03
7	invitro_PCT_Rat_8hr_Low	phenacetin	Prostaglandin G/H synthase 1	Unknown	N02BE03
7	invitro_PEN_Rat_2hr_Low	penicillamine	Copper chelator	Less DILI-concern	M01CC01
7	invitro_PEN_Rat_8hr_Low	penicillamine	Copper chelator	Less DILI-concern	M01CC01
7	invitro_PHE_Rat_24hr_Low	phenytoin	voltage-gated sodium channel blocker	Less DILI-concern	N03AB02 N03AB04 N03AB05
7	invitro_PHE_Rat_8hr_Low	phenytoin	voltage-gated sodium channel blocker	Less DILI-concern	N03AB02 N03AB04 N03AB05
7	invitro_PH_Rat_2hr_Low	perhexiline	calcium channel blocker	Most DILI-concern	C08EX02
7	invitro_PH_Rat_2hr_Middle	perhexiline	calcium channel blocker	Most DILI-concern	C08EX02
7	invitro_PH_Rat_24hr_Low	perhexiline	calcium channel blocker	Most DILI-concern	C08EX02
7	invitro_PML_Rat_2hr_High	pemoline	unknown	Most DILI-concern	N06BA05
7	invitro_PML_Rat_2hr_Low	pemoline	unknown	Most DILI-concern	N06BA05
7	invitro_PML_Rat_2hr_Middle	pemoline	unknown	Most DILI-concern	N06BA05
7	invitro_PMZ_Rat_24hr_Middle	promethazine	H1-receptor antagonist	Less DILI-concern	D04AA10 R06AD02 R06AD05
7	invitro_PMZ_Rat_8hr_Middle	promethazine	H1-receptor antagonist	Less DILI-concern	D04AA10 R06AD02 R06AD05
7	invitro_QND_Rat_2hr_Low	quinidine	Sodium channel protein type 5 subunit alpha inhibitor	Less DILI-concern	C01BA01
7	invitro_QND_Rat_8hr_Low	quinidine	Sodium channel protein type 5 subunit alpha inhibitor	Less DILI-concern	C01BA01
7	invitro_RAN_Rat_2hr_Low	ranitidine	H2-receptor antagonist	Less DILI-concern	A02BA02 A02BA07
7	invitro_RAN_Rat_2hr_Middle	ranitidine	H2-receptor antagonist	Less DILI-concern	A02BA02 A02BA07
7	invitro_RAN_Rat_8hr_Low	ranitidine	H2-receptor antagonist	Less DILI-concern	A02BA02 A02BA07
7	invitro_RAN_Rat_8hr_Middle	ranitidine	H2-receptor antagonist	Less DILI-concern	A02BA02 A02BA07
7	invitro_RIF_Rat_8hr_High	rifampicin	protein synthesis inhibitor	Most DILI-concern	J04AB02
7	invitro_RIF_Rat_8hr_Middle	rifampicin	protein synthesis inhibitor	Most DILI-concern	J04AB02
7	invitro_SLP_Rat_8hr_Low	sulpiride	dopamine D2-receptor antagonist	Unknown	N05AL01 N05AL07
7	invitro_SST_Rat_2hr_Middle	simvastatin	hydroxymethylglutaryl coenzyme A (HMG-CoA) reductase inhibitor	Less DILI-concern	C10AA01
7	invitro_SST_Rat_8hr_Low	simvastatin	hydroxymethylglutaryl coenzyme A (HMG-CoA) reductase inhibitor	Less DILI-concern	C10AA01
7	invitro_SS_Rat_2hr_Low	sulfasalazine	Arachidonate 5-lipoxygenase$Prostaglandin G/H synthase 2$Prostaglandin G/H synthase 1$Peroxisome proliferator-activated receptor gamma	Most DILI-concern	A07EC01
7	invitro_TAC_Rat_2hr_Low	tacrine
7	invitro_TAC_Rat_2hr_Middle	tacrine
7	invitro_TAC_Rat_8hr_Low	tacrine
7	invitro_TBF_Rat_2hr_Low	terbinafine	squalene epoxidase inhibitor	Most DILI-concern	D01AE15 D01BA02
7	invitro_TBF_Rat_2hr_Middle	terbinafine	squalene epoxidase inhibitor	Most DILI-concern	D01AE15 D01BA02
7	invitro_TBF_Rat_8hr_Low	terbinafine	squalene epoxidase inhibitor	Most DILI-concern	D01AE15 D01BA02
7	invitro_TCP_Rat_24hr_High	ticlopidine	P2Y12 receptor antagonist	Most DILI-concern	B01AC05
7	invitro_TCP_Rat_24hr_Middle	ticlopidine	P2Y12 receptor antagonist	Most DILI-concern	B01AC05
7	invitro_TCP_Rat_8hr_High	ticlopidine	P2Y12 receptor antagonist	Most DILI-concern	B01AC05
7	invitro_TCP_Rat_8hr_Middle	ticlopidine	P2Y12 receptor antagonist	Most DILI-concern	B01AC05
7	invitro_TC_Rat_2hr_Middle	tetracycline	protein synthesis inhibitor	Less DILI-concern	A01AB13 D06AA04 J01AA07 S01AA09 S02AA08 S03AA02 A01AB21 S01AA02 J01AA06 J01AA09 S01AA04 G01AA07 D06AA02 D06AA03 J01AA03
7	invitro_TC_Rat_8hr_Low	tetracycline	protein synthesis inhibitor	Less DILI-concern	A01AB13 D06AA04 J01AA07 S01AA09 S02AA08 S03AA02 A01AB21 S01AA02 J01AA06 J01AA09 S01AA04 G01AA07 D06AA02 D06AA03 J01AA03
7	invitro_TEO_Rat_24hr_Low	theophylline	adenosine A1/A2a receptor antagonist$cyclic AMP phosphodiesterase inhibitor	no DILI-concern	R03DA04 R03DA05
7	invitro_TIO_Rat_24hr_High	tiopronin	unknown	Unknown	R05CB12
7	invitro_TIO_Rat_24hr_Low	tiopronin	unknown	Unknown	R05CB12
7	invitro_TIO_Rat_24hr_Middle	tiopronin	unknown	Unknown	R05CB12
7	invitro_TLB_Rat_8hr_Low	tolbutamide	ATP-sensitive potassium channel (SUR1/Kir6.2) brocker	Less DILI-concern	A10BB03 V04CA01
7	invitro_TMX_Rat_2hr_High	tamoxifen	estrogen receptor 1/2 agonist	Most DILI-concern	L02BA01
7	invitro_TMX_Rat_24hr_High	tamoxifen	estrogen receptor 1/2 agonist	Most DILI-concern	L02BA01
7	invitro_TMX_Rat_8hr_High	tamoxifen	estrogen receptor 1/2 agonist	Most DILI-concern	L02BA01
7	invitro_TMX_Rat_8hr_Low	tamoxifen	estrogen receptor 1/2 agonist	Most DILI-concern	L02BA01
7	invitro_TMX_Rat_8hr_Middle	tamoxifen	estrogen receptor 1/2 agonist	Most DILI-concern	L02BA01
7	invitro_TRI_Rat_2hr_Low	triamterene
7	invitro_TRI_Rat_8hr_Low	triamterene
7	invitro_TZM_Rat_24hr_Low	triazolam
7	invitro_TZM_Rat_8hr_Low	triazolam
7	invitro_VA_Rat_2hr_High	vitamin A	unknown	no DILI-concern	V04CB01 A11CA01
7	invitro_VA_Rat_2hr_Low	vitamin A	unknown	no DILI-concern	V04CB01 A11CA01
7	invitro_VA_Rat_2hr_Middle	vitamin A	unknown	no DILI-concern	V04CB01 A11CA01
7	invitro_VA_Rat_8hr_Low	vitamin A	unknown	no DILI-concern	V04CB01 A11CA01
8	invitro_ACA_Rat_24hr_High	acarbose	alpha-glucosidase inhibitor	Most DILI-concern	A10BF01
8	invitro_ADP_Rat_24hr_High	adapin
8	invitro_ADP_Rat_8hr_High	adapin
8	invitro_AJM_Rat_24hr_High	ajmaline	voltage-gated sodium channel blocker	Unknown	C01BA05 C01BA08
8	invitro_AJM_Rat_24hr_Middle	ajmaline	voltage-gated sodium channel blocker	Unknown	C01BA05 C01BA08
8	invitro_AMT_Rat_24hr_High	amitriptyline	serotonin/noradrenalin transporter inhibitor	Less DILI-concern	N06AA09
8	invitro_AMT_Rat_8hr_High	amitriptyline	serotonin/noradrenalin transporter inhibitor	Less DILI-concern	N06AA09
8	invitro_AM_Rat_24hr_High	amiodarone	voltage-gated potassium channel blocker$potassium inwardly-rectifying channel$voltage-gated sodium channel blocker$P-glycoprotein inhibitor$alpha1-adrenergic receptor agonist$beta1-adrenergic receptor agonist	Most DILI-concern	C01BD01
8	invitro_ANIT_Rat_24hr_High	naphthyl isothiocyanate	unknown	Unknown
8	invitro_APL_Rat_24hr_High	allopurinol	orotidine-5'-phosphate decarboxylase inhibitor$xanthine oxidase inhibitor	Less DILI-concern	M04AA01
8	invitro_APL_Rat_24hr_Low	allopurinol	orotidine-5'-phosphate decarboxylase inhibitor$xanthine oxidase inhibitor	Less DILI-concern	M04AA01
8	invitro_APL_Rat_8hr_Low	allopurinol	orotidine-5'-phosphate decarboxylase inhibitor$xanthine oxidase inhibitor	Less DILI-concern	M04AA01
8	invitro_ASA_Rat_24hr_High	aspirin	COX inhibitor	no DILI-concern	A01AD05 B01AC06 N02BA01
8	invitro_AZP_Rat_24hr_High	azathioprine	purine synthesis inhibitor	Less DILI-concern	L04AX01
8	invitro_BBr_Rat_24hr_Low	benzbromarone	CYP2C9 inhibitor	Most DILI-concern	M04AB03
8	invitro_BBr_Rat_24hr_Middle	benzbromarone	CYP2C9 inhibitor	Most DILI-concern	M04AB03
8	invitro_BZD_Rat_24hr_High	benziodarone	unknown	Most DILI-concern	C01DX04
8	invitro_CBZ_Rat_8hr_High	carbamazepine	voltage-gated sodium channel blocker	Most DILI-concern	N03AF01
8	invitro_CHL_Rat_24hr_High	chlorpheniramine	H1-receptor antagonist	no DILI-concern	R06AB02 R06AB04
8	invitro_CHL_Rat_24hr_Low	chlorpheniramine	H1-receptor antagonist	no DILI-concern	R06AB02 R06AB04
8	invitro_CHL_Rat_24hr_Middle	chlorpheniramine	H1-receptor antagonist	no DILI-concern	R06AB02 R06AB04
8	invitro_CHL_Rat_8hr_High	chlorpheniramine	H1-receptor antagonist	no DILI-concern	R06AB02 R06AB04
8	invitro_CHL_Rat_8hr_Middle	chlorpheniramine	H1-receptor antagonist	no DILI-concern	R06AB02 R06AB04
8	invitro_CLM_Rat_24hr_High	chlormadinone	unknown	Unknown	G03DB06
8	invitro_CMN_Rat_24hr_High	chlormezanone	Translocator protein agonist	Most DILI-concern	M03BB02
8	invitro_COL_Rat_24hr_Low	colchicine	beta-tubulin, tubulin polymerization inhibitor	Less DILI-concern	M04AC01
8	invitro_COL_Rat_24hr_Middle	colchicine	beta-tubulin, tubulin polymerization inhibitor	Less DILI-concern	M04AC01
8	invitro_CPM_Rat_24hr_High	clomipramine	serotonin/noradrenalin transporter inhibitor	Most DILI-concern	N06AA04
8	invitro_CPZ_Rat_24hr_High	chlorpromazine
8	invitro_CPZ_Rat_24hr_Middle	chlorpromazine
8	invitro_CSA_Rat_24hr_High	cyclosporine A
8	invitro_CSA_Rat_24hr_Middle	cyclosporine A
8	invitro_DIL_Rat_24hr_High	diltiazem	calcium channel L type blocker	Most DILI-concern	C08DB01
8	invitro_DIL_Rat_24hr_Low	diltiazem	calcium channel L type blocker	Most DILI-concern	C08DB01
8	invitro_DIL_Rat_24hr_Middle	diltiazem	calcium channel L type blocker	Most DILI-concern	C08DB01
8	invitro_DIS_Rat_24hr_High	disopyramide	voltage-gated sodium channel blocker	Less DILI-concern	C01BA03
8	invitro_DIS_Rat_24hr_Low	disopyramide	voltage-gated sodium channel blocker	Less DILI-concern	C01BA03
8	invitro_DIS_Rat_24hr_Middle	disopyramide	voltage-gated sodium channel blocker	Less DILI-concern	C01BA03
8	invitro_DIS_Rat_8hr_High	disopyramide	voltage-gated sodium channel blocker	Less DILI-concern	C01BA03
8	invitro_DIS_Rat_8hr_Middle	disopyramide	voltage-gated sodium channel blocker	Less DILI-concern	C01BA03
8	invitro_DTL_Rat_24hr_High	dantrolene	Ryanodine receptor 1	Most DILI-concern	M03CA01
8	invitro_EBU_Rat_24hr_High	ethambutol	arabinosyltransferase inhibitor	Most DILI-concern	J04AK02
8	invitro_EME_Rat_24hr_High	erythromycin ethylsuccinate	protein synthesis inhibitor	Most DILI-concern	D10AF02 J01FA01 S01AA17
8	invitro_ETH_Rat_24hr_Middle	ethionamide
8	invitro_FP_Rat_24hr_High	fluphenazine	dopamine D2-receptor antagonist	Less DILI-concern	N05AB02
8	invitro_FP_Rat_8hr_High	fluphenazine	dopamine D2-receptor antagonist	Less DILI-concern	N05AB02
8	invitro_GBC_Rat_24hr_Middle	glibenclamide	ATP-sensitive potassium channel brocker	Less DILI-concern	A10BB01
8	invitro_GF_Rat_24hr_High	griseofulvin	Tubulin beta chain inhibitor$Tubulin alpha chain inhibitor$Keratin, type I cytoskeletal 12	Less DILI-concern	D01AA08 D01BA01
8	invitro_HPL_Rat_2hr_High	haloperidol	dopamine D2-receptor antagonist	Less DILI-concern	N05AD01
8	invitro_HPL_Rat_24hr_High	haloperidol	dopamine D2-receptor antagonist	Less DILI-concern	N05AD01
8	invitro_HYZ_Rat_24hr_High	hydroxyzine	H1-receptor antagonist	no DILI-concern	N05BB01
8	invitro_HYZ_Rat_24hr_Middle	hydroxyzine	H1-receptor antagonist	no DILI-concern	N05BB01
8	invitro_HYZ_Rat_8hr_High	hydroxyzine	H1-receptor antagonist	no DILI-concern	N05BB01
8	invitro_HYZ_Rat_8hr_Middle	hydroxyzine	H1-receptor antagonist	no DILI-concern	N05BB01
8	invitro_IBU_Rat_24hr_Low	ibuprofen	COX inhibitor	Less DILI-concern	C01EB16 G02CC01 M01AE01 M01AE14 M02AA13
8	invitro_IMI_Rat_24hr_High	imipramine	serotonin/noradrenalin transporter inhibitor	Less DILI-concern	N06AA02 N06AA03 N06AA06
8	invitro_IMI_Rat_8hr_High	imipramine	serotonin/noradrenalin transporter inhibitor	Less DILI-concern	N06AA02 N06AA03 N06AA06
8	invitro_IMI_Rat_8hr_Middle	imipramine	serotonin/noradrenalin transporter inhibitor	Less DILI-concern	N06AA02 N06AA03 N06AA06
8	invitro_IM_Rat_24hr_Low	indomethacin
8	invitro_IM_Rat_24hr_Middle	indomethacin
8	invitro_INAH_Rat_24hr_High	isoniazid	monoamine oxidase (MAO) inhibitor	Most DILI-concern	J04AC01
8	invitro_KC_Rat_24hr_High	ketoconazole	sterol 14alpha-demethylase ihibitor$CYP17 inhibitor	Most DILI-concern	D01AC08 G01AF11 J02AB02
8	invitro_KC_Rat_24hr_Middle	ketoconazole	sterol 14alpha-demethylase ihibitor$CYP17 inhibitor	Most DILI-concern	D01AC08 G01AF11 J02AB02
8	invitro_KC_Rat_8hr_High	ketoconazole	sterol 14alpha-demethylase ihibitor$CYP17 inhibitor	Most DILI-concern	D01AC08 G01AF11 J02AB02
8	invitro_LBT_Rat_24hr_High	labetalol	alpha1-adrenergic receptor antagonist	Most DILI-concern	C07AG01
8	invitro_LNX_Rat_24hr_High	lornoxicam
8	invitro_MDP_Rat_2hr_High	methyldopa	Alpha-2A adrenergic receptor	Most DILI-concern	C02AB01 C02AB02
8	invitro_MFM_Rat_24hr_High	metformin	AMPK activator	no DILI-concern	A10BA02
8	invitro_MFM_Rat_24hr_Middle	metformin	AMPK activator	no DILI-concern	A10BA02
8	invitro_MFM_Rat_8hr_High	metformin	AMPK activator	no DILI-concern	A10BA02
8	invitro_MXS_Rat_24hr_High	moxisylyte	alpha1-adrenergic receptor antagonist	Most DILI-concern	C04AX10 G04BE06
8	invitro_NFT_Rat_24hr_Middle	nitrofurantoin	unknown	Most DILI-concern	J01XE01
8	invitro_NFZ_Rat_24hr_Low	nitrofurazone	Pyruvate dehydrogenase [cytochrome] inhibitor$Glutathione reductase inhibitor$Malate dehydrogenase inhibitor$[Citrate [pro-3S]-lyase] ligase inhibitor	Unknown	J01XE01 C03CA01
8	invitro_NFZ_Rat_24hr_Middle	nitrofurazone	Pyruvate dehydrogenase [cytochrome] inhibitor$Glutathione reductase inhibitor$Malate dehydrogenase inhibitor$[Citrate [pro-3S]-lyase] ligase inhibitor	Unknown	J01XE01 C03CA01
8	invitro_NIM_Rat_24hr_High	nimesulide	COX inhibitor	Most DILI-concern	M01AX17 M02AA26
8	invitro_OPZ_Rat_8hr_High	omeprazole	H+/K+ exchanging, alpha polypeptide inhibitor$H+/K+ exchanging, beta polypeptide inhibitor	Less DILI-concern	A02BC01 A02BC05
8	invitro_PAP_Rat_8hr_Middle	papaverine	cAMP-specific 3',5'-cyclic phosphodiesterase 4B	Most DILI-concern	A03AD01 G04BE02
8	invitro_PhB_Rat_24hr_High	phenylbutazone	COX inhibitor	Unknown	M01AA01 M02AA01
8	invitro_PhB_Rat_8hr_Middle	phenylbutazone	COX inhibitor	Unknown	M01AA01 M02AA01
8	invitro_PH_Rat_8hr_Middle	perhexiline	calcium channel blocker	Most DILI-concern	C08EX02
8	invitro_PMZ_Rat_24hr_High	promethazine	H1-receptor antagonist	Less DILI-concern	D04AA10 R06AD02 R06AD05
8	invitro_PMZ_Rat_8hr_High	promethazine	H1-receptor antagonist	Less DILI-concern	D04AA10 R06AD02 R06AD05
8	invitro_QND_Rat_24hr_High	quinidine	Sodium channel protein type 5 subunit alpha inhibitor	Less DILI-concern	C01BA01
8	invitro_QND_Rat_24hr_Low	quinidine	Sodium channel protein type 5 subunit alpha inhibitor	Less DILI-concern	C01BA01
8	invitro_QND_Rat_24hr_Middle	quinidine	Sodium channel protein type 5 subunit alpha inhibitor	Less DILI-concern	C01BA01
8	invitro_QND_Rat_8hr_Middle	quinidine	Sodium channel protein type 5 subunit alpha inhibitor	Less DILI-concern	C01BA01
8	invitro_RAN_Rat_24hr_High	ranitidine	H2-receptor antagonist	Less DILI-concern	A02BA02 A02BA07
8	invitro_RAN_Rat_24hr_Low	ranitidine	H2-receptor antagonist	Less DILI-concern	A02BA02 A02BA07
8	invitro_RAN_Rat_24hr_Middle	ranitidine	H2-receptor antagonist	Less DILI-concern	A02BA02 A02BA07
8	invitro_SLP_Rat_24hr_High	sulpiride	dopamine D2-receptor antagonist	Unknown	N05AL01 N05AL07
8	invitro_SST_Rat_24hr_Low	simvastatin	hydroxymethylglutaryl coenzyme A (HMG-CoA) reductase inhibitor	Less DILI-concern	C10AA01
8	invitro_SUL_Rat_24hr_Low	sulindac	COX inhibitor	Most DILI-concern	M01AB02
8	invitro_TAA_Rat_24hr_High	thioacetamide	unknown	Unknown
8	invitro_TAA_Rat_24hr_Low	thioacetamide	unknown	Unknown
8	invitro_TAA_Rat_24hr_Middle	thioacetamide	unknown	Unknown
8	invitro_TAA_Rat_8hr_Low	thioacetamide	unknown	Unknown
8	invitro_TAC_Rat_24hr_High	tacrine
8	invitro_TAC_Rat_24hr_Middle	tacrine
8	invitro_TAC_Rat_8hr_Middle	tacrine
8	invitro_TRZ_Rat_24hr_High	thioridazine	dopamine D2-receptor antagonist	Less DILI-concern	N05AC02
9	invitro_ACZ_Rat_24hr_Low	acetazolamide	carbonic anhydrase inhibitor	Most DILI-concern	S01EC01
9	invitro_AM_Rat_2hr_High	amiodarone	voltage-gated potassium channel blocker$potassium inwardly-rectifying channel$voltage-gated sodium channel blocker$P-glycoprotein inhibitor$alpha1-adrenergic receptor agonist$beta1-adrenergic receptor agonist	Most DILI-concern	C01BD01
9	invitro_AM_Rat_2hr_Low	amiodarone	voltage-gated potassium channel blocker$potassium inwardly-rectifying channel$voltage-gated sodium channel blocker$P-glycoprotein inhibitor$alpha1-adrenergic receptor agonist$beta1-adrenergic receptor agonist	Most DILI-concern	C01BD01
9	invitro_AM_Rat_8hr_High	amiodarone	voltage-gated potassium channel blocker$potassium inwardly-rectifying channel$voltage-gated sodium channel blocker$P-glycoprotein inhibitor$alpha1-adrenergic receptor agonist$beta1-adrenergic receptor agonist	Most DILI-concern	C01BD01
9	invitro_APAP_Rat_2hr_High	acetaminophen	cyclooxygenase-3 (COX-3) inhibitor	Most DILI-concern	N02BE01
9	invitro_APAP_Rat_2hr_Low	acetaminophen	cyclooxygenase-3 (COX-3) inhibitor	Most DILI-concern	N02BE01
9	invitro_APAP_Rat_24hr_Middle	acetaminophen	cyclooxygenase-3 (COX-3) inhibitor	Most DILI-concern	N02BE01
9	invitro_APAP_Rat_8hr_Low	acetaminophen	cyclooxygenase-3 (COX-3) inhibitor	Most DILI-concern	N02BE01
9	invitro_APL_Rat_2hr_High	allopurinol	orotidine-5'-phosphate decarboxylase inhibitor$xanthine oxidase inhibitor	Less DILI-concern	M04AA01
9	invitro_APL_Rat_8hr_High	allopurinol	orotidine-5'-phosphate decarboxylase inhibitor$xanthine oxidase inhibitor	Less DILI-concern	M04AA01
9	invitro_CCL4_Rat_24hr_Middle	carbon tetrachloride
9	invitro_CMA_Rat_24hr_Low	coumarin	unknown	Unknown
9	invitro_EE_Rat_8hr_Low	ethinylestradiol	estrogen receptor 1/2 agonist	Unknown	G03CA01
9	invitro_GFZ_Rat_8hr_Middle	gemfibrozil	peroxisome proliferator-activated receptor (PPAR) alpha agonist	Less DILI-concern	C10AB04
9	invitro_HPL_Rat_2hr_Low	haloperidol	dopamine D2-receptor antagonist	Less DILI-concern	N05AD01
9	invitro_HPL_Rat_2hr_Middle	haloperidol	dopamine D2-receptor antagonist	Less DILI-concern	N05AD01
9	invitro_LS_Rat_24hr_Low	lomustine	DNA	Less DILI-concern	L01AD02
9	invitro_OPZ_Rat_2hr_High	omeprazole	H+/K+ exchanging, alpha polypeptide inhibitor$H+/K+ exchanging, beta polypeptide inhibitor	Less DILI-concern	A02BC01 A02BC05
9	invitro_PB_Rat_2hr_High	phenobarbital	GABAA-receptor agonist	Less DILI-concern	N03AA01 N03AA02
9	invitro_PB_Rat_2hr_Low	phenobarbital	GABAA-receptor agonist	Less DILI-concern	N03AA01 N03AA02
9	invitro_PB_Rat_2hr_Middle	phenobarbital	GABAA-receptor agonist	Less DILI-concern	N03AA01 N03AA02
9	invitro_PB_Rat_24hr_Middle	phenobarbital	GABAA-receptor agonist	Less DILI-concern	N03AA01 N03AA02
9	invitro_PB_Rat_8hr_Low	phenobarbital	GABAA-receptor agonist	Less DILI-concern	N03AA01 N03AA02
9	invitro_PHE_Rat_24hr_High	phenytoin	voltage-gated sodium channel blocker	Less DILI-concern	N03AB02 N03AB04 N03AB05
9	invitro_PHE_Rat_24hr_Middle	phenytoin	voltage-gated sodium channel blocker	Less DILI-concern	N03AB02 N03AB04 N03AB05
9	invitro_PH_Rat_24hr_Middle	perhexiline	calcium channel blocker	Most DILI-concern	C08EX02
9	invitro_PML_Rat_24hr_High	pemoline	unknown	Most DILI-concern	N06BA05
9	invitro_PML_Rat_8hr_High	pemoline	unknown	Most DILI-concern	N06BA05
9	invitro_TC_Rat_2hr_High	tetracycline	protein synthesis inhibitor	Less DILI-concern	A01AB13 D06AA04 J01AA07 S01AA09 S02AA08 S03AA02 A01AB21 S01AA02 J01AA06 J01AA09 S01AA04 G01AA07 D06AA02 D06AA03 J01AA03
9	invitro_TRZ_Rat_2hr_High	thioridazine	dopamine D2-receptor antagonist	Less DILI-concern	N05AC02
9	invitro_TRZ_Rat_2hr_Low	thioridazine	dopamine D2-receptor antagonist	Less DILI-concern	N05AC02
9	invitro_TRZ_Rat_2hr_Middle	thioridazine	dopamine D2-receptor antagonist	Less DILI-concern	N05AC02
9	invitro_TRZ_Rat_24hr_Middle	thioridazine	dopamine D2-receptor antagonist	Less DILI-concern	N05AC02
10	invivosingle_CCL4_Rat_24hr_High	carbon tetrachloride
10	invivosingle_CCL4_Rat_24hr_Middle	carbon tetrachloride
10	invivosingle_CMA_Rat_9hr_High	coumarin	unknown	Unknown
10	invivosingle_CSA_Rat_24hr_High	cyclosporine A
10	invivosingle_CSA_Rat_6hr_High	cyclosporine A
10	invivosingle_CSA_Rat_6hr_Middle	cyclosporine A
10	invivosingle_CSA_Rat_9hr_High	cyclosporine A
10	invivosingle_CSA_Rat_9hr_Middle	cyclosporine A
10	invivosingle_ETH_Rat_24hr_High	ethionamide
10	invivosingle_ETH_Rat_24hr_Middle	ethionamide
10	invivosingle_PEN_Rat_3hr_High	penicillamine	Copper chelator	Less DILI-concern	M01CC01
10	invivosingle_PEN_Rat_3hr_Middle	penicillamine	Copper chelator	Less DILI-concern	M01CC01
10	invivosingle_PEN_Rat_6hr_High	penicillamine	Copper chelator	Less DILI-concern	M01CC01
11	invivosingle_AAF_Rat_6hr_High	acetamidofluorene	unknown	Unknown
11	invivosingle_AAF_Rat_9hr_High	acetamidofluorene	unknown	Unknown
11	invivosingle_ADP_Rat_6hr_Middle	adapin
11	invivosingle_ADP_Rat_9hr_Middle	adapin
11	invivosingle_AJM_Rat_6hr_High	ajmaline	voltage-gated sodium channel blocker	Unknown	C01BA05 C01BA08
11	invivosingle_AMT_Rat_9hr_High	amitriptyline	serotonin/noradrenalin transporter inhibitor	Less DILI-concern	N06AA09
11	invivosingle_AM_Rat_6hr_High	amiodarone	voltage-gated potassium channel blocker$potassium inwardly-rectifying channel$voltage-gated sodium channel blocker$P-glycoprotein inhibitor$alpha1-adrenergic receptor agonist$beta1-adrenergic receptor agonist	Most DILI-concern	C01BD01
11	invivosingle_AM_Rat_6hr_Low	amiodarone	voltage-gated potassium channel blocker$potassium inwardly-rectifying channel$voltage-gated sodium channel blocker$P-glycoprotein inhibitor$alpha1-adrenergic receptor agonist$beta1-adrenergic receptor agonist	Most DILI-concern	C01BD01
11	invivosingle_AM_Rat_6hr_Middle	amiodarone	voltage-gated potassium channel blocker$potassium inwardly-rectifying channel$voltage-gated sodium channel blocker$P-glycoprotein inhibitor$alpha1-adrenergic receptor agonist$beta1-adrenergic receptor agonist	Most DILI-concern	C01BD01
11	invivosingle_AM_Rat_9hr_Middle	amiodarone	voltage-gated potassium channel blocker$potassium inwardly-rectifying channel$voltage-gated sodium channel blocker$P-glycoprotein inhibitor$alpha1-adrenergic receptor agonist$beta1-adrenergic receptor agonist	Most DILI-concern	C01BD01
11	invivosingle_ANIT_Rat_6hr_High	naphthyl isothiocyanate	unknown	Unknown
11	invivosingle_ANIT_Rat_9hr_High	naphthyl isothiocyanate	unknown	Unknown
11	invivosingle_ANIT_Rat_9hr_Middle	naphthyl isothiocyanate	unknown	Unknown
11	invivosingle_APAP_Rat_6hr_High	acetaminophen	cyclooxygenase-3 (COX-3) inhibitor	Most DILI-concern	N02BE01
11	invivosingle_APAP_Rat_6hr_Middle	acetaminophen	cyclooxygenase-3 (COX-3) inhibitor	Most DILI-concern	N02BE01
11	invivosingle_APAP_Rat_9hr_High	acetaminophen	cyclooxygenase-3 (COX-3) inhibitor	Most DILI-concern	N02BE01
11	invivosingle_ASA_Rat_6hr_High	aspirin	COX inhibitor	no DILI-concern	A01AD05 B01AC06 N02BA01
11	invivosingle_ASA_Rat_9hr_High	aspirin	COX inhibitor	no DILI-concern	A01AD05 B01AC06 N02BA01
11	invivosingle_ASA_Rat_9hr_Low	aspirin	COX inhibitor	no DILI-concern	A01AD05 B01AC06 N02BA01
11	invivosingle_ASA_Rat_9hr_Middle	aspirin	COX inhibitor	no DILI-concern	A01AD05 B01AC06 N02BA01
11	invivosingle_AZP_Rat_3hr_Middle	azathioprine	purine synthesis inhibitor	Less DILI-concern	L04AX01
11	invivosingle_BBZ_Rat_9hr_High	bromobenzene	unknown	Unknown
11	invivosingle_BCT_Rat_3hr_Low	bucetin	unknown	Unknown	N02BE04
11	invivosingle_BCT_Rat_6hr_High	bucetin	unknown	Unknown	N02BE04
11	invivosingle_BCT_Rat_9hr_High	bucetin	unknown	Unknown	N02BE04
11	invivosingle_BCT_Rat_9hr_Middle	bucetin	unknown	Unknown	N02BE04
11	invivosingle_BDZ_Rat_6hr_High	bendazac
11	invivosingle_BEA_Rat_6hr_High	bromoethylamine
11	invivosingle_BEA_Rat_9hr_High	bromoethylamine
11	invivosingle_BZD_Rat_9hr_High	benziodarone	unknown	Most DILI-concern	C01DX04
11	invivosingle_CAF_Rat_6hr_High	caffeine	phosphodiesterase inhibitor$adenosine A1/A2a/A2b receptor antagonist	no DILI-concern	N06BC01 N02BE01
11	invivosingle_CAF_Rat_6hr_Middle	caffeine	phosphodiesterase inhibitor$adenosine A1/A2a/A2b receptor antagonist	no DILI-concern	N06BC01 N02BE01
11	invivosingle_CAF_Rat_9hr_High	caffeine	phosphodiesterase inhibitor$adenosine A1/A2a/A2b receptor antagonist	no DILI-concern	N06BC01 N02BE01
11	invivosingle_CBZ_Rat_6hr_High	carbamazepine	voltage-gated sodium channel blocker	Most DILI-concern	N03AF01
11	invivosingle_CBZ_Rat_6hr_Middle	carbamazepine	voltage-gated sodium channel blocker	Most DILI-concern	N03AF01
11	invivosingle_CCL4_Rat_9hr_Middle	carbon tetrachloride
11	invivosingle_CLM_Rat_9hr_High	chlormadinone	unknown	Unknown	G03DB06
11	invivosingle_CLM_Rat_9hr_Low	chlormadinone	unknown	Unknown	G03DB06
11	invivosingle_CLM_Rat_9hr_Middle	chlormadinone	unknown	Unknown	G03DB06
11	invivosingle_CMA_Rat_9hr_Middle	coumarin	unknown	Unknown
11	invivosingle_CMN_Rat_6hr_High	chlormezanone	Translocator protein agonist	Most DILI-concern	M03BB02
11	invivosingle_CMN_Rat_6hr_Middle	chlormezanone	Translocator protein agonist	Most DILI-concern	M03BB02
11	invivosingle_CMN_Rat_9hr_High	chlormezanone	Translocator protein agonist	Most DILI-concern	M03BB02
11	invivosingle_CPA_Rat_9hr_High	cyclophosphamide	DNA	Less DILI-concern	L01AA01 L01DB07
11	invivosingle_CPZ_Rat_24hr_Middle	chlorpromazine
11	invivosingle_CPZ_Rat_6hr_Low	chlorpromazine
11	invivosingle_CPZ_Rat_6hr_Middle	chlorpromazine
11	invivosingle_CPZ_Rat_9hr_Low	chlorpromazine
11	invivosingle_CPZ_Rat_9hr_Middle	chlorpromazine
11	invivosingle_DIL_Rat_6hr_High	diltiazem	calcium channel L type blocker	Most DILI-concern	C08DB01
11	invivosingle_DIL_Rat_9hr_High	diltiazem	calcium channel L type blocker	Most DILI-concern	C08DB01
11	invivosingle_DIS_Rat_6hr_High	disopyramide	voltage-gated sodium channel blocker	Less DILI-concern	C01BA03
11	invivosingle_DIS_Rat_9hr_High	disopyramide	voltage-gated sodium channel blocker	Less DILI-concern	C01BA03
11	invivosingle_DSF_Rat_9hr_High	disulfiram	aldehyde dehydrogenase inhibitor	Most DILI-concern	N07BB01 P03AA04
11	invivosingle_DSF_Rat_9hr_Low	disulfiram	aldehyde dehydrogenase inhibitor	Most DILI-concern	N07BB01 P03AA04
11	invivosingle_DTL_Rat_6hr_High	dantrolene	Ryanodine receptor 1	Most DILI-concern	M03CA01
11	invivosingle_DTL_Rat_6hr_Low	dantrolene	Ryanodine receptor 1	Most DILI-concern	M03CA01
11	invivosingle_DTL_Rat_6hr_Middle	dantrolene	Ryanodine receptor 1	Most DILI-concern	M03CA01
11	invivosingle_DTL_Rat_9hr_High	dantrolene	Ryanodine receptor 1	Most DILI-concern	M03CA01
11	invivosingle_DTL_Rat_9hr_Low	dantrolene	Ryanodine receptor 1	Most DILI-concern	M03CA01
11	invivosingle_DTL_Rat_9hr_Middle	dantrolene	Ryanodine receptor 1	Most DILI-concern	M03CA01
11	invivosingle_DZP_Rat_6hr_High	diazepam	GABAA-receptor agonist	Less DILI-concern	N05BA01 N05BA17
11	invivosingle_DZP_Rat_9hr_High	diazepam	GABAA-receptor agonist	Less DILI-concern	N05BA01 N05BA17
11	invivosingle_ENA_Rat_9hr_High	enalapril	angiotensin-converting enzyme (ACE) inhibitor	Less DILI-concern	C09AA02
11	invivosingle_ETN_Rat_6hr_High	ethanol	Gamma-aminobutyric-acid receptor subunit alpha-1$Glutamate [NMDA] receptor subunit 3A$Glycine receptor subunit alpha-1$Glycine receptor subunit alpha-2$Alcohol dehydrogenase 1A/B/C	Unknown	D01AE06 D08AX08 V03AB16 V03AZ01
11	invivosingle_ETN_Rat_9hr_High	ethanol	Gamma-aminobutyric-acid receptor subunit alpha-1$Glutamate [NMDA] receptor subunit 3A$Glycine receptor subunit alpha-1$Glycine receptor subunit alpha-2$Alcohol dehydrogenase 1A/B/C	Unknown	D01AE06 D08AX08 V03AB16 V03AZ01
11	invivosingle_ET_Rat_9hr_Low	ethionine	antimetabolite and methionine antagonist	Unknown	V03AB26
11	invivosingle_FP_Rat_9hr_High	fluphenazine	dopamine D2-receptor antagonist	Less DILI-concern	N05AB02
11	invivosingle_FT_Rat_6hr_High	flutamide	androgen receptor antagonist	Most DILI-concern	L02BB01
11	invivosingle_FT_Rat_9hr_High	flutamide	androgen receptor antagonist	Most DILI-concern	L02BB01
11	invivosingle_FT_Rat_9hr_Middle	flutamide	androgen receptor antagonist	Most DILI-concern	L02BB01
11	invivosingle_FUR_Rat_6hr_High	furosemide	Na-K-Cl cotransporter 1/2 inhibitor$GABAA-receptor alpha antagonist	Less DILI-concern	C03CA01
11	invivosingle_HPL_Rat_9hr_High	haloperidol	dopamine D2-receptor antagonist	Less DILI-concern	N05AD01
11	invivosingle_IMI_Rat_6hr_High	imipramine	serotonin/noradrenalin transporter inhibitor	Less DILI-concern	N06AA02 N06AA03 N06AA06
11	invivosingle_IMI_Rat_9hr_High	imipramine	serotonin/noradrenalin transporter inhibitor	Less DILI-concern	N06AA02 N06AA03 N06AA06
11	invivosingle_INAH_Rat_24hr_High	isoniazid	monoamine oxidase (MAO) inhibitor	Most DILI-concern	J04AC01
11	invivosingle_INAH_Rat_6hr_High	isoniazid	monoamine oxidase (MAO) inhibitor	Most DILI-concern	J04AC01
11	invivosingle_INAH_Rat_6hr_Low	isoniazid	monoamine oxidase (MAO) inhibitor	Most DILI-concern	J04AC01
11	invivosingle_INAH_Rat_6hr_Middle	isoniazid	monoamine oxidase (MAO) inhibitor	Most DILI-concern	J04AC01
11	invivosingle_INAH_Rat_9hr_High	isoniazid	monoamine oxidase (MAO) inhibitor	Most DILI-concern	J04AC01
11	invivosingle_INAH_Rat_9hr_Middle	isoniazid	monoamine oxidase (MAO) inhibitor	Most DILI-concern	J04AC01
11	invivosingle_MDP_Rat_6hr_High	methyldopa	Alpha-2A adrenergic receptor	Most DILI-concern	C02AB01 C02AB02
11	invivosingle_MDP_Rat_9hr_High	methyldopa	Alpha-2A adrenergic receptor	Most DILI-concern	C02AB01 C02AB02
11	invivosingle_MDP_Rat_9hr_Middle	methyldopa	Alpha-2A adrenergic receptor	Most DILI-concern	C02AB01 C02AB02
11	invivosingle_MEX_Rat_6hr_High	mexiletine	voltage-gated sodium channel blocker	Less DILI-concern	C01BB02
11	invivosingle_MEX_Rat_6hr_Middle	mexiletine	voltage-gated sodium channel blocker	Less DILI-concern	C01BB02
11	invivosingle_MTZ_Rat_6hr_Middle	methimazole	thyroid peroxidase inhibitor	Most DILI-concern	H03BB02
11	invivosingle_NFT_Rat_9hr_High	nitrofurantoin	unknown	Most DILI-concern	J01XE01
11	invivosingle_NIF_Rat_6hr_High	nifedipine	calcium channel L type blocker	Less DILI-concern	C08CA05
11	invivosingle_NIF_Rat_6hr_Low	nifedipine	calcium channel L type blocker	Less DILI-concern	C08CA05
11	invivosingle_NIF_Rat_6hr_Middle	nifedipine	calcium channel L type blocker	Less DILI-concern	C08CA05
11	invivosingle_NIF_Rat_9hr_High	nifedipine	calcium channel L type blocker	Less DILI-concern	C08CA05
11	invivosingle_NIF_Rat_9hr_Low	nifedipine	calcium channel L type blocker	Less DILI-concern	C08CA05
11	invivosingle_NIF_Rat_9hr_Middle	nifedipine	calcium channel L type blocker	Less DILI-concern	C08CA05
11	invivosingle_NIM_Rat_6hr_High	nimesulide	COX inhibitor	Most DILI-concern	M01AX17 M02AA26
11	invivosingle_NIM_Rat_6hr_Middle	nimesulide	COX inhibitor	Most DILI-concern	M01AX17 M02AA26
11	invivosingle_NIM_Rat_9hr_High	nimesulide	COX inhibitor	Most DILI-concern	M01AX17 M02AA26
11	invivosingle_NIM_Rat_9hr_Middle	nimesulide	COX inhibitor	Most DILI-concern	M01AX17 M02AA26
11	invivosingle_PAN_Rat_9hr_Low	puromycin aminonucleoside
11	invivosingle_PB_Rat_9hr_High	phenobarbital	GABAA-receptor agonist	Less DILI-concern	N03AA01 N03AA02
11	invivosingle_PB_Rat_9hr_Low	phenobarbital	GABAA-receptor agonist	Less DILI-concern	N03AA01 N03AA02
11	invivosingle_PB_Rat_9hr_Middle	phenobarbital	GABAA-receptor agonist	Less DILI-concern	N03AA01 N03AA02
11	invivosingle_PCT_Rat_6hr_High	phenacetin	Prostaglandin G/H synthase 1	Unknown	N02BE03
11	invivosingle_PCT_Rat_6hr_Low	phenacetin	Prostaglandin G/H synthase 1	Unknown	N02BE03
11	invivosingle_PCT_Rat_6hr_Middle	phenacetin	Prostaglandin G/H synthase 1	Unknown	N02BE03
11	invivosingle_PCT_Rat_9hr_High	phenacetin	Prostaglandin G/H synthase 1	Unknown	N02BE03
11	invivosingle_PCT_Rat_9hr_Low	phenacetin	Prostaglandin G/H synthase 1	Unknown	N02BE03
11	invivosingle_PCT_Rat_9hr_Middle	phenacetin	Prostaglandin G/H synthase 1	Unknown	N02BE03
11	invivosingle_PEN_Rat_9hr_High	penicillamine	Copper chelator	Less DILI-concern	M01CC01
11	invivosingle_PHE_Rat_6hr_Low	phenytoin	voltage-gated sodium channel blocker	Less DILI-concern	N03AB02 N03AB04 N03AB05
11	invivosingle_PHE_Rat_6hr_Middle	phenytoin	voltage-gated sodium channel blocker	Less DILI-concern	N03AB02 N03AB04 N03AB05
11	invivosingle_PHE_Rat_9hr_High	phenytoin	voltage-gated sodium channel blocker	Less DILI-concern	N03AB02 N03AB04 N03AB05
11	invivosingle_PHE_Rat_9hr_Low	phenytoin	voltage-gated sodium channel blocker	Less DILI-concern	N03AB02 N03AB04 N03AB05
11	invivosingle_PML_Rat_9hr_High	pemoline	unknown	Most DILI-concern	N06BA05
11	invivosingle_PMZ_Rat_9hr_High	promethazine	H1-receptor antagonist	Less DILI-concern	D04AA10 R06AD02 R06AD05
11	invivosingle_PMZ_Rat_9hr_Middle	promethazine	H1-receptor antagonist	Less DILI-concern	D04AA10 R06AD02 R06AD05
11	invivosingle_QND_Rat_9hr_High	quinidine	Sodium channel protein type 5 subunit alpha inhibitor	Less DILI-concern	C01BA01
11	invivosingle_TAC_Rat_6hr_High	tacrine
11	invivosingle_TAC_Rat_9hr_High	tacrine
11	invivosingle_TCP_Rat_6hr_High	ticlopidine	P2Y12 receptor antagonist	Most DILI-concern	B01AC05
11	invivosingle_TEO_Rat_6hr_High	theophylline	adenosine A1/A2a receptor antagonist$cyclic AMP phosphodiesterase inhibitor	no DILI-concern	R03DA04 R03DA05
11	invivosingle_TEO_Rat_9hr_High	theophylline	adenosine A1/A2a receptor antagonist$cyclic AMP phosphodiesterase inhibitor	no DILI-concern	R03DA04 R03DA05
11	invivosingle_TRZ_Rat_9hr_High	thioridazine	dopamine D2-receptor antagonist	Less DILI-concern	N05AC02
11	invivosingle_TZM_Rat_9hr_High	triazolam
11	invivosingle_TZM_Rat_9hr_Low	triazolam
11	invivosingle_TZM_Rat_9hr_Middle	triazolam
12	invivosingle_AAF_Rat_3hr_High	acetamidofluorene	unknown	Unknown
12	invivosingle_AAF_Rat_3hr_Low	acetamidofluorene	unknown	Unknown
12	invivosingle_AAF_Rat_3hr_Middle	acetamidofluorene	unknown	Unknown
12	invivosingle_ACA_Rat_9hr_High	acarbose	alpha-glucosidase inhibitor	Most DILI-concern	A10BF01
12	invivosingle_ACA_Rat_9hr_Middle	acarbose	alpha-glucosidase inhibitor	Most DILI-concern	A10BF01
12	invivosingle_ACZ_Rat_3hr_High	acetazolamide	carbonic anhydrase inhibitor	Most DILI-concern	S01EC01
12	invivosingle_ACZ_Rat_3hr_Low	acetazolamide	carbonic anhydrase inhibitor	Most DILI-concern	S01EC01
12	invivosingle_ACZ_Rat_3hr_Middle	acetazolamide	carbonic anhydrase inhibitor	Most DILI-concern	S01EC01
12	invivosingle_ACZ_Rat_9hr_High	acetazolamide	carbonic anhydrase inhibitor	Most DILI-concern	S01EC01
12	invivosingle_ADP_Rat_3hr_Middle	adapin
12	invivosingle_AJM_Rat_3hr_Middle	ajmaline	voltage-gated sodium channel blocker	Unknown	C01BA05 C01BA08
12	invivosingle_AM_Rat_3hr_High	amiodarone	voltage-gated potassium channel blocker$potassium inwardly-rectifying channel$voltage-gated sodium channel blocker$P-glycoprotein inhibitor$alpha1-adrenergic receptor agonist$beta1-adrenergic receptor agonist	Most DILI-concern	C01BD01
12	invivosingle_AM_Rat_3hr_Low	amiodarone	voltage-gated potassium channel blocker$potassium inwardly-rectifying channel$voltage-gated sodium channel blocker$P-glycoprotein inhibitor$alpha1-adrenergic receptor agonist$beta1-adrenergic receptor agonist	Most DILI-concern	C01BD01
12	invivosingle_AM_Rat_3hr_Middle	amiodarone	voltage-gated potassium channel blocker$potassium inwardly-rectifying channel$voltage-gated sodium channel blocker$P-glycoprotein inhibitor$alpha1-adrenergic receptor agonist$beta1-adrenergic receptor agonist	Most DILI-concern	C01BD01
12	invivosingle_ANIT_Rat_3hr_High	naphthyl isothiocyanate	unknown	Unknown
12	invivosingle_APAP_Rat_3hr_High	acetaminophen	cyclooxygenase-3 (COX-3) inhibitor	Most DILI-concern	N02BE01
12	invivosingle_APAP_Rat_3hr_Middle	acetaminophen	cyclooxygenase-3 (COX-3) inhibitor	Most DILI-concern	N02BE01
12	invivosingle_ASA_Rat_3hr_High	aspirin	COX inhibitor	no DILI-concern	A01AD05 B01AC06 N02BA01
12	invivosingle_ASA_Rat_3hr_Low	aspirin	COX inhibitor	no DILI-concern	A01AD05 B01AC06 N02BA01
12	invivosingle_ASA_Rat_3hr_Middle	aspirin	COX inhibitor	no DILI-concern	A01AD05 B01AC06 N02BA01
12	invivosingle_ASA_Rat_6hr_Low	aspirin	COX inhibitor	no DILI-concern	A01AD05 B01AC06 N02BA01
12	invivosingle_ASA_Rat_6hr_Middle	aspirin	COX inhibitor	no DILI-concern	A01AD05 B01AC06 N02BA01
12	invivosingle_BBr_Rat_3hr_High	benzbromarone	CYP2C9 inhibitor	Most DILI-concern	M04AB03
12	invivosingle_BBZ_Rat_6hr_High	bromobenzene	unknown	Unknown
12	invivosingle_BCT_Rat_3hr_High	bucetin	unknown	Unknown	N02BE04
12	invivosingle_BCT_Rat_3hr_Middle	bucetin	unknown	Unknown	N02BE04
12	invivosingle_BCT_Rat_6hr_Low	bucetin	unknown	Unknown	N02BE04
12	invivosingle_BCT_Rat_9hr_Low	bucetin	unknown	Unknown	N02BE04
12	invivosingle_BDZ_Rat_3hr_High	bendazac
12	invivosingle_BEA_Rat_3hr_High	bromoethylamine
12	invivosingle_BEA_Rat_3hr_Middle	bromoethylamine
12	invivosingle_CAF_Rat_3hr_High	caffeine	phosphodiesterase inhibitor$adenosine A1/A2a/A2b receptor antagonist	no DILI-concern	N06BC01 N02BE01
12	invivosingle_CAP_Rat_9hr_Low	captopril	angiotensin-converting enzyme (ACE) inhibitor	Less DILI-concern	C09AA01
12	invivosingle_CBZ_Rat_3hr_High	carbamazepine	voltage-gated sodium channel blocker	Most DILI-concern	N03AF01
12	invivosingle_CCL4_Rat_9hr_High	carbon tetrachloride
12	invivosingle_CCL4_Rat_9hr_Low	carbon tetrachloride
12	invivosingle_CLM_Rat_3hr_High	chlormadinone	unknown	Unknown	G03DB06
12	invivosingle_CLM_Rat_3hr_Low	chlormadinone	unknown	Unknown	G03DB06
12	invivosingle_CLM_Rat_3hr_Middle	chlormadinone	unknown	Unknown	G03DB06
12	invivosingle_CLM_Rat_6hr_High	chlormadinone	unknown	Unknown	G03DB06
12	invivosingle_CLM_Rat_6hr_Low	chlormadinone	unknown	Unknown	G03DB06
12	invivosingle_CLM_Rat_6hr_Middle	chlormadinone	unknown	Unknown	G03DB06
12	invivosingle_CMP_Rat_3hr_High	chloramphenicol	protein synthesis inhibitor	no DILI-concern	D06AX02 D10AF03 G01AA05 J01BA01 S01AA01 S02AA01 S03AA08
12	invivosingle_CMP_Rat_3hr_Middle	chloramphenicol	protein synthesis inhibitor	no DILI-concern	D06AX02 D10AF03 G01AA05 J01BA01 S01AA01 S02AA01 S03AA08
12	invivosingle_CPA_Rat_6hr_Low	cyclophosphamide	DNA	Less DILI-concern	L01AA01 L01DB07
12	invivosingle_CPA_Rat_6hr_Middle	cyclophosphamide	DNA	Less DILI-concern	L01AA01 L01DB07
12	invivosingle_CPA_Rat_9hr_Low	cyclophosphamide	DNA	Less DILI-concern	L01AA01 L01DB07
12	invivosingle_CPZ_Rat_3hr_Low	chlorpromazine
12	invivosingle_CPZ_Rat_3hr_Middle	chlorpromazine
12	invivosingle_DFNa_Rat_9hr_Middle	diclofenac	COX inhibitor	Most DILI-concern	M01AB05 M02AA15 S01BC03 D11AX18
12	invivosingle_DIS_Rat_3hr_High	disopyramide	voltage-gated sodium channel blocker	Less DILI-concern	C01BA03
12	invivosingle_DOX_Rat_9hr_Middle	doxorubicin
12	invivosingle_DSF_Rat_3hr_High	disulfiram	aldehyde dehydrogenase inhibitor	Most DILI-concern	N07BB01 P03AA04
12	invivosingle_DSF_Rat_6hr_High	disulfiram	aldehyde dehydrogenase inhibitor	Most DILI-concern	N07BB01 P03AA04
12	invivosingle_DSF_Rat_6hr_Middle	disulfiram	aldehyde dehydrogenase inhibitor	Most DILI-concern	N07BB01 P03AA04
12	invivosingle_DTL_Rat_3hr_High	dantrolene	Ryanodine receptor 1	Most DILI-concern	M03CA01
12	invivosingle_DTL_Rat_3hr_Low	dantrolene	Ryanodine receptor 1	Most DILI-concern	M03CA01
12	invivosingle_DTL_Rat_3hr_Middle	dantrolene	Ryanodine receptor 1	Most DILI-concern	M03CA01
12	invivosingle_DZP_Rat_3hr_High	diazepam	GABAA-receptor agonist	Less DILI-concern	N05BA01 N05BA17
12	invivosingle_DZP_Rat_3hr_Middle	diazepam	GABAA-receptor agonist	Less DILI-concern	N05BA01 N05BA17
12	invivosingle_EBU_Rat_3hr_High	ethambutol	arabinosyltransferase inhibitor	Most DILI-concern	J04AK02
12	invivosingle_EBU_Rat_6hr_Middle	ethambutol	arabinosyltransferase inhibitor	Most DILI-concern	J04AK02
12	invivosingle_EME_Rat_3hr_High	erythromycin ethylsuccinate	protein synthesis inhibitor	Most DILI-concern	D10AF02 J01FA01 S01AA17
12	invivosingle_ENA_Rat_3hr_High	enalapril	angiotensin-converting enzyme (ACE) inhibitor	Less DILI-concern	C09AA02
12	invivosingle_ETH_Rat_3hr_High	ethionamide
12	invivosingle_ETN_Rat_6hr_Low	ethanol	Gamma-aminobutyric-acid receptor subunit alpha-1$Glutamate [NMDA] receptor subunit 3A$Glycine receptor subunit alpha-1$Glycine receptor subunit alpha-2$Alcohol dehydrogenase 1A/B/C	Unknown	D01AE06 D08AX08 V03AB16 V03AZ01
12	invivosingle_ETN_Rat_6hr_Middle	ethanol	Gamma-aminobutyric-acid receptor subunit alpha-1$Glutamate [NMDA] receptor subunit 3A$Glycine receptor subunit alpha-1$Glycine receptor subunit alpha-2$Alcohol dehydrogenase 1A/B/C	Unknown	D01AE06 D08AX08 V03AB16 V03AZ01
12	invivosingle_FAM_Rat_9hr_Low	famotidine	H2-receptor antagonist	Less DILI-concern	A02BA03
12	invivosingle_FP_Rat_3hr_High	fluphenazine	dopamine D2-receptor antagonist	Less DILI-concern	N05AB02
12	invivosingle_FP_Rat_9hr_Middle	fluphenazine	dopamine D2-receptor antagonist	Less DILI-concern	N05AB02
12	invivosingle_FT_Rat_3hr_High	flutamide	androgen receptor antagonist	Most DILI-concern	L02BB01
12	invivosingle_FT_Rat_3hr_Middle	flutamide	androgen receptor antagonist	Most DILI-concern	L02BB01
12	invivosingle_FT_Rat_6hr_Middle	flutamide	androgen receptor antagonist	Most DILI-concern	L02BB01
12	invivosingle_FUR_Rat_3hr_High	furosemide	Na-K-Cl cotransporter 1/2 inhibitor$GABAA-receptor alpha antagonist	Less DILI-concern	C03CA01
12	invivosingle_GFZ_Rat_3hr_High	gemfibrozil	peroxisome proliferator-activated receptor (PPAR) alpha agonist	Less DILI-concern	C10AB04
12	invivosingle_HCB_Rat_3hr_Low	hexachlorobenzene	unknown	Unknown
12	invivosingle_HPL_Rat_3hr_High	haloperidol	dopamine D2-receptor antagonist	Less DILI-concern	N05AD01
12	invivosingle_IMI_Rat_6hr_Middle	imipramine	serotonin/noradrenalin transporter inhibitor	Less DILI-concern	N06AA02 N06AA03 N06AA06
12	invivosingle_IM_Rat_6hr_High	indomethacin
12	invivosingle_IM_Rat_6hr_Middle	indomethacin
12	invivosingle_INAH_Rat_3hr_High	isoniazid	monoamine oxidase (MAO) inhibitor	Most DILI-concern	J04AC01
12	invivosingle_INAH_Rat_3hr_Low	isoniazid	monoamine oxidase (MAO) inhibitor	Most DILI-concern	J04AC01
12	invivosingle_INAH_Rat_3hr_Middle	isoniazid	monoamine oxidase (MAO) inhibitor	Most DILI-concern	J04AC01
12	invivosingle_IPA_Rat_3hr_High	iproniazid	monoamine oxidase (MAO) inhibitor	Most DILI-concern	N06AF05
12	invivosingle_IPA_Rat_6hr_High	iproniazid	monoamine oxidase (MAO) inhibitor	Most DILI-concern	N06AF05
12	invivosingle_IPA_Rat_9hr_High	iproniazid	monoamine oxidase (MAO) inhibitor	Most DILI-concern	N06AF05
12	invivosingle_LBT_Rat_9hr_High	labetalol	alpha1-adrenergic receptor antagonist	Most DILI-concern	C07AG01
12	invivosingle_MEX_Rat_3hr_High	mexiletine	voltage-gated sodium channel blocker	Less DILI-concern	C01BB02
12	invivosingle_MEX_Rat_3hr_Middle	mexiletine	voltage-gated sodium channel blocker	Less DILI-concern	C01BB02
12	invivosingle_MFM_Rat_3hr_High	metformin	AMPK activator	no DILI-concern	A10BA02
12	invivosingle_MTS_Rat_3hr_Low	methyltestosterone	Androgen receptor	Less DILI-concern	G03BA02
12	invivosingle_MTZ_Rat_3hr_High	methimazole	thyroid peroxidase inhibitor	Most DILI-concern	H03BB02
12	invivosingle_MXS_Rat_3hr_High	moxisylyte	alpha1-adrenergic receptor antagonist	Most DILI-concern	C04AX10 G04BE06
12	invivosingle_MXS_Rat_3hr_Low	moxisylyte	alpha1-adrenergic receptor antagonist	Most DILI-concern	C04AX10 G04BE06
12	invivosingle_MXS_Rat_3hr_Middle	moxisylyte	alpha1-adrenergic receptor antagonist	Most DILI-concern	C04AX10 G04BE06
12	invivosingle_NFT_Rat_6hr_High	nitrofurantoin	unknown	Most DILI-concern	J01XE01
12	invivosingle_NFT_Rat_9hr_Middle	nitrofurantoin	unknown	Most DILI-concern	J01XE01
12	invivosingle_NFZ_Rat_3hr_High	nitrofurazone	Pyruvate dehydrogenase [cytochrome] inhibitor$Glutathione reductase inhibitor$Malate dehydrogenase inhibitor$[Citrate [pro-3S]-lyase] ligase inhibitor	Unknown	J01XE01 C03CA01
12	invivosingle_NIC_Rat_3hr_High	nicotinic acid	Nicotinic acid receptor 1/2 agonist$Nicotinate-nucleotide pyrophosphorylase [carboxylating] binder$Nicotinamide N-methyltransferase binder	Most DILI-concern	C04AC01 C10AD02
12	invivosingle_NIC_Rat_3hr_Middle	nicotinic acid	Nicotinic acid receptor 1/2 agonist$Nicotinate-nucleotide pyrophosphorylase [carboxylating] binder$Nicotinamide N-methyltransferase binder	Most DILI-concern	C04AC01 C10AD02
12	invivosingle_NIC_Rat_6hr_High	nicotinic acid	Nicotinic acid receptor 1/2 agonist$Nicotinate-nucleotide pyrophosphorylase [carboxylating] binder$Nicotinamide N-methyltransferase binder	Most DILI-concern	C04AC01 C10AD02
12	invivosingle_NIC_Rat_6hr_Low	nicotinic acid	Nicotinic acid receptor 1/2 agonist$Nicotinate-nucleotide pyrophosphorylase [carboxylating] binder$Nicotinamide N-methyltransferase binder	Most DILI-concern	C04AC01 C10AD02
12	invivosingle_NIC_Rat_6hr_Middle	nicotinic acid	Nicotinic acid receptor 1/2 agonist$Nicotinate-nucleotide pyrophosphorylase [carboxylating] binder$Nicotinamide N-methyltransferase binder	Most DILI-concern	C04AC01 C10AD02
12	invivosingle_NIC_Rat_9hr_High	nicotinic acid	Nicotinic acid receptor 1/2 agonist$Nicotinate-nucleotide pyrophosphorylase [carboxylating] binder$Nicotinamide N-methyltransferase binder	Most DILI-concern	C04AC01 C10AD02
12	invivosingle_NIC_Rat_9hr_Middle	nicotinic acid	Nicotinic acid receptor 1/2 agonist$Nicotinate-nucleotide pyrophosphorylase [carboxylating] binder$Nicotinamide N-methyltransferase binder	Most DILI-concern	C04AC01 C10AD02
12	invivosingle_NIF_Rat_3hr_High	nifedipine	calcium channel L type blocker	Less DILI-concern	C08CA05
12	invivosingle_NIF_Rat_3hr_Low	nifedipine	calcium channel L type blocker	Less DILI-concern	C08CA05
12	invivosingle_NIF_Rat_3hr_Middle	nifedipine	calcium channel L type blocker	Less DILI-concern	C08CA05
12	invivosingle_NIM_Rat_3hr_High	nimesulide	COX inhibitor	Most DILI-concern	M01AX17 M02AA26
12	invivosingle_NIM_Rat_3hr_Middle	nimesulide	COX inhibitor	Most DILI-concern	M01AX17 M02AA26
12	invivosingle_NPX_Rat_3hr_High	naproxen
12	invivosingle_NPX_Rat_3hr_Middle	naproxen
12	invivosingle_OPZ_Rat_3hr_High	omeprazole	H+/K+ exchanging, alpha polypeptide inhibitor$H+/K+ exchanging, beta polypeptide inhibitor	Less DILI-concern	A02BC01 A02BC05
12	invivosingle_PCT_Rat_3hr_High	phenacetin	Prostaglandin G/H synthase 1	Unknown	N02BE03
12	invivosingle_PCT_Rat_3hr_Low	phenacetin	Prostaglandin G/H synthase 1	Unknown	N02BE03
12	invivosingle_PCT_Rat_3hr_Middle	phenacetin	Prostaglandin G/H synthase 1	Unknown	N02BE03
12	invivosingle_PhB_Rat_3hr_High	phenylbutazone	COX inhibitor	Unknown	M01AA01 M02AA01
12	invivosingle_PhB_Rat_6hr_High	phenylbutazone	COX inhibitor	Unknown	M01AA01 M02AA01
12	invivosingle_PHE_Rat_3hr_Low	phenytoin	voltage-gated sodium channel blocker	Less DILI-concern	N03AB02 N03AB04 N03AB05
12	invivosingle_PHE_Rat_3hr_Middle	phenytoin	voltage-gated sodium channel blocker	Less DILI-concern	N03AB02 N03AB04 N03AB05
12	invivosingle_PHE_Rat_6hr_High	phenytoin	voltage-gated sodium channel blocker	Less DILI-concern	N03AB02 N03AB04 N03AB05
12	invivosingle_PH_Rat_6hr_High	perhexiline	calcium channel blocker	Most DILI-concern	C08EX02
12	invivosingle_PMZ_Rat_3hr_High	promethazine	H1-receptor antagonist	Less DILI-concern	D04AA10 R06AD02 R06AD05
12	invivosingle_PMZ_Rat_3hr_Middle	promethazine	H1-receptor antagonist	Less DILI-concern	D04AA10 R06AD02 R06AD05
12	invivosingle_PMZ_Rat_6hr_High	promethazine	H1-receptor antagonist	Less DILI-concern	D04AA10 R06AD02 R06AD05
12	invivosingle_PMZ_Rat_6hr_Middle	promethazine	H1-receptor antagonist	Less DILI-concern	D04AA10 R06AD02 R06AD05
12	invivosingle_QND_Rat_6hr_High	quinidine	Sodium channel protein type 5 subunit alpha inhibitor	Less DILI-concern	C01BA01
12	invivosingle_RAN_Rat_6hr_High	ranitidine	H2-receptor antagonist	Less DILI-concern	A02BA02 A02BA07
12	invivosingle_RAN_Rat_6hr_Middle	ranitidine	H2-receptor antagonist	Less DILI-concern	A02BA02 A02BA07
12	invivosingle_RIF_Rat_3hr_High	rifampicin	protein synthesis inhibitor	Most DILI-concern	J04AB02
12	invivosingle_RIF_Rat_3hr_Middle	rifampicin	protein synthesis inhibitor	Most DILI-concern	J04AB02
12	invivosingle_RIF_Rat_6hr_High	rifampicin	protein synthesis inhibitor	Most DILI-concern	J04AB02
12	invivosingle_RIF_Rat_9hr_High	rifampicin	protein synthesis inhibitor	Most DILI-concern	J04AB02
12	invivosingle_SLP_Rat_6hr_High	sulpiride	dopamine D2-receptor antagonist	Unknown	N05AL01 N05AL07
12	invivosingle_SLP_Rat_9hr_Low	sulpiride	dopamine D2-receptor antagonist	Unknown	N05AL01 N05AL07
12	invivosingle_SS_Rat_9hr_High	sulfasalazine	Arachidonate 5-lipoxygenase$Prostaglandin G/H synthase 2$Prostaglandin G/H synthase 1$Peroxisome proliferator-activated receptor gamma	Most DILI-concern	A07EC01
12	invivosingle_SS_Rat_9hr_Middle	sulfasalazine	Arachidonate 5-lipoxygenase$Prostaglandin G/H synthase 2$Prostaglandin G/H synthase 1$Peroxisome proliferator-activated receptor gamma	Most DILI-concern	A07EC01
12	invivosingle_TAC_Rat_3hr_High	tacrine
12	invivosingle_TAC_Rat_6hr_Low	tacrine
12	invivosingle_TAN_Rat_9hr_Low	tannic acid	unknown	Unknown
12	invivosingle_TAN_Rat_9hr_Middle	tannic acid	unknown	Unknown
12	invivosingle_TBF_Rat_3hr_High	terbinafine	squalene epoxidase inhibitor	Most DILI-concern	D01AE15 D01BA02
12	invivosingle_TBF_Rat_3hr_Low	terbinafine	squalene epoxidase inhibitor	Most DILI-concern	D01AE15 D01BA02
12	invivosingle_TBF_Rat_3hr_Middle	terbinafine	squalene epoxidase inhibitor	Most DILI-concern	D01AE15 D01BA02
12	invivosingle_TBF_Rat_6hr_Middle	terbinafine	squalene epoxidase inhibitor	Most DILI-concern	D01AE15 D01BA02
12	invivosingle_TCP_Rat_3hr_High	ticlopidine	P2Y12 receptor antagonist	Most DILI-concern	B01AC05
12	invivosingle_TEO_Rat_3hr_High	theophylline	adenosine A1/A2a receptor antagonist$cyclic AMP phosphodiesterase inhibitor	no DILI-concern	R03DA04 R03DA05
12	invivosingle_TEO_Rat_3hr_Middle	theophylline	adenosine A1/A2a receptor antagonist$cyclic AMP phosphodiesterase inhibitor	no DILI-concern	R03DA04 R03DA05
12	invivosingle_TLB_Rat_3hr_High	tolbutamide	ATP-sensitive potassium channel (SUR1/Kir6.2) brocker	Less DILI-concern	A10BB03 V04CA01
12	invivosingle_TLB_Rat_3hr_Middle	tolbutamide	ATP-sensitive potassium channel (SUR1/Kir6.2) brocker	Less DILI-concern	A10BB03 V04CA01
12	invivosingle_TZM_Rat_3hr_Middle	triazolam
12	invivosingle_VA_Rat_3hr_High	vitamin A	unknown	no DILI-concern	V04CB01 A11CA01
12	invivosingle_VPA_Rat_9hr_Middle	valproic acid	GABA transaminase inhibitor$calcium channel T type blocker$histone acetyltransferase inhibitor	Most DILI-concern	N03AG01
13	invivosingle_AAF_Rat_6hr_Low	acetamidofluorene	unknown	Unknown
13	invivosingle_AAF_Rat_6hr_Middle	acetamidofluorene	unknown	Unknown
13	invivosingle_AAF_Rat_9hr_Low	acetamidofluorene	unknown	Unknown
13	invivosingle_AAF_Rat_9hr_Middle	acetamidofluorene	unknown	Unknown
13	invivosingle_AJM_Rat_3hr_High	ajmaline	voltage-gated sodium channel blocker	Unknown	C01BA05 C01BA08
13	invivosingle_AZP_Rat_3hr_High	azathioprine	purine synthesis inhibitor	Less DILI-concern	L04AX01
13	invivosingle_AZP_Rat_6hr_High	azathioprine	purine synthesis inhibitor	Less DILI-concern	L04AX01
13	invivosingle_BBZ_Rat_9hr_Middle	bromobenzene	unknown	Unknown
13	invivosingle_CBP_Rat_9hr_High	carboplatin
13	invivosingle_CHL_Rat_3hr_Middle	chlorpheniramine	H1-receptor antagonist	no DILI-concern	R06AB02 R06AB04
13	invivosingle_CMA_Rat_3hr_Middle	coumarin	unknown	Unknown
13	invivosingle_CMA_Rat_6hr_High	coumarin	unknown	Unknown
13	invivosingle_CMA_Rat_6hr_Middle	coumarin	unknown	Unknown
13	invivosingle_COL_Rat_3hr_High	colchicine	beta-tubulin, tubulin polymerization inhibitor	Less DILI-concern	M04AC01
13	invivosingle_COL_Rat_3hr_Middle	colchicine	beta-tubulin, tubulin polymerization inhibitor	Less DILI-concern	M04AC01
13	invivosingle_COL_Rat_6hr_High	colchicine	beta-tubulin, tubulin polymerization inhibitor	Less DILI-concern	M04AC01
13	invivosingle_COL_Rat_6hr_Middle	colchicine	beta-tubulin, tubulin polymerization inhibitor	Less DILI-concern	M04AC01
13	invivosingle_COL_Rat_9hr_Middle	colchicine	beta-tubulin, tubulin polymerization inhibitor	Less DILI-concern	M04AC01
13	invivosingle_CPP_Rat_3hr_Middle	chlorpropamide	sulfonylurea receptor 1/2 agonist	Less DILI-concern	A10BB02
13	invivosingle_DEN_Rat_3hr_High	nitrosodiethylamine
13	invivosingle_DEN_Rat_3hr_Middle	nitrosodiethylamine
13	invivosingle_DEN_Rat_6hr_High	nitrosodiethylamine
13	invivosingle_DEN_Rat_6hr_Middle	nitrosodiethylamine
13	invivosingle_DEN_Rat_9hr_High	nitrosodiethylamine
13	invivosingle_DNZ_Rat_6hr_Middle	danazol	androgen receptor agonist$progesterone receptor agonist	Most DILI-concern	G03XA01
13	invivosingle_DSF_Rat_6hr_Low	disulfiram	aldehyde dehydrogenase inhibitor	Most DILI-concern	N07BB01 P03AA04
13	invivosingle_ETH_Rat_3hr_Low	ethionamide
13	invivosingle_ETH_Rat_3hr_Middle	ethionamide
13	invivosingle_ETH_Rat_6hr_Low	ethionamide
13	invivosingle_ETH_Rat_6hr_Middle	ethionamide
13	invivosingle_ETH_Rat_9hr_High	ethionamide
13	invivosingle_ETH_Rat_9hr_Low	ethionamide
13	invivosingle_ETH_Rat_9hr_Middle	ethionamide
13	invivosingle_ET_Rat_6hr_High	ethionine	antimetabolite and methionine antagonist	Unknown	V03AB26
13	invivosingle_ET_Rat_6hr_Low	ethionine	antimetabolite and methionine antagonist	Unknown	V03AB26
13	invivosingle_ET_Rat_6hr_Middle	ethionine	antimetabolite and methionine antagonist	Unknown	V03AB26
13	invivosingle_ET_Rat_9hr_High	ethionine	antimetabolite and methionine antagonist	Unknown	V03AB26
13	invivosingle_ET_Rat_9hr_Middle	ethionine	antimetabolite and methionine antagonist	Unknown	V03AB26
13	invivosingle_HYZ_Rat_3hr_High	hydroxyzine	H1-receptor antagonist	no DILI-concern	N05BB01
13	invivosingle_MCT_Rat_3hr_High	monocrotaline
13	invivosingle_MCT_Rat_6hr_High	monocrotaline
13	invivosingle_MP_Rat_3hr_High	methapyrilene	unknown	Unknown	R06AC05
13	invivosingle_MP_Rat_6hr_High	methapyrilene	unknown	Unknown	R06AC05
13	invivosingle_MP_Rat_6hr_Middle	methapyrilene	unknown	Unknown	R06AC05
13	invivosingle_MP_Rat_9hr_High	methapyrilene	unknown	Unknown	R06AC05
13	invivosingle_NPAA_Rat_6hr_High	phenylanthranilic acid	unknown	Unknown
13	invivosingle_NPAA_Rat_6hr_Middle	phenylanthranilic acid	unknown	Unknown
13	invivosingle_PAN_Rat_3hr_High	puromycin aminonucleoside
13	invivosingle_SST_Rat_6hr_High	simvastatin	hydroxymethylglutaryl coenzyme A (HMG-CoA) reductase inhibitor	Less DILI-concern	C10AA01
13	invivosingle_SUL_Rat_6hr_High	sulindac	COX inhibitor	Most DILI-concern	M01AB02
13	invivosingle_TAA_Rat_6hr_High	thioacetamide	unknown	Unknown
13	invivosingle_TAA_Rat_6hr_Middle	thioacetamide	unknown	Unknown
13	invivosingle_TAA_Rat_9hr_High	thioacetamide	unknown	Unknown
13	invivosingle_TAA_Rat_9hr_Middle	thioacetamide	unknown	Unknown
13	invivosingle_VPA_Rat_3hr_High	valproic acid	GABA transaminase inhibitor$calcium channel T type blocker$histone acetyltransferase inhibitor	Most DILI-concern	N03AG01
14	invivorepeat_ACZ_Rat_4day_High	acetazolamide	carbonic anhydrase inhibitor	Most DILI-concern	S01EC01
14	invivorepeat_CMP_Rat_15day_Middle	chloramphenicol	protein synthesis inhibitor	no DILI-concern	D06AX02 D10AF03 G01AA05 J01BA01 S01AA01 S02AA01 S03AA08
14	invivorepeat_DIS_Rat_29day_High	disopyramide	voltage-gated sodium channel blocker	Less DILI-concern	C01BA03
14	invivorepeat_FT_Rat_4day_High	flutamide	androgen receptor antagonist	Most DILI-concern	L02BB01
14	invivorepeat_FT_Rat_4day_Middle	flutamide	androgen receptor antagonist	Most DILI-concern	L02BB01
14	invivorepeat_FT_Rat_8day_High	flutamide	androgen receptor antagonist	Most DILI-concern	L02BB01
14	invivorepeat_FUR_Rat_4day_High	furosemide	Na-K-Cl cotransporter 1/2 inhibitor$GABAA-receptor alpha antagonist	Less DILI-concern	C03CA01
14	invivorepeat_NFZ_Rat_15day_High	nitrofurazone	Pyruvate dehydrogenase [cytochrome] inhibitor$Glutathione reductase inhibitor$Malate dehydrogenase inhibitor$[Citrate [pro-3S]-lyase] ligase inhibitor	Unknown	J01XE01 C03CA01
14	invivorepeat_TBF_Rat_4day_High	terbinafine	squalene epoxidase inhibitor	Most DILI-concern	D01AE15 D01BA02
14	invivosingle_AAF_Rat_24hr_High	acetamidofluorene	unknown	Unknown
14	invivosingle_AA_Rat_6hr_High	allyl alcohol	unknown	Unknown
14	invivosingle_APAP_Rat_24hr_High	acetaminophen	cyclooxygenase-3 (COX-3) inhibitor	Most DILI-concern	N02BE01
14	invivosingle_APAP_Rat_24hr_Middle	acetaminophen	cyclooxygenase-3 (COX-3) inhibitor	Most DILI-concern	N02BE01
14	invivosingle_APAP_Rat_9hr_Low	acetaminophen	cyclooxygenase-3 (COX-3) inhibitor	Most DILI-concern	N02BE01
14	invivosingle_APAP_Rat_9hr_Middle	acetaminophen	cyclooxygenase-3 (COX-3) inhibitor	Most DILI-concern	N02BE01
14	invivosingle_AZP_Rat_9hr_High	azathioprine	purine synthesis inhibitor	Less DILI-concern	L04AX01
14	invivosingle_AZP_Rat_9hr_Middle	azathioprine	purine synthesis inhibitor	Less DILI-concern	L04AX01
14	invivosingle_BBZ_Rat_24hr_High	bromobenzene	unknown	Unknown
14	invivosingle_BBZ_Rat_24hr_Middle	bromobenzene	unknown	Unknown
14	invivosingle_BBZ_Rat_3hr_Low	bromobenzene	unknown	Unknown
14	invivosingle_BBZ_Rat_6hr_Low	bromobenzene	unknown	Unknown
14	invivosingle_BBZ_Rat_6hr_Middle	bromobenzene	unknown	Unknown
14	invivosingle_BBZ_Rat_9hr_Low	bromobenzene	unknown	Unknown
14	invivosingle_BCT_Rat_24hr_High	bucetin	unknown	Unknown	N02BE04
14	invivosingle_BCT_Rat_24hr_Middle	bucetin	unknown	Unknown	N02BE04
14	invivosingle_BDZ_Rat_24hr_High	bendazac
14	invivosingle_BDZ_Rat_24hr_Middle	bendazac
14	invivosingle_BEA_Rat_9hr_Middle	bromoethylamine
14	invivosingle_CBZ_Rat_24hr_High	carbamazepine	voltage-gated sodium channel blocker	Most DILI-concern	N03AF01
14	invivosingle_CCL4_Rat_6hr_High	carbon tetrachloride
14	invivosingle_CCL4_Rat_6hr_Middle	carbon tetrachloride
14	invivosingle_CIM_Rat_9hr_High	cimetidine	H2-receptor antagonist	Less DILI-concern	A02BA01
14	invivosingle_CIM_Rat_9hr_Low	cimetidine	H2-receptor antagonist	Less DILI-concern	A02BA01
14	invivosingle_CIM_Rat_9hr_Middle	cimetidine	H2-receptor antagonist	Less DILI-concern	A02BA01
14	invivosingle_CLT_Rat_6hr_High	cephalothin
14	invivosingle_CLT_Rat_9hr_High	cephalothin
14	invivosingle_CLT_Rat_9hr_Middle	cephalothin
14	invivosingle_CMA_Rat_24hr_High	coumarin	unknown	Unknown
14	invivosingle_CMA_Rat_9hr_Low	coumarin	unknown	Unknown
14	invivosingle_CMN_Rat_24hr_High	chlormezanone	Translocator protein agonist	Most DILI-concern	M03BB02
14	invivosingle_CMP_Rat_24hr_High	chloramphenicol	protein synthesis inhibitor	no DILI-concern	D06AX02 D10AF03 G01AA05 J01BA01 S01AA01 S02AA01 S03AA08
14	invivosingle_CMP_Rat_24hr_Middle	chloramphenicol	protein synthesis inhibitor	no DILI-concern	D06AX02 D10AF03 G01AA05 J01BA01 S01AA01 S02AA01 S03AA08
14	invivosingle_CMP_Rat_9hr_High	chloramphenicol	protein synthesis inhibitor	no DILI-concern	D06AX02 D10AF03 G01AA05 J01BA01 S01AA01 S02AA01 S03AA08
14	invivosingle_CMP_Rat_9hr_Middle	chloramphenicol	protein synthesis inhibitor	no DILI-concern	D06AX02 D10AF03 G01AA05 J01BA01 S01AA01 S02AA01 S03AA08
14	invivosingle_CPZ_Rat_24hr_Low	chlorpromazine
14	invivosingle_CSP_Rat_9hr_High	cisplatin
14	invivosingle_DIL_Rat_24hr_High	diltiazem	calcium channel L type blocker	Most DILI-concern	C08DB01
14	invivosingle_DIL_Rat_24hr_Middle	diltiazem	calcium channel L type blocker	Most DILI-concern	C08DB01
14	invivosingle_DIL_Rat_6hr_Middle	diltiazem	calcium channel L type blocker	Most DILI-concern	C08DB01
14	invivosingle_DNZ_Rat_24hr_High	danazol	androgen receptor agonist$progesterone receptor agonist	Most DILI-concern	G03XA01
14	invivosingle_DNZ_Rat_9hr_Low	danazol	androgen receptor agonist$progesterone receptor agonist	Most DILI-concern	G03XA01
14	invivosingle_DSF_Rat_24hr_High	disulfiram	aldehyde dehydrogenase inhibitor	Most DILI-concern	N07BB01 P03AA04
14	invivosingle_DSF_Rat_24hr_Middle	disulfiram	aldehyde dehydrogenase inhibitor	Most DILI-concern	N07BB01 P03AA04
14	invivosingle_DSF_Rat_9hr_Middle	disulfiram	aldehyde dehydrogenase inhibitor	Most DILI-concern	N07BB01 P03AA04
14	invivosingle_DTL_Rat_24hr_High	dantrolene	Ryanodine receptor 1	Most DILI-concern	M03CA01
14	invivosingle_DTL_Rat_24hr_Middle	dantrolene	Ryanodine receptor 1	Most DILI-concern	M03CA01
14	invivosingle_DZP_Rat_24hr_High	diazepam	GABAA-receptor agonist	Less DILI-concern	N05BA01 N05BA17
14	invivosingle_EBU_Rat_24hr_High	ethambutol	arabinosyltransferase inhibitor	Most DILI-concern	J04AK02
14	invivosingle_EBU_Rat_6hr_High	ethambutol	arabinosyltransferase inhibitor	Most DILI-concern	J04AK02
14	invivosingle_EBU_Rat_9hr_High	ethambutol	arabinosyltransferase inhibitor	Most DILI-concern	J04AK02
14	invivosingle_EBU_Rat_9hr_Middle	ethambutol	arabinosyltransferase inhibitor	Most DILI-concern	J04AK02
14	invivosingle_ENA_Rat_9hr_Middle	enalapril	angiotensin-converting enzyme (ACE) inhibitor	Less DILI-concern	C09AA02
14	invivosingle_FT_Rat_24hr_High	flutamide	androgen receptor antagonist	Most DILI-concern	L02BB01
14	invivosingle_FT_Rat_24hr_Middle	flutamide	androgen receptor antagonist	Most DILI-concern	L02BB01
14	invivosingle_GF_Rat_6hr_High	griseofulvin	Tubulin beta chain inhibitor$Tubulin alpha chain inhibitor$Keratin, type I cytoskeletal 12	Less DILI-concern	D01AA08 D01BA01
14	invivosingle_GF_Rat_6hr_Middle	griseofulvin	Tubulin beta chain inhibitor$Tubulin alpha chain inhibitor$Keratin, type I cytoskeletal 12	Less DILI-concern	D01AA08 D01BA01
14	invivosingle_HCB_Rat_9hr_High	hexachlorobenzene	unknown	Unknown
14	invivosingle_HCB_Rat_9hr_Middle	hexachlorobenzene	unknown	Unknown
14	invivosingle_LBT_Rat_9hr_Low	labetalol	alpha1-adrenergic receptor antagonist	Most DILI-concern	C07AG01
14	invivosingle_MCT_Rat_9hr_High	monocrotaline
14	invivosingle_MDP_Rat_24hr_High	methyldopa	Alpha-2A adrenergic receptor	Most DILI-concern	C02AB01 C02AB02
14	invivosingle_MFM_Rat_24hr_High	metformin	AMPK activator	no DILI-concern	A10BA02
14	invivosingle_MP_Rat_24hr_High	methapyrilene	unknown	Unknown	R06AC05
14	invivosingle_MP_Rat_9hr_Middle	methapyrilene	unknown	Unknown	R06AC05
14	invivosingle_MTZ_Rat_24hr_High	methimazole	thyroid peroxidase inhibitor	Most DILI-concern	H03BB02
14	invivosingle_MTZ_Rat_24hr_Middle	methimazole	thyroid peroxidase inhibitor	Most DILI-concern	H03BB02
14	invivosingle_MTZ_Rat_6hr_High	methimazole	thyroid peroxidase inhibitor	Most DILI-concern	H03BB02
14	invivosingle_MTZ_Rat_6hr_Low	methimazole	thyroid peroxidase inhibitor	Most DILI-concern	H03BB02
14	invivosingle_MTZ_Rat_9hr_High	methimazole	thyroid peroxidase inhibitor	Most DILI-concern	H03BB02
14	invivosingle_MTZ_Rat_9hr_Low	methimazole	thyroid peroxidase inhibitor	Most DILI-concern	H03BB02
14	invivosingle_MTZ_Rat_9hr_Middle	methimazole	thyroid peroxidase inhibitor	Most DILI-concern	H03BB02
14	invivosingle_MXS_Rat_6hr_High	moxisylyte	alpha1-adrenergic receptor antagonist	Most DILI-concern	C04AX10 G04BE06
14	invivosingle_NFZ_Rat_24hr_High	nitrofurazone	Pyruvate dehydrogenase [cytochrome] inhibitor$Glutathione reductase inhibitor$Malate dehydrogenase inhibitor$[Citrate [pro-3S]-lyase] ligase inhibitor	Unknown	J01XE01 C03CA01
14	invivosingle_NFZ_Rat_6hr_High	nitrofurazone	Pyruvate dehydrogenase [cytochrome] inhibitor$Glutathione reductase inhibitor$Malate dehydrogenase inhibitor$[Citrate [pro-3S]-lyase] ligase inhibitor	Unknown	J01XE01 C03CA01
14	invivosingle_NFZ_Rat_6hr_Low	nitrofurazone	Pyruvate dehydrogenase [cytochrome] inhibitor$Glutathione reductase inhibitor$Malate dehydrogenase inhibitor$[Citrate [pro-3S]-lyase] ligase inhibitor	Unknown	J01XE01 C03CA01
14	invivosingle_NFZ_Rat_6hr_Middle	nitrofurazone	Pyruvate dehydrogenase [cytochrome] inhibitor$Glutathione reductase inhibitor$Malate dehydrogenase inhibitor$[Citrate [pro-3S]-lyase] ligase inhibitor	Unknown	J01XE01 C03CA01
14	invivosingle_NFZ_Rat_9hr_High	nitrofurazone	Pyruvate dehydrogenase [cytochrome] inhibitor$Glutathione reductase inhibitor$Malate dehydrogenase inhibitor$[Citrate [pro-3S]-lyase] ligase inhibitor	Unknown	J01XE01 C03CA01
14	invivosingle_NFZ_Rat_9hr_Low	nitrofurazone	Pyruvate dehydrogenase [cytochrome] inhibitor$Glutathione reductase inhibitor$Malate dehydrogenase inhibitor$[Citrate [pro-3S]-lyase] ligase inhibitor	Unknown	J01XE01 C03CA01
14	invivosingle_NFZ_Rat_9hr_Middle	nitrofurazone	Pyruvate dehydrogenase [cytochrome] inhibitor$Glutathione reductase inhibitor$Malate dehydrogenase inhibitor$[Citrate [pro-3S]-lyase] ligase inhibitor	Unknown	J01XE01 C03CA01
14	invivosingle_NIF_Rat_24hr_High	nifedipine	calcium channel L type blocker	Less DILI-concern	C08CA05
14	invivosingle_NIF_Rat_24hr_Low	nifedipine	calcium channel L type blocker	Less DILI-concern	C08CA05
14	invivosingle_NIF_Rat_24hr_Middle	nifedipine	calcium channel L type blocker	Less DILI-concern	C08CA05
14	invivosingle_NIM_Rat_24hr_High	nimesulide	COX inhibitor	Most DILI-concern	M01AX17 M02AA26
14	invivosingle_NIM_Rat_24hr_Middle	nimesulide	COX inhibitor	Most DILI-concern	M01AX17 M02AA26
14	invivosingle_NPAA_Rat_24hr_High	phenylanthranilic acid	unknown	Unknown
14	invivosingle_OPZ_Rat_24hr_High	omeprazole	H+/K+ exchanging, alpha polypeptide inhibitor$H+/K+ exchanging, beta polypeptide inhibitor	Less DILI-concern	A02BC01 A02BC05
14	invivosingle_OPZ_Rat_24hr_Middle	omeprazole	H+/K+ exchanging, alpha polypeptide inhibitor$H+/K+ exchanging, beta polypeptide inhibitor	Less DILI-concern	A02BC01 A02BC05
14	invivosingle_OPZ_Rat_6hr_High	omeprazole	H+/K+ exchanging, alpha polypeptide inhibitor$H+/K+ exchanging, beta polypeptide inhibitor	Less DILI-concern	A02BC01 A02BC05
14	invivosingle_OPZ_Rat_6hr_Low	omeprazole	H+/K+ exchanging, alpha polypeptide inhibitor$H+/K+ exchanging, beta polypeptide inhibitor	Less DILI-concern	A02BC01 A02BC05
14	invivosingle_OPZ_Rat_6hr_Middle	omeprazole	H+/K+ exchanging, alpha polypeptide inhibitor$H+/K+ exchanging, beta polypeptide inhibitor	Less DILI-concern	A02BC01 A02BC05
14	invivosingle_PAP_Rat_9hr_Middle	papaverine	cAMP-specific 3',5'-cyclic phosphodiesterase 4B	Most DILI-concern	A03AD01 G04BE02
14	invivosingle_PB_Rat_24hr_High	phenobarbital	GABAA-receptor agonist	Less DILI-concern	N03AA01 N03AA02
14	invivosingle_PB_Rat_24hr_Low	phenobarbital	GABAA-receptor agonist	Less DILI-concern	N03AA01 N03AA02
14	invivosingle_PB_Rat_24hr_Middle	phenobarbital	GABAA-receptor agonist	Less DILI-concern	N03AA01 N03AA02
14	invivosingle_PCT_Rat_24hr_High	phenacetin	Prostaglandin G/H synthase 1	Unknown	N02BE03
14	invivosingle_PCT_Rat_24hr_Low	phenacetin	Prostaglandin G/H synthase 1	Unknown	N02BE03
14	invivosingle_PCT_Rat_24hr_Middle	phenacetin	Prostaglandin G/H synthase 1	Unknown	N02BE03
14	invivosingle_PhB_Rat_24hr_High	phenylbutazone	COX inhibitor	Unknown	M01AA01 M02AA01
14	invivosingle_PhB_Rat_9hr_High	phenylbutazone	COX inhibitor	Unknown	M01AA01 M02AA01
14	invivosingle_PHE_Rat_24hr_High	phenytoin	voltage-gated sodium channel blocker	Less DILI-concern	N03AB02 N03AB04 N03AB05
14	invivosingle_PHE_Rat_24hr_Middle	phenytoin	voltage-gated sodium channel blocker	Less DILI-concern	N03AB02 N03AB04 N03AB05
14	invivosingle_PHE_Rat_9hr_Middle	phenytoin	voltage-gated sodium channel blocker	Less DILI-concern	N03AB02 N03AB04 N03AB05
14	invivosingle_PMZ_Rat_24hr_Middle	promethazine	H1-receptor antagonist	Less DILI-concern	D04AA10 R06AD02 R06AD05
14	invivosingle_PTU_Rat_3hr_Middle	propylthiouracil	thyroid peroxidase inhibitor	Most DILI-concern	H03BA02
14	invivosingle_PTU_Rat_9hr_High	propylthiouracil	thyroid peroxidase inhibitor	Most DILI-concern	H03BA02
14	invivosingle_PTU_Rat_9hr_Middle	propylthiouracil	thyroid peroxidase inhibitor	Most DILI-concern	H03BA02
14	invivosingle_SST_Rat_6hr_Middle	simvastatin	hydroxymethylglutaryl coenzyme A (HMG-CoA) reductase inhibitor	Less DILI-concern	C10AA01
14	invivosingle_SUL_Rat_9hr_High	sulindac	COX inhibitor	Most DILI-concern	M01AB02
14	invivosingle_TBF_Rat_24hr_High	terbinafine	squalene epoxidase inhibitor	Most DILI-concern	D01AE15 D01BA02
14	invivosingle_TBF_Rat_9hr_High	terbinafine	squalene epoxidase inhibitor	Most DILI-concern	D01AE15 D01BA02
14	invivosingle_TCP_Rat_24hr_High	ticlopidine	P2Y12 receptor antagonist	Most DILI-concern	B01AC05
14	invivosingle_TCP_Rat_24hr_Middle	ticlopidine	P2Y12 receptor antagonist	Most DILI-concern	B01AC05
14	invivosingle_TCP_Rat_6hr_Low	ticlopidine	P2Y12 receptor antagonist	Most DILI-concern	B01AC05
14	invivosingle_TCP_Rat_9hr_High	ticlopidine	P2Y12 receptor antagonist	Most DILI-concern	B01AC05
14	invivosingle_TCP_Rat_9hr_Low	ticlopidine	P2Y12 receptor antagonist	Most DILI-concern	B01AC05
14	invivosingle_TCP_Rat_9hr_Middle	ticlopidine	P2Y12 receptor antagonist	Most DILI-concern	B01AC05
14	invivosingle_TMD_Rat_24hr_High	trimethadione
14	invivosingle_TMD_Rat_6hr_High	trimethadione
15	invivorepeat_EBU_Rat_4day_Middle	ethambutol	arabinosyltransferase inhibitor	Most DILI-concern	J04AK02
15	invivorepeat_MCT_Rat_8day_Middle	monocrotaline
15	invivorepeat_PAN_Rat_15day_Low	puromycin aminonucleoside
15	invivosingle_BBr_Rat_24hr_High	benzbromarone	CYP2C9 inhibitor	Most DILI-concern	M04AB03
15	invivosingle_BBr_Rat_24hr_Middle	benzbromarone	CYP2C9 inhibitor	Most DILI-concern	M04AB03
15	invivosingle_CBZ_Rat_24hr_Low	carbamazepine	voltage-gated sodium channel blocker	Most DILI-concern	N03AF01
15	invivosingle_CBZ_Rat_24hr_Middle	carbamazepine	voltage-gated sodium channel blocker	Most DILI-concern	N03AF01
15	invivosingle_CFB_Rat_24hr_Middle	clofibrate	peroxisome proliferator-activated receptor (PPAR) alpha agonist	Less DILI-concern	C10AB01 C10AB03
15	invivosingle_COL_Rat_24hr_Middle	colchicine	beta-tubulin, tubulin polymerization inhibitor	Less DILI-concern	M04AC01
15	invivosingle_CSP_Rat_3hr_High	cisplatin
15	invivosingle_DNZ_Rat_24hr_Low	danazol	androgen receptor agonist$progesterone receptor agonist	Most DILI-concern	G03XA01
15	invivosingle_DNZ_Rat_24hr_Middle	danazol	androgen receptor agonist$progesterone receptor agonist	Most DILI-concern	G03XA01
15	invivosingle_DSF_Rat_24hr_Low	disulfiram	aldehyde dehydrogenase inhibitor	Most DILI-concern	N07BB01 P03AA04
15	invivosingle_EBU_Rat_24hr_Middle	ethambutol	arabinosyltransferase inhibitor	Most DILI-concern	J04AK02
15	invivosingle_ETH_Rat_24hr_Low	ethionamide
15	invivosingle_GFZ_Rat_24hr_High	gemfibrozil	peroxisome proliferator-activated receptor (PPAR) alpha agonist	Less DILI-concern	C10AB04
15	invivosingle_GF_Rat_24hr_High	griseofulvin	Tubulin beta chain inhibitor$Tubulin alpha chain inhibitor$Keratin, type I cytoskeletal 12	Less DILI-concern	D01AA08 D01BA01
15	invivosingle_KC_Rat_24hr_High	ketoconazole	sterol 14alpha-demethylase ihibitor$CYP17 inhibitor	Most DILI-concern	D01AC08 G01AF11 J02AB02
15	invivosingle_MTS_Rat_24hr_High	methyltestosterone	Androgen receptor	Less DILI-concern	G03BA02
15	invivosingle_MTS_Rat_24hr_Middle	methyltestosterone	Androgen receptor	Less DILI-concern	G03BA02
15	invivosingle_MTZ_Rat_24hr_Low	methimazole	thyroid peroxidase inhibitor	Most DILI-concern	H03BB02
15	invivosingle_NFZ_Rat_24hr_Middle	nitrofurazone	Pyruvate dehydrogenase [cytochrome] inhibitor$Glutathione reductase inhibitor$Malate dehydrogenase inhibitor$[Citrate [pro-3S]-lyase] ligase inhibitor	Unknown	J01XE01 C03CA01
15	invivosingle_NPAA_Rat_24hr_Low	phenylanthranilic acid	unknown	Unknown
15	invivosingle_NPAA_Rat_24hr_Middle	phenylanthranilic acid	unknown	Unknown
15	invivosingle_PTU_Rat_24hr_High	propylthiouracil	thyroid peroxidase inhibitor	Most DILI-concern	H03BA02
15	invivosingle_PTU_Rat_24hr_Middle	propylthiouracil	thyroid peroxidase inhibitor	Most DILI-concern	H03BA02
15	invivosingle_SST_Rat_24hr_High	simvastatin	hydroxymethylglutaryl coenzyme A (HMG-CoA) reductase inhibitor	Less DILI-concern	C10AA01
15	invivosingle_TBF_Rat_24hr_Middle	terbinafine	squalene epoxidase inhibitor	Most DILI-concern	D01AE15 D01BA02
15	invivosingle_TCP_Rat_24hr_Low	ticlopidine	P2Y12 receptor antagonist	Most DILI-concern	B01AC05
16	invivorepeat_CAF_Rat_29day_Middle	caffeine	phosphodiesterase inhibitor$adenosine A1/A2a/A2b receptor antagonist	no DILI-concern	N06BC01 N02BE01
16	invivorepeat_CAF_Rat_8day_Low	caffeine	phosphodiesterase inhibitor$adenosine A1/A2a/A2b receptor antagonist	no DILI-concern	N06BC01 N02BE01
16	invivorepeat_CBP_Rat_8day_Middle	carboplatin
16	invivorepeat_CSP_Rat_15day_Low	cisplatin
16	invivorepeat_ETN_Rat_4day_Middle	ethanol	Gamma-aminobutyric-acid receptor subunit alpha-1$Glutamate [NMDA] receptor subunit 3A$Glycine receptor subunit alpha-1$Glycine receptor subunit alpha-2$Alcohol dehydrogenase 1A/B/C	Unknown	D01AE06 D08AX08 V03AB16 V03AZ01
16	invivorepeat_FT_Rat_8day_Low	flutamide	androgen receptor antagonist	Most DILI-concern	L02BB01
16	invivorepeat_FUR_Rat_29day_High	furosemide	Na-K-Cl cotransporter 1/2 inhibitor$GABAA-receptor alpha antagonist	Less DILI-concern	C03CA01
16	invivorepeat_FUR_Rat_29day_Middle	furosemide	Na-K-Cl cotransporter 1/2 inhibitor$GABAA-receptor alpha antagonist	Less DILI-concern	C03CA01
16	invivorepeat_IM_Rat_29day_Middle	indomethacin
16	invivorepeat_TAA_Rat_15day_Low	thioacetamide	unknown	Unknown
16	invivosingle_AMT_Rat_6hr_High	amitriptyline	serotonin/noradrenalin transporter inhibitor	Less DILI-concern	N06AA09
16	invivosingle_ANIT_Rat_24hr_Low	naphthyl isothiocyanate	unknown	Unknown
16	invivosingle_ANIT_Rat_3hr_Low	naphthyl isothiocyanate	unknown	Unknown
16	invivosingle_ANIT_Rat_6hr_Middle	naphthyl isothiocyanate	unknown	Unknown
16	invivosingle_AZP_Rat_3hr_Low	azathioprine	purine synthesis inhibitor	Less DILI-concern	L04AX01
16	invivosingle_AZP_Rat_6hr_Low	azathioprine	purine synthesis inhibitor	Less DILI-concern	L04AX01
16	invivosingle_AZP_Rat_6hr_Middle	azathioprine	purine synthesis inhibitor	Less DILI-concern	L04AX01
16	invivosingle_BDZ_Rat_9hr_High	bendazac
16	invivosingle_CCL4_Rat_3hr_High	carbon tetrachloride
16	invivosingle_CCL4_Rat_3hr_Middle	carbon tetrachloride
16	invivosingle_CHL_Rat_6hr_High	chlorpheniramine	H1-receptor antagonist	no DILI-concern	R06AB02 R06AB04
16	invivosingle_CLT_Rat_3hr_High	cephalothin
16	invivosingle_CLT_Rat_3hr_Middle	cephalothin
16	invivosingle_CMA_Rat_3hr_High	coumarin	unknown	Unknown
16	invivosingle_CMP_Rat_6hr_High	chloramphenicol	protein synthesis inhibitor	no DILI-concern	D06AX02 D10AF03 G01AA05 J01BA01 S01AA01 S02AA01 S03AA08
16	invivosingle_CPA_Rat_3hr_High	cyclophosphamide	DNA	Less DILI-concern	L01AA01 L01DB07
16	invivosingle_CPA_Rat_6hr_High	cyclophosphamide	DNA	Less DILI-concern	L01AA01 L01DB07
16	invivosingle_CSP_Rat_6hr_High	cisplatin
16	invivosingle_DIL_Rat_3hr_High	diltiazem	calcium channel L type blocker	Most DILI-concern	C08DB01
16	invivosingle_DIL_Rat_3hr_Low	diltiazem	calcium channel L type blocker	Most DILI-concern	C08DB01
16	invivosingle_DIL_Rat_3hr_Middle	diltiazem	calcium channel L type blocker	Most DILI-concern	C08DB01
16	invivosingle_EME_Rat_6hr_High	erythromycin ethylsuccinate	protein synthesis inhibitor	Most DILI-concern	D10AF02 J01FA01 S01AA17
16	invivosingle_ETH_Rat_6hr_High	ethionamide
16	invivosingle_ETN_Rat_24hr_High	ethanol	Gamma-aminobutyric-acid receptor subunit alpha-1$Glutamate [NMDA] receptor subunit 3A$Glycine receptor subunit alpha-1$Glycine receptor subunit alpha-2$Alcohol dehydrogenase 1A/B/C	Unknown	D01AE06 D08AX08 V03AB16 V03AZ01
16	invivosingle_GFZ_Rat_6hr_High	gemfibrozil	peroxisome proliferator-activated receptor (PPAR) alpha agonist	Less DILI-concern	C10AB04
16	invivosingle_GF_Rat_9hr_High	griseofulvin	Tubulin beta chain inhibitor$Tubulin alpha chain inhibitor$Keratin, type I cytoskeletal 12	Less DILI-concern	D01AA08 D01BA01
16	invivosingle_GF_Rat_9hr_Middle	griseofulvin	Tubulin beta chain inhibitor$Tubulin alpha chain inhibitor$Keratin, type I cytoskeletal 12	Less DILI-concern	D01AA08 D01BA01
16	invivosingle_IMI_Rat_3hr_High	imipramine	serotonin/noradrenalin transporter inhibitor	Less DILI-concern	N06AA02 N06AA03 N06AA06
16	invivosingle_IM_Rat_9hr_High	indomethacin
16	invivosingle_KC_Rat_9hr_Middle	ketoconazole	sterol 14alpha-demethylase ihibitor$CYP17 inhibitor	Most DILI-concern	D01AC08 G01AF11 J02AB02
16	invivosingle_LBT_Rat_6hr_High	labetalol	alpha1-adrenergic receptor antagonist	Most DILI-concern	C07AG01
16	invivosingle_MEF_Rat_6hr_High	mefenamic acid	COX inhibitor	Less DILI-concern	M01AG01
16	invivosingle_MEF_Rat_9hr_High	mefenamic acid	COX inhibitor	Less DILI-concern	M01AG01
16	invivosingle_NFZ_Rat_3hr_Middle	nitrofurazone	Pyruvate dehydrogenase [cytochrome] inhibitor$Glutathione reductase inhibitor$Malate dehydrogenase inhibitor$[Citrate [pro-3S]-lyase] ligase inhibitor	Unknown	J01XE01 C03CA01
16	invivosingle_NIM_Rat_9hr_Low	nimesulide	COX inhibitor	Most DILI-concern	M01AX17 M02AA26
16	invivosingle_OPZ_Rat_9hr_High	omeprazole	H+/K+ exchanging, alpha polypeptide inhibitor$H+/K+ exchanging, beta polypeptide inhibitor	Less DILI-concern	A02BC01 A02BC05
16	invivosingle_OPZ_Rat_9hr_Middle	omeprazole	H+/K+ exchanging, alpha polypeptide inhibitor$H+/K+ exchanging, beta polypeptide inhibitor	Less DILI-concern	A02BC01 A02BC05
16	invivosingle_PAP_Rat_9hr_Low	papaverine	cAMP-specific 3',5'-cyclic phosphodiesterase 4B	Most DILI-concern	A03AD01 G04BE02
16	invivosingle_PHE_Rat_24hr_Low	phenytoin	voltage-gated sodium channel blocker	Less DILI-concern	N03AB02 N03AB04 N03AB05
16	invivosingle_PH_Rat_6hr_Middle	perhexiline	calcium channel blocker	Most DILI-concern	C08EX02
16	invivosingle_PMZ_Rat_24hr_High	promethazine	H1-receptor antagonist	Less DILI-concern	D04AA10 R06AD02 R06AD05
16	invivosingle_RAN_Rat_9hr_Middle	ranitidine	H2-receptor antagonist	Less DILI-concern	A02BA02 A02BA07
16	invivosingle_RIF_Rat_9hr_Middle	rifampicin	protein synthesis inhibitor	Most DILI-concern	J04AB02
16	invivosingle_TIO_Rat_24hr_High	tiopronin	unknown	Unknown	R05CB12
16	invivosingle_TLB_Rat_9hr_High	tolbutamide	ATP-sensitive potassium channel (SUR1/Kir6.2) brocker	Less DILI-concern	A10BB03 V04CA01
16	invivosingle_TMD_Rat_6hr_Low	trimethadione
16	invivosingle_TRI_Rat_6hr_Middle	triamterene
16	invivosingle_TZM_Rat_6hr_High	triazolam
16	invivosingle_TZM_Rat_6hr_Low	triazolam
16	invivosingle_VPA_Rat_6hr_Middle	valproic acid	GABA transaminase inhibitor$calcium channel T type blocker$histone acetyltransferase inhibitor	Most DILI-concern	N03AG01
16	invivosingle_VPA_Rat_9hr_High	valproic acid	GABA transaminase inhibitor$calcium channel T type blocker$histone acetyltransferase inhibitor	Most DILI-concern	N03AG01
16	invivosingle_VPA_Rat_9hr_Low	valproic acid	GABA transaminase inhibitor$calcium channel T type blocker$histone acetyltransferase inhibitor	Most DILI-concern	N03AG01
17	invivorepeat_ADP_Rat_29day_High	adapin
17	invivorepeat_AMT_Rat_15day_High	amitriptyline	serotonin/noradrenalin transporter inhibitor	Less DILI-concern	N06AA09
17	invivorepeat_AMT_Rat_29day_High	amitriptyline	serotonin/noradrenalin transporter inhibitor	Less DILI-concern	N06AA09
17	invivorepeat_APAP_Rat_15day_High	acetaminophen	cyclooxygenase-3 (COX-3) inhibitor	Most DILI-concern	N02BE01
17	invivorepeat_APAP_Rat_15day_Middle	acetaminophen	cyclooxygenase-3 (COX-3) inhibitor	Most DILI-concern	N02BE01
17	invivorepeat_APAP_Rat_29day_High	acetaminophen	cyclooxygenase-3 (COX-3) inhibitor	Most DILI-concern	N02BE01
17	invivorepeat_APAP_Rat_29day_Middle	acetaminophen	cyclooxygenase-3 (COX-3) inhibitor	Most DILI-concern	N02BE01
17	invivorepeat_APAP_Rat_4day_High	acetaminophen	cyclooxygenase-3 (COX-3) inhibitor	Most DILI-concern	N02BE01
17	invivorepeat_APAP_Rat_8day_High	acetaminophen	cyclooxygenase-3 (COX-3) inhibitor	Most DILI-concern	N02BE01
17	invivorepeat_APAP_Rat_8day_Middle	acetaminophen	cyclooxygenase-3 (COX-3) inhibitor	Most DILI-concern	N02BE01
17	invivorepeat_AZP_Rat_29day_High	azathioprine	purine synthesis inhibitor	Less DILI-concern	L04AX01
17	invivorepeat_AZP_Rat_29day_Middle	azathioprine	purine synthesis inhibitor	Less DILI-concern	L04AX01
17	invivorepeat_BBZ_Rat_15day_High	bromobenzene	unknown	Unknown
17	invivorepeat_BBZ_Rat_15day_Middle	bromobenzene	unknown	Unknown
17	invivorepeat_BBZ_Rat_29day_High	bromobenzene	unknown	Unknown
17	invivorepeat_BBZ_Rat_29day_Middle	bromobenzene	unknown	Unknown
17	invivorepeat_BBZ_Rat_4day_Middle	bromobenzene	unknown	Unknown
17	invivorepeat_BBZ_Rat_8day_High	bromobenzene	unknown	Unknown
17	invivorepeat_BBZ_Rat_8day_Middle	bromobenzene	unknown	Unknown
17	invivorepeat_BCT_Rat_15day_High	bucetin	unknown	Unknown	N02BE04
17	invivorepeat_BCT_Rat_29day_High	bucetin	unknown	Unknown	N02BE04
17	invivorepeat_BCT_Rat_8day_High	bucetin	unknown	Unknown	N02BE04
17	invivorepeat_BDZ_Rat_15day_High	bendazac
17	invivorepeat_BDZ_Rat_29day_High	bendazac
17	invivorepeat_BDZ_Rat_8day_High	bendazac
17	invivorepeat_BEA_Rat_15day_High	bromoethylamine
17	invivorepeat_BEA_Rat_29day_High	bromoethylamine
17	invivorepeat_CBZ_Rat_15day_High	carbamazepine	voltage-gated sodium channel blocker	Most DILI-concern	N03AF01
17	invivorepeat_CBZ_Rat_29day_High	carbamazepine	voltage-gated sodium channel blocker	Most DILI-concern	N03AF01
17	invivorepeat_CBZ_Rat_29day_Middle	carbamazepine	voltage-gated sodium channel blocker	Most DILI-concern	N03AF01
17	invivorepeat_CBZ_Rat_4day_High	carbamazepine	voltage-gated sodium channel blocker	Most DILI-concern	N03AF01
17	invivorepeat_CBZ_Rat_4day_Middle	carbamazepine	voltage-gated sodium channel blocker	Most DILI-concern	N03AF01
17	invivorepeat_CBZ_Rat_8day_High	carbamazepine	voltage-gated sodium channel blocker	Most DILI-concern	N03AF01
17	invivorepeat_CBZ_Rat_8day_Middle	carbamazepine	voltage-gated sodium channel blocker	Most DILI-concern	N03AF01
17	invivorepeat_CCL4_Rat_29day_Low	carbon tetrachloride
17	invivorepeat_CHL_Rat_29day_High	chlorpheniramine	H1-receptor antagonist	no DILI-concern	R06AB02 R06AB04
17	invivorepeat_CMA_Rat_15day_High	coumarin	unknown	Unknown
17	invivorepeat_CMA_Rat_15day_Middle	coumarin	unknown	Unknown
17	invivorepeat_CMA_Rat_29day_High	coumarin	unknown	Unknown
17	invivorepeat_CMA_Rat_29day_Low	coumarin	unknown	Unknown
17	invivorepeat_CMA_Rat_4day_High	coumarin	unknown	Unknown
17	invivorepeat_CMA_Rat_4day_Middle	coumarin	unknown	Unknown
17	invivorepeat_CMA_Rat_8day_High	coumarin	unknown	Unknown
17	invivorepeat_CMA_Rat_8day_Middle	coumarin	unknown	Unknown
17	invivorepeat_CMN_Rat_15day_High	chlormezanone	Translocator protein agonist	Most DILI-concern	M03BB02
17	invivorepeat_CMN_Rat_15day_Middle	chlormezanone	Translocator protein agonist	Most DILI-concern	M03BB02
17	invivorepeat_CMN_Rat_29day_High	chlormezanone	Translocator protein agonist	Most DILI-concern	M03BB02
17	invivorepeat_CMN_Rat_29day_Middle	chlormezanone	Translocator protein agonist	Most DILI-concern	M03BB02
17	invivorepeat_CMN_Rat_4day_High	chlormezanone	Translocator protein agonist	Most DILI-concern	M03BB02
17	invivorepeat_CMN_Rat_8day_High	chlormezanone	Translocator protein agonist	Most DILI-concern	M03BB02
17	invivorepeat_CMN_Rat_8day_Middle	chlormezanone	Translocator protein agonist	Most DILI-concern	M03BB02
17	invivorepeat_CMP_Rat_29day_High	chloramphenicol	protein synthesis inhibitor	no DILI-concern	D06AX02 D10AF03 G01AA05 J01BA01 S01AA01 S02AA01 S03AA08
17	invivorepeat_CMP_Rat_8day_Middle	chloramphenicol	protein synthesis inhibitor	no DILI-concern	D06AX02 D10AF03 G01AA05 J01BA01 S01AA01 S02AA01 S03AA08
17	invivorepeat_COL_Rat_15day_High	colchicine	beta-tubulin, tubulin polymerization inhibitor	Less DILI-concern	M04AC01
17	invivorepeat_COL_Rat_29day_High	colchicine	beta-tubulin, tubulin polymerization inhibitor	Less DILI-concern	M04AC01
17	invivorepeat_CPM_Rat_15day_High	clomipramine	serotonin/noradrenalin transporter inhibitor	Most DILI-concern	N06AA04
17	invivorepeat_CPM_Rat_29day_High	clomipramine	serotonin/noradrenalin transporter inhibitor	Most DILI-concern	N06AA04
17	invivorepeat_CPP_Rat_15day_High	chlorpropamide	sulfonylurea receptor 1/2 agonist	Less DILI-concern	A10BB02
17	invivorepeat_CPP_Rat_29day_High	chlorpropamide	sulfonylurea receptor 1/2 agonist	Less DILI-concern	A10BB02
17	invivorepeat_CPP_Rat_8day_High	chlorpropamide	sulfonylurea receptor 1/2 agonist	Less DILI-concern	A10BB02
17	invivorepeat_DIL_Rat_15day_High	diltiazem	calcium channel L type blocker	Most DILI-concern	C08DB01
17	invivorepeat_DIL_Rat_15day_Middle	diltiazem	calcium channel L type blocker	Most DILI-concern	C08DB01
17	invivorepeat_DIL_Rat_29day_High	diltiazem	calcium channel L type blocker	Most DILI-concern	C08DB01
17	invivorepeat_DIL_Rat_29day_Middle	diltiazem	calcium channel L type blocker	Most DILI-concern	C08DB01
17	invivorepeat_DIL_Rat_4day_High	diltiazem	calcium channel L type blocker	Most DILI-concern	C08DB01
17	invivorepeat_DIL_Rat_8day_High	diltiazem	calcium channel L type blocker	Most DILI-concern	C08DB01
17	invivorepeat_DIL_Rat_8day_Middle	diltiazem	calcium channel L type blocker	Most DILI-concern	C08DB01
17	invivorepeat_DNZ_Rat_15day_High	danazol	androgen receptor agonist$progesterone receptor agonist	Most DILI-concern	G03XA01
17	invivorepeat_DNZ_Rat_4day_High	danazol	androgen receptor agonist$progesterone receptor agonist	Most DILI-concern	G03XA01
17	invivorepeat_DSF_Rat_15day_High	disulfiram	aldehyde dehydrogenase inhibitor	Most DILI-concern	N07BB01 P03AA04
17	invivorepeat_DSF_Rat_15day_Middle	disulfiram	aldehyde dehydrogenase inhibitor	Most DILI-concern	N07BB01 P03AA04
17	invivorepeat_DSF_Rat_29day_High	disulfiram	aldehyde dehydrogenase inhibitor	Most DILI-concern	N07BB01 P03AA04
17	invivorepeat_DSF_Rat_29day_Low	disulfiram	aldehyde dehydrogenase inhibitor	Most DILI-concern	N07BB01 P03AA04
17	invivorepeat_DSF_Rat_4day_High	disulfiram	aldehyde dehydrogenase inhibitor	Most DILI-concern	N07BB01 P03AA04
17	invivorepeat_DSF_Rat_4day_Low	disulfiram	aldehyde dehydrogenase inhibitor	Most DILI-concern	N07BB01 P03AA04
17	invivorepeat_DSF_Rat_4day_Middle	disulfiram	aldehyde dehydrogenase inhibitor	Most DILI-concern	N07BB01 P03AA04
17	invivorepeat_DSF_Rat_8day_High	disulfiram	aldehyde dehydrogenase inhibitor	Most DILI-concern	N07BB01 P03AA04
17	invivorepeat_DSF_Rat_8day_Low	disulfiram	aldehyde dehydrogenase inhibitor	Most DILI-concern	N07BB01 P03AA04
17	invivorepeat_DSF_Rat_8day_Middle	disulfiram	aldehyde dehydrogenase inhibitor	Most DILI-concern	N07BB01 P03AA04
17	invivorepeat_DTL_Rat_15day_High	dantrolene	Ryanodine receptor 1	Most DILI-concern	M03CA01
17	invivorepeat_DTL_Rat_15day_Middle	dantrolene	Ryanodine receptor 1	Most DILI-concern	M03CA01
17	invivorepeat_DTL_Rat_29day_High	dantrolene	Ryanodine receptor 1	Most DILI-concern	M03CA01
17	invivorepeat_DTL_Rat_29day_Middle	dantrolene	Ryanodine receptor 1	Most DILI-concern	M03CA01
17	invivorepeat_DTL_Rat_4day_High	dantrolene	Ryanodine receptor 1	Most DILI-concern	M03CA01
17	invivorepeat_DTL_Rat_4day_Middle	dantrolene	Ryanodine receptor 1	Most DILI-concern	M03CA01
17	invivorepeat_DTL_Rat_8day_High	dantrolene	Ryanodine receptor 1	Most DILI-concern	M03CA01
17	invivorepeat_DZP_Rat_15day_High	diazepam	GABAA-receptor agonist	Less DILI-concern	N05BA01 N05BA17
17	invivorepeat_DZP_Rat_29day_High	diazepam	GABAA-receptor agonist	Less DILI-concern	N05BA01 N05BA17
17	invivorepeat_DZP_Rat_8day_High	diazepam	GABAA-receptor agonist	Less DILI-concern	N05BA01 N05BA17
17	invivorepeat_ETH_Rat_29day_Middle	ethionamide
17	invivorepeat_ETH_Rat_8day_Middle	ethionamide
17	invivorepeat_FT_Rat_15day_High	flutamide	androgen receptor antagonist	Most DILI-concern	L02BB01
17	invivorepeat_FT_Rat_29day_High	flutamide	androgen receptor antagonist	Most DILI-concern	L02BB01
17	invivorepeat_GF_Rat_15day_High	griseofulvin	Tubulin beta chain inhibitor$Tubulin alpha chain inhibitor$Keratin, type I cytoskeletal 12	Less DILI-concern	D01AA08 D01BA01
17	invivorepeat_GF_Rat_15day_Low	griseofulvin	Tubulin beta chain inhibitor$Tubulin alpha chain inhibitor$Keratin, type I cytoskeletal 12	Less DILI-concern	D01AA08 D01BA01
17	invivorepeat_GF_Rat_15day_Middle	griseofulvin	Tubulin beta chain inhibitor$Tubulin alpha chain inhibitor$Keratin, type I cytoskeletal 12	Less DILI-concern	D01AA08 D01BA01
17	invivorepeat_GF_Rat_29day_High	griseofulvin	Tubulin beta chain inhibitor$Tubulin alpha chain inhibitor$Keratin, type I cytoskeletal 12	Less DILI-concern	D01AA08 D01BA01
17	invivorepeat_GF_Rat_4day_High	griseofulvin	Tubulin beta chain inhibitor$Tubulin alpha chain inhibitor$Keratin, type I cytoskeletal 12	Less DILI-concern	D01AA08 D01BA01
17	invivorepeat_GF_Rat_4day_Middle	griseofulvin	Tubulin beta chain inhibitor$Tubulin alpha chain inhibitor$Keratin, type I cytoskeletal 12	Less DILI-concern	D01AA08 D01BA01
17	invivorepeat_HCB_Rat_15day_High	hexachlorobenzene	unknown	Unknown
17	invivorepeat_HCB_Rat_15day_Low	hexachlorobenzene	unknown	Unknown
17	invivorepeat_HCB_Rat_15day_Middle	hexachlorobenzene	unknown	Unknown
17	invivorepeat_HCB_Rat_29day_High	hexachlorobenzene	unknown	Unknown
17	invivorepeat_HCB_Rat_29day_Low	hexachlorobenzene	unknown	Unknown
17	invivorepeat_HCB_Rat_29day_Middle	hexachlorobenzene	unknown	Unknown
17	invivorepeat_HCB_Rat_4day_High	hexachlorobenzene	unknown	Unknown
17	invivorepeat_HCB_Rat_4day_Low	hexachlorobenzene	unknown	Unknown
17	invivorepeat_HCB_Rat_4day_Middle	hexachlorobenzene	unknown	Unknown
17	invivorepeat_HCB_Rat_8day_High	hexachlorobenzene	unknown	Unknown
17	invivorepeat_HCB_Rat_8day_Low	hexachlorobenzene	unknown	Unknown
17	invivorepeat_HCB_Rat_8day_Middle	hexachlorobenzene	unknown	Unknown
17	invivorepeat_HYZ_Rat_15day_High	hydroxyzine	H1-receptor antagonist	no DILI-concern	N05BB01
17	invivorepeat_HYZ_Rat_29day_High	hydroxyzine	H1-receptor antagonist	no DILI-concern	N05BB01
17	invivorepeat_HYZ_Rat_4day_High	hydroxyzine	H1-receptor antagonist	no DILI-concern	N05BB01
17	invivorepeat_HYZ_Rat_8day_High	hydroxyzine	H1-receptor antagonist	no DILI-concern	N05BB01
17	invivorepeat_IMI_Rat_15day_High	imipramine	serotonin/noradrenalin transporter inhibitor	Less DILI-concern	N06AA02 N06AA03 N06AA06
17	invivorepeat_IMI_Rat_29day_High	imipramine	serotonin/noradrenalin transporter inhibitor	Less DILI-concern	N06AA02 N06AA03 N06AA06
17	invivorepeat_KC_Rat_15day_High	ketoconazole	sterol 14alpha-demethylase ihibitor$CYP17 inhibitor	Most DILI-concern	D01AC08 G01AF11 J02AB02
17	invivorepeat_MEX_Rat_29day_High	mexiletine	voltage-gated sodium channel blocker	Less DILI-concern	C01BB02
17	invivorepeat_MP_Rat_4day_Middle	methapyrilene	unknown	Unknown	R06AC05
17	invivorepeat_NFT_Rat_29day_High	nitrofurantoin	unknown	Most DILI-concern	J01XE01
17	invivorepeat_NFZ_Rat_29day_Middle	nitrofurazone	Pyruvate dehydrogenase [cytochrome] inhibitor$Glutathione reductase inhibitor$Malate dehydrogenase inhibitor$[Citrate [pro-3S]-lyase] ligase inhibitor	Unknown	J01XE01 C03CA01
17	invivorepeat_NFZ_Rat_4day_High	nitrofurazone	Pyruvate dehydrogenase [cytochrome] inhibitor$Glutathione reductase inhibitor$Malate dehydrogenase inhibitor$[Citrate [pro-3S]-lyase] ligase inhibitor	Unknown	J01XE01 C03CA01
17	invivorepeat_NIF_Rat_15day_High	nifedipine	calcium channel L type blocker	Less DILI-concern	C08CA05
17	invivorepeat_NIF_Rat_15day_Low	nifedipine	calcium channel L type blocker	Less DILI-concern	C08CA05
17	invivorepeat_NIF_Rat_15day_Middle	nifedipine	calcium channel L type blocker	Less DILI-concern	C08CA05
17	invivorepeat_NIF_Rat_29day_High	nifedipine	calcium channel L type blocker	Less DILI-concern	C08CA05
17	invivorepeat_NIF_Rat_29day_Low	nifedipine	calcium channel L type blocker	Less DILI-concern	C08CA05
17	invivorepeat_NIF_Rat_29day_Middle	nifedipine	calcium channel L type blocker	Less DILI-concern	C08CA05
17	invivorepeat_NIF_Rat_4day_High	nifedipine	calcium channel L type blocker	Less DILI-concern	C08CA05
17	invivorepeat_NIF_Rat_4day_Middle	nifedipine	calcium channel L type blocker	Less DILI-concern	C08CA05
17	invivorepeat_NIF_Rat_8day_High	nifedipine	calcium channel L type blocker	Less DILI-concern	C08CA05
17	invivorepeat_NIM_Rat_15day_High	nimesulide	COX inhibitor	Most DILI-concern	M01AX17 M02AA26
17	invivorepeat_NIM_Rat_29day_High	nimesulide	COX inhibitor	Most DILI-concern	M01AX17 M02AA26
17	invivorepeat_NIM_Rat_4day_High	nimesulide	COX inhibitor	Most DILI-concern	M01AX17 M02AA26
17	invivorepeat_NIM_Rat_8day_High	nimesulide	COX inhibitor	Most DILI-concern	M01AX17 M02AA26
17	invivorepeat_OPZ_Rat_15day_High	omeprazole	H+/K+ exchanging, alpha polypeptide inhibitor$H+/K+ exchanging, beta polypeptide inhibitor	Less DILI-concern	A02BC01 A02BC05
17	invivorepeat_OPZ_Rat_15day_Middle	omeprazole	H+/K+ exchanging, alpha polypeptide inhibitor$H+/K+ exchanging, beta polypeptide inhibitor	Less DILI-concern	A02BC01 A02BC05
17	invivorepeat_OPZ_Rat_29day_High	omeprazole	H+/K+ exchanging, alpha polypeptide inhibitor$H+/K+ exchanging, beta polypeptide inhibitor	Less DILI-concern	A02BC01 A02BC05
17	invivorepeat_OPZ_Rat_29day_Middle	omeprazole	H+/K+ exchanging, alpha polypeptide inhibitor$H+/K+ exchanging, beta polypeptide inhibitor	Less DILI-concern	A02BC01 A02BC05
17	invivorepeat_OPZ_Rat_4day_High	omeprazole	H+/K+ exchanging, alpha polypeptide inhibitor$H+/K+ exchanging, beta polypeptide inhibitor	Less DILI-concern	A02BC01 A02BC05
17	invivorepeat_OPZ_Rat_4day_Middle	omeprazole	H+/K+ exchanging, alpha polypeptide inhibitor$H+/K+ exchanging, beta polypeptide inhibitor	Less DILI-concern	A02BC01 A02BC05
17	invivorepeat_OPZ_Rat_8day_High	omeprazole	H+/K+ exchanging, alpha polypeptide inhibitor$H+/K+ exchanging, beta polypeptide inhibitor	Less DILI-concern	A02BC01 A02BC05
17	invivorepeat_OPZ_Rat_8day_Middle	omeprazole	H+/K+ exchanging, alpha polypeptide inhibitor$H+/K+ exchanging, beta polypeptide inhibitor	Less DILI-concern	A02BC01 A02BC05
17	invivorepeat_PAP_Rat_15day_High	papaverine	cAMP-specific 3',5'-cyclic phosphodiesterase 4B	Most DILI-concern	A03AD01 G04BE02
17	invivorepeat_PAP_Rat_29day_High	papaverine	cAMP-specific 3',5'-cyclic phosphodiesterase 4B	Most DILI-concern	A03AD01 G04BE02
17	invivorepeat_PAP_Rat_4day_High	papaverine	cAMP-specific 3',5'-cyclic phosphodiesterase 4B	Most DILI-concern	A03AD01 G04BE02
17	invivorepeat_PB_Rat_15day_High	phenobarbital	GABAA-receptor agonist	Less DILI-concern	N03AA01 N03AA02
17	invivorepeat_PB_Rat_15day_Low	phenobarbital	GABAA-receptor agonist	Less DILI-concern	N03AA01 N03AA02
17	invivorepeat_PB_Rat_15day_Middle	phenobarbital	GABAA-receptor agonist	Less DILI-concern	N03AA01 N03AA02
17	invivorepeat_PB_Rat_29day_High	phenobarbital	GABAA-receptor agonist	Less DILI-concern	N03AA01 N03AA02
17	invivorepeat_PB_Rat_29day_Low	phenobarbital	GABAA-receptor agonist	Less DILI-concern	N03AA01 N03AA02
17	invivorepeat_PB_Rat_29day_Middle	phenobarbital	GABAA-receptor agonist	Less DILI-concern	N03AA01 N03AA02
17	invivorepeat_PB_Rat_4day_High	phenobarbital	GABAA-receptor agonist	Less DILI-concern	N03AA01 N03AA02
17	invivorepeat_PB_Rat_4day_Middle	phenobarbital	GABAA-receptor agonist	Less DILI-concern	N03AA01 N03AA02
17	invivorepeat_PB_Rat_8day_High	phenobarbital	GABAA-receptor agonist	Less DILI-concern	N03AA01 N03AA02
17	invivorepeat_PB_Rat_8day_Middle	phenobarbital	GABAA-receptor agonist	Less DILI-concern	N03AA01 N03AA02
17	invivorepeat_PCT_Rat_15day_High	phenacetin	Prostaglandin G/H synthase 1	Unknown	N02BE03
17	invivorepeat_PCT_Rat_29day_High	phenacetin	Prostaglandin G/H synthase 1	Unknown	N02BE03
17	invivorepeat_PCT_Rat_29day_Middle	phenacetin	Prostaglandin G/H synthase 1	Unknown	N02BE03
17	invivorepeat_PCT_Rat_4day_High	phenacetin	Prostaglandin G/H synthase 1	Unknown	N02BE03
17	invivorepeat_PCT_Rat_8day_High	phenacetin	Prostaglandin G/H synthase 1	Unknown	N02BE03
17	invivorepeat_PCT_Rat_8day_Middle	phenacetin	Prostaglandin G/H synthase 1	Unknown	N02BE03
17	invivorepeat_PhB_Rat_15day_High	phenylbutazone	COX inhibitor	Unknown	M01AA01 M02AA01
17	invivorepeat_PhB_Rat_29day_High	phenylbutazone	COX inhibitor	Unknown	M01AA01 M02AA01
17	invivorepeat_PhB_Rat_8day_High	phenylbutazone	COX inhibitor	Unknown	M01AA01 M02AA01
17	invivorepeat_PHE_Rat_15day_High	phenytoin	voltage-gated sodium channel blocker	Less DILI-concern	N03AB02 N03AB04 N03AB05
17	invivorepeat_PHE_Rat_15day_Middle	phenytoin	voltage-gated sodium channel blocker	Less DILI-concern	N03AB02 N03AB04 N03AB05
17	invivorepeat_PHE_Rat_4day_High	phenytoin	voltage-gated sodium channel blocker	Less DILI-concern	N03AB02 N03AB04 N03AB05
17	invivorepeat_PHE_Rat_8day_High	phenytoin	voltage-gated sodium channel blocker	Less DILI-concern	N03AB02 N03AB04 N03AB05
17	invivorepeat_PMZ_Rat_15day_High	promethazine	H1-receptor antagonist	Less DILI-concern	D04AA10 R06AD02 R06AD05
17	invivorepeat_PMZ_Rat_15day_Middle	promethazine	H1-receptor antagonist	Less DILI-concern	D04AA10 R06AD02 R06AD05
17	invivorepeat_PMZ_Rat_29day_High	promethazine	H1-receptor antagonist	Less DILI-concern	D04AA10 R06AD02 R06AD05
17	invivorepeat_PMZ_Rat_29day_Middle	promethazine	H1-receptor antagonist	Less DILI-concern	D04AA10 R06AD02 R06AD05
17	invivorepeat_PMZ_Rat_4day_High	promethazine	H1-receptor antagonist	Less DILI-concern	D04AA10 R06AD02 R06AD05
17	invivorepeat_PMZ_Rat_4day_Low	promethazine	H1-receptor antagonist	Less DILI-concern	D04AA10 R06AD02 R06AD05
17	invivorepeat_PMZ_Rat_4day_Middle	promethazine	H1-receptor antagonist	Less DILI-concern	D04AA10 R06AD02 R06AD05
17	invivorepeat_PMZ_Rat_8day_High	promethazine	H1-receptor antagonist	Less DILI-concern	D04AA10 R06AD02 R06AD05
17	invivorepeat_PMZ_Rat_8day_Middle	promethazine	H1-receptor antagonist	Less DILI-concern	D04AA10 R06AD02 R06AD05
17	invivorepeat_QND_Rat_29day_High	quinidine	Sodium channel protein type 5 subunit alpha inhibitor	Less DILI-concern	C01BA01
17	invivorepeat_QND_Rat_29day_Middle	quinidine	Sodium channel protein type 5 subunit alpha inhibitor	Less DILI-concern	C01BA01
17	invivorepeat_RAN_Rat_29day_High	ranitidine	H2-receptor antagonist	Less DILI-concern	A02BA02 A02BA07
17	invivorepeat_RIF_Rat_29day_High	rifampicin	protein synthesis inhibitor	Most DILI-concern	J04AB02
17	invivorepeat_SS_Rat_15day_High	sulfasalazine	Arachidonate 5-lipoxygenase$Prostaglandin G/H synthase 2$Prostaglandin G/H synthase 1$Peroxisome proliferator-activated receptor gamma	Most DILI-concern	A07EC01
17	invivorepeat_SS_Rat_29day_High	sulfasalazine	Arachidonate 5-lipoxygenase$Prostaglandin G/H synthase 2$Prostaglandin G/H synthase 1$Peroxisome proliferator-activated receptor gamma	Most DILI-concern	A07EC01
17	invivorepeat_SS_Rat_8day_High	sulfasalazine	Arachidonate 5-lipoxygenase$Prostaglandin G/H synthase 2$Prostaglandin G/H synthase 1$Peroxisome proliferator-activated receptor gamma	Most DILI-concern	A07EC01
17	invivorepeat_TBF_Rat_15day_High	terbinafine	squalene epoxidase inhibitor	Most DILI-concern	D01AE15 D01BA02
17	invivorepeat_TBF_Rat_15day_Middle	terbinafine	squalene epoxidase inhibitor	Most DILI-concern	D01AE15 D01BA02
17	invivorepeat_TBF_Rat_29day_High	terbinafine	squalene epoxidase inhibitor	Most DILI-concern	D01AE15 D01BA02
17	invivorepeat_TBF_Rat_29day_Middle	terbinafine	squalene epoxidase inhibitor	Most DILI-concern	D01AE15 D01BA02
17	invivorepeat_TBF_Rat_4day_Low	terbinafine	squalene epoxidase inhibitor	Most DILI-concern	D01AE15 D01BA02
17	invivorepeat_TBF_Rat_4day_Middle	terbinafine	squalene epoxidase inhibitor	Most DILI-concern	D01AE15 D01BA02
17	invivorepeat_TCP_Rat_15day_High	ticlopidine	P2Y12 receptor antagonist	Most DILI-concern	B01AC05
17	invivorepeat_TCP_Rat_15day_Middle	ticlopidine	P2Y12 receptor antagonist	Most DILI-concern	B01AC05
17	invivorepeat_TCP_Rat_29day_High	ticlopidine	P2Y12 receptor antagonist	Most DILI-concern	B01AC05
17	invivorepeat_TCP_Rat_29day_Middle	ticlopidine	P2Y12 receptor antagonist	Most DILI-concern	B01AC05
17	invivorepeat_TCP_Rat_4day_High	ticlopidine	P2Y12 receptor antagonist	Most DILI-concern	B01AC05
17	invivorepeat_TCP_Rat_4day_Middle	ticlopidine	P2Y12 receptor antagonist	Most DILI-concern	B01AC05
17	invivorepeat_TCP_Rat_8day_High	ticlopidine	P2Y12 receptor antagonist	Most DILI-concern	B01AC05
17	invivorepeat_TLB_Rat_29day_High	tolbutamide	ATP-sensitive potassium channel (SUR1/Kir6.2) brocker	Less DILI-concern	A10BB03 V04CA01
17	invivorepeat_TLB_Rat_8day_High	tolbutamide	ATP-sensitive potassium channel (SUR1/Kir6.2) brocker	Less DILI-concern	A10BB03 V04CA01
17	invivorepeat_TMD_Rat_15day_High	trimethadione
17	invivorepeat_TMD_Rat_29day_High	trimethadione
17	invivorepeat_TMD_Rat_4day_High	trimethadione
17	invivorepeat_TRI_Rat_29day_High	triamterene
17	invivorepeat_VPA_Rat_8day_High	valproic acid	GABA transaminase inhibitor$calcium channel T type blocker$histone acetyltransferase inhibitor	Most DILI-concern	N03AG01
17	invivosingle_HYZ_Rat_24hr_High	hydroxyzine	H1-receptor antagonist	no DILI-concern	N05BB01
18	invivorepeat_AAF_Rat_15day_High	acetamidofluorene	unknown	Unknown
18	invivorepeat_AAF_Rat_15day_Low	acetamidofluorene	unknown	Unknown
18	invivorepeat_AAF_Rat_15day_Middle	acetamidofluorene	unknown	Unknown
18	invivorepeat_AAF_Rat_29day_High	acetamidofluorene	unknown	Unknown
18	invivorepeat_AAF_Rat_29day_Low	acetamidofluorene	unknown	Unknown
18	invivorepeat_AAF_Rat_29day_Middle	acetamidofluorene	unknown	Unknown
18	invivorepeat_ANIT_Rat_15day_High	naphthyl isothiocyanate	unknown	Unknown
18	invivorepeat_ANIT_Rat_29day_High	naphthyl isothiocyanate	unknown	Unknown
18	invivorepeat_ANIT_Rat_4day_High	naphthyl isothiocyanate	unknown	Unknown
18	invivorepeat_ANIT_Rat_8day_High	naphthyl isothiocyanate	unknown	Unknown
18	invivorepeat_AZP_Rat_15day_High	azathioprine	purine synthesis inhibitor	Less DILI-concern	L04AX01
18	invivorepeat_BBZ_Rat_4day_High	bromobenzene	unknown	Unknown
18	invivorepeat_CCL4_Rat_15day_High	carbon tetrachloride
18	invivorepeat_CCL4_Rat_15day_Middle	carbon tetrachloride
18	invivorepeat_CCL4_Rat_29day_High	carbon tetrachloride
18	invivorepeat_CCL4_Rat_29day_Middle	carbon tetrachloride
18	invivorepeat_CCL4_Rat_4day_High	carbon tetrachloride
18	invivorepeat_CCL4_Rat_4day_Middle	carbon tetrachloride
18	invivorepeat_CCL4_Rat_8day_High	carbon tetrachloride
18	invivorepeat_CCL4_Rat_8day_Middle	carbon tetrachloride
18	invivorepeat_COL_Rat_4day_High	colchicine	beta-tubulin, tubulin polymerization inhibitor	Less DILI-concern	M04AC01
18	invivorepeat_COL_Rat_8day_High	colchicine	beta-tubulin, tubulin polymerization inhibitor	Less DILI-concern	M04AC01
18	invivorepeat_DEN_Rat_15day_High	nitrosodiethylamine
18	invivorepeat_DEN_Rat_8day_High	nitrosodiethylamine
18	invivorepeat_EBU_Rat_15day_High	ethambutol	arabinosyltransferase inhibitor	Most DILI-concern	J04AK02
18	invivorepeat_EBU_Rat_15day_Low	ethambutol	arabinosyltransferase inhibitor	Most DILI-concern	J04AK02
18	invivorepeat_EBU_Rat_15day_Middle	ethambutol	arabinosyltransferase inhibitor	Most DILI-concern	J04AK02
18	invivorepeat_EBU_Rat_29day_High	ethambutol	arabinosyltransferase inhibitor	Most DILI-concern	J04AK02
18	invivorepeat_EBU_Rat_29day_Low	ethambutol	arabinosyltransferase inhibitor	Most DILI-concern	J04AK02
18	invivorepeat_EBU_Rat_29day_Middle	ethambutol	arabinosyltransferase inhibitor	Most DILI-concern	J04AK02
18	invivorepeat_EBU_Rat_4day_High	ethambutol	arabinosyltransferase inhibitor	Most DILI-concern	J04AK02
18	invivorepeat_EBU_Rat_8day_High	ethambutol	arabinosyltransferase inhibitor	Most DILI-concern	J04AK02
18	invivorepeat_EBU_Rat_8day_Middle	ethambutol	arabinosyltransferase inhibitor	Most DILI-concern	J04AK02
18	invivorepeat_ETH_Rat_15day_High	ethionamide
18	invivorepeat_ETH_Rat_4day_High	ethionamide
18	invivorepeat_ETH_Rat_8day_High	ethionamide
18	invivorepeat_INAH_Rat_29day_High	isoniazid	monoamine oxidase (MAO) inhibitor	Most DILI-concern	J04AC01
18	invivorepeat_LS_Rat_15day_High	lomustine	DNA	Less DILI-concern	L01AD02
18	invivorepeat_LS_Rat_29day_High	lomustine	DNA	Less DILI-concern	L01AD02
18	invivorepeat_LS_Rat_8day_High	lomustine	DNA	Less DILI-concern	L01AD02
18	invivorepeat_MCT_Rat_15day_High	monocrotaline
18	invivorepeat_MCT_Rat_15day_Middle	monocrotaline
18	invivorepeat_MCT_Rat_29day_Middle	monocrotaline
18	invivorepeat_MCT_Rat_8day_High	monocrotaline
18	invivorepeat_MP_Rat_15day_High	methapyrilene	unknown	Unknown	R06AC05
18	invivorepeat_MP_Rat_15day_Middle	methapyrilene	unknown	Unknown	R06AC05
18	invivorepeat_MP_Rat_29day_High	methapyrilene	unknown	Unknown	R06AC05
18	invivorepeat_MP_Rat_29day_Low	methapyrilene	unknown	Unknown	R06AC05
18	invivorepeat_MP_Rat_29day_Middle	methapyrilene	unknown	Unknown	R06AC05
18	invivorepeat_MP_Rat_4day_High	methapyrilene	unknown	Unknown	R06AC05
18	invivorepeat_MP_Rat_8day_High	methapyrilene	unknown	Unknown	R06AC05
18	invivorepeat_MP_Rat_8day_Middle	methapyrilene	unknown	Unknown	R06AC05
18	invivorepeat_TAA_Rat_15day_High	thioacetamide	unknown	Unknown
18	invivorepeat_TAA_Rat_15day_Middle	thioacetamide	unknown	Unknown
18	invivorepeat_TAA_Rat_29day_High	thioacetamide	unknown	Unknown
18	invivorepeat_TAA_Rat_29day_Low	thioacetamide	unknown	Unknown
18	invivorepeat_TAA_Rat_29day_Middle	thioacetamide	unknown	Unknown
18	invivorepeat_TAA_Rat_4day_High	thioacetamide	unknown	Unknown
18	invivorepeat_TAA_Rat_8day_High	thioacetamide	unknown	Unknown
18	invivorepeat_TAA_Rat_8day_Middle	thioacetamide	unknown	Unknown
18	invivosingle_COL_Rat_24hr_High	colchicine	beta-tubulin, tubulin polymerization inhibitor	Less DILI-concern	M04AC01
18	invivosingle_COL_Rat_9hr_High	colchicine	beta-tubulin, tubulin polymerization inhibitor	Less DILI-concern	M04AC01
18	invivosingle_INAH_Rat_24hr_Middle	isoniazid	monoamine oxidase (MAO) inhibitor	Most DILI-concern	J04AC01
18	invivosingle_TAA_Rat_24hr_High	thioacetamide	unknown	Unknown
19	invivorepeat_ACA_Rat_29day_Low	acarbose	alpha-glucosidase inhibitor	Most DILI-concern	A10BF01
19	invivorepeat_ACA_Rat_8day_Low	acarbose	alpha-glucosidase inhibitor	Most DILI-concern	A10BF01
19	invivorepeat_ACZ_Rat_15day_Low	acetazolamide	carbonic anhydrase inhibitor	Most DILI-concern	S01EC01
19	invivorepeat_ACZ_Rat_8day_Middle	acetazolamide	carbonic anhydrase inhibitor	Most DILI-concern	S01EC01
19	invivorepeat_AMT_Rat_15day_Middle	amitriptyline	serotonin/noradrenalin transporter inhibitor	Less DILI-concern	N06AA09
19	invivorepeat_AMT_Rat_8day_Low	amitriptyline	serotonin/noradrenalin transporter inhibitor	Less DILI-concern	N06AA09
19	invivorepeat_ANIT_Rat_29day_Low	naphthyl isothiocyanate	unknown	Unknown
19	invivorepeat_ANIT_Rat_4day_Middle	naphthyl isothiocyanate	unknown	Unknown
19	invivorepeat_ANIT_Rat_8day_Middle	naphthyl isothiocyanate	unknown	Unknown
19	invivorepeat_APL_Rat_15day_High	allopurinol	orotidine-5'-phosphate decarboxylase inhibitor$xanthine oxidase inhibitor	Less DILI-concern	M04AA01
19	invivorepeat_APL_Rat_29day_High	allopurinol	orotidine-5'-phosphate decarboxylase inhibitor$xanthine oxidase inhibitor	Less DILI-concern	M04AA01
19	invivorepeat_APL_Rat_8day_High	allopurinol	orotidine-5'-phosphate decarboxylase inhibitor$xanthine oxidase inhibitor	Less DILI-concern	M04AA01
19	invivorepeat_BDZ_Rat_4day_Low	bendazac
19	invivorepeat_BDZ_Rat_8day_Low	bendazac
19	invivorepeat_BDZ_Rat_8day_Middle	bendazac
19	invivorepeat_BEA_Rat_4day_Low	bromoethylamine
19	invivorepeat_BEA_Rat_8day_Middle	bromoethylamine
19	invivorepeat_CAP_Rat_15day_Low	captopril	angiotensin-converting enzyme (ACE) inhibitor	Less DILI-concern	C09AA01
19	invivorepeat_CAP_Rat_15day_Middle	captopril	angiotensin-converting enzyme (ACE) inhibitor	Less DILI-concern	C09AA01
19	invivorepeat_CAP_Rat_29day_High	captopril	angiotensin-converting enzyme (ACE) inhibitor	Less DILI-concern	C09AA01
19	invivorepeat_CAP_Rat_29day_Low	captopril	angiotensin-converting enzyme (ACE) inhibitor	Less DILI-concern	C09AA01
19	invivorepeat_CAP_Rat_4day_Low	captopril	angiotensin-converting enzyme (ACE) inhibitor	Less DILI-concern	C09AA01
19	invivorepeat_CCL4_Rat_15day_Low	carbon tetrachloride
19	invivorepeat_CHL_Rat_29day_Middle	chlorpheniramine	H1-receptor antagonist	no DILI-concern	R06AB02 R06AB04
19	invivorepeat_CIM_Rat_29day_High	cimetidine	H2-receptor antagonist	Less DILI-concern	A02BA01
19	invivorepeat_CIM_Rat_29day_Low	cimetidine	H2-receptor antagonist	Less DILI-concern	A02BA01
19	invivorepeat_CIM_Rat_4day_Low	cimetidine	H2-receptor antagonist	Less DILI-concern	A02BA01
19	invivorepeat_CLM_Rat_15day_High	chlormadinone	unknown	Unknown	G03DB06
19	invivorepeat_CLM_Rat_15day_Middle	chlormadinone	unknown	Unknown	G03DB06
19	invivorepeat_CLM_Rat_29day_High	chlormadinone	unknown	Unknown	G03DB06
19	invivorepeat_CLM_Rat_29day_Middle	chlormadinone	unknown	Unknown	G03DB06
19	invivorepeat_CMN_Rat_15day_Low	chlormezanone	Translocator protein agonist	Most DILI-concern	M03BB02
19	invivorepeat_CMN_Rat_4day_Low	chlormezanone	Translocator protein agonist	Most DILI-concern	M03BB02
19	invivorepeat_CMP_Rat_15day_Low	chloramphenicol	protein synthesis inhibitor	no DILI-concern	D06AX02 D10AF03 G01AA05 J01BA01 S01AA01 S02AA01 S03AA08
19	invivorepeat_CMP_Rat_4day_Middle	chloramphenicol	protein synthesis inhibitor	no DILI-concern	D06AX02 D10AF03 G01AA05 J01BA01 S01AA01 S02AA01 S03AA08
19	invivorepeat_CPA_Rat_8day_Middle	cyclophosphamide	DNA	Less DILI-concern	L01AA01 L01DB07
19	invivorepeat_CPM_Rat_15day_Low	clomipramine	serotonin/noradrenalin transporter inhibitor	Most DILI-concern	N06AA04
19	invivorepeat_CPM_Rat_15day_Middle	clomipramine	serotonin/noradrenalin transporter inhibitor	Most DILI-concern	N06AA04
19	invivorepeat_CPM_Rat_29day_Middle	clomipramine	serotonin/noradrenalin transporter inhibitor	Most DILI-concern	N06AA04
19	invivorepeat_CPM_Rat_4day_High	clomipramine	serotonin/noradrenalin transporter inhibitor	Most DILI-concern	N06AA04
19	invivorepeat_CPP_Rat_4day_Low	chlorpropamide	sulfonylurea receptor 1/2 agonist	Less DILI-concern	A10BB02
19	invivorepeat_CPX_Rat_15day_High	ciprofloxacin	DNA gyrase inhibitor	Most DILI-concern	J01MA02 S01AX13 S03AA07 S02AA15
19	invivorepeat_CPX_Rat_15day_Middle	ciprofloxacin	DNA gyrase inhibitor	Most DILI-concern	J01MA02 S01AX13 S03AA07 S02AA15
19	invivorepeat_CPX_Rat_29day_High	ciprofloxacin	DNA gyrase inhibitor	Most DILI-concern	J01MA02 S01AX13 S03AA07 S02AA15
19	invivorepeat_CPX_Rat_4day_High	ciprofloxacin	DNA gyrase inhibitor	Most DILI-concern	J01MA02 S01AX13 S03AA07 S02AA15
19	invivorepeat_CPX_Rat_4day_Middle	ciprofloxacin	DNA gyrase inhibitor	Most DILI-concern	J01MA02 S01AX13 S03AA07 S02AA15
19	invivorepeat_CPX_Rat_8day_Middle	ciprofloxacin	DNA gyrase inhibitor	Most DILI-concern	J01MA02 S01AX13 S03AA07 S02AA15
19	invivorepeat_CPZ_Rat_4day_High	chlorpromazine
19	invivorepeat_CSA_Rat_15day_High	cyclosporine A
19	invivorepeat_CSA_Rat_15day_Low	cyclosporine A
19	invivorepeat_CSA_Rat_15day_Middle	cyclosporine A
19	invivorepeat_CSA_Rat_29day_High	cyclosporine A
19	invivorepeat_CSA_Rat_4day_High	cyclosporine A
19	invivorepeat_CSA_Rat_4day_Low	cyclosporine A
19	invivorepeat_CSA_Rat_4day_Middle	cyclosporine A
19	invivorepeat_CSA_Rat_8day_High	cyclosporine A
19	invivorepeat_CSA_Rat_8day_Low	cyclosporine A
19	invivorepeat_CSP_Rat_4day_Middle	cisplatin
19	invivorepeat_DIL_Rat_29day_Low	diltiazem	calcium channel L type blocker	Most DILI-concern	C08DB01
19	invivorepeat_DIL_Rat_8day_Low	diltiazem	calcium channel L type blocker	Most DILI-concern	C08DB01
19	invivorepeat_DSF_Rat_29day_Middle	disulfiram	aldehyde dehydrogenase inhibitor	Most DILI-concern	N07BB01 P03AA04
19	invivorepeat_DTL_Rat_4day_Low	dantrolene	Ryanodine receptor 1	Most DILI-concern	M03CA01
19	invivorepeat_DTL_Rat_8day_Middle	dantrolene	Ryanodine receptor 1	Most DILI-concern	M03CA01
19	invivorepeat_DZP_Rat_15day_Middle	diazepam	GABAA-receptor agonist	Less DILI-concern	N05BA01 N05BA17
19	invivorepeat_DZP_Rat_4day_High	diazepam	GABAA-receptor agonist	Less DILI-concern	N05BA01 N05BA17
19	invivorepeat_DZP_Rat_4day_Low	diazepam	GABAA-receptor agonist	Less DILI-concern	N05BA01 N05BA17
19	invivorepeat_ENA_Rat_15day_High	enalapril	angiotensin-converting enzyme (ACE) inhibitor	Less DILI-concern	C09AA02
19	invivorepeat_ENA_Rat_15day_Middle	enalapril	angiotensin-converting enzyme (ACE) inhibitor	Less DILI-concern	C09AA02
19	invivorepeat_ENA_Rat_29day_High	enalapril	angiotensin-converting enzyme (ACE) inhibitor	Less DILI-concern	C09AA02
19	invivorepeat_ENA_Rat_8day_High	enalapril	angiotensin-converting enzyme (ACE) inhibitor	Less DILI-concern	C09AA02
19	invivorepeat_ETH_Rat_15day_Low	ethionamide
19	invivorepeat_ETN_Rat_8day_High	ethanol	Gamma-aminobutyric-acid receptor subunit alpha-1$Glutamate [NMDA] receptor subunit 3A$Glycine receptor subunit alpha-1$Glycine receptor subunit alpha-2$Alcohol dehydrogenase 1A/B/C	Unknown	D01AE06 D08AX08 V03AB16 V03AZ01
19	invivorepeat_ETP_Rat_15day_Middle	etoposide	topoisomerase II inhibitor	Less DILI-concern	L01CB01
19	invivorepeat_ETP_Rat_4day_Middle	etoposide	topoisomerase II inhibitor	Less DILI-concern	L01CB01
19	invivorepeat_FAM_Rat_15day_High	famotidine	H2-receptor antagonist	Less DILI-concern	A02BA03
19	invivorepeat_FAM_Rat_29day_High	famotidine	H2-receptor antagonist	Less DILI-concern	A02BA03
19	invivorepeat_FAM_Rat_8day_Middle	famotidine	H2-receptor antagonist	Less DILI-concern	A02BA03
19	invivorepeat_FP_Rat_15day_High	fluphenazine	dopamine D2-receptor antagonist	Less DILI-concern	N05AB02
19	invivorepeat_FP_Rat_15day_Middle	fluphenazine	dopamine D2-receptor antagonist	Less DILI-concern	N05AB02
19	invivorepeat_FP_Rat_29day_High	fluphenazine	dopamine D2-receptor antagonist	Less DILI-concern	N05AB02
19	invivorepeat_FP_Rat_29day_Low	fluphenazine	dopamine D2-receptor antagonist	Less DILI-concern	N05AB02
19	invivorepeat_FP_Rat_29day_Middle	fluphenazine	dopamine D2-receptor antagonist	Less DILI-concern	N05AB02
19	invivorepeat_FP_Rat_4day_Low	fluphenazine	dopamine D2-receptor antagonist	Less DILI-concern	N05AB02
19	invivorepeat_FP_Rat_8day_High	fluphenazine	dopamine D2-receptor antagonist	Less DILI-concern	N05AB02
19	invivorepeat_FT_Rat_29day_Low	flutamide	androgen receptor antagonist	Most DILI-concern	L02BB01
19	invivorepeat_FT_Rat_29day_Middle	flutamide	androgen receptor antagonist	Most DILI-concern	L02BB01
19	invivorepeat_FT_Rat_8day_Middle	flutamide	androgen receptor antagonist	Most DILI-concern	L02BB01
19	invivorepeat_FUR_Rat_4day_Low	furosemide	Na-K-Cl cotransporter 1/2 inhibitor$GABAA-receptor alpha antagonist	Less DILI-concern	C03CA01
19	invivorepeat_GBC_Rat_8day_Low	glibenclamide	ATP-sensitive potassium channel brocker	Less DILI-concern	A10BB01
19	invivorepeat_HPL_Rat_15day_High	haloperidol	dopamine D2-receptor antagonist	Less DILI-concern	N05AD01
19	invivorepeat_HPL_Rat_15day_Middle	haloperidol	dopamine D2-receptor antagonist	Less DILI-concern	N05AD01
19	invivorepeat_HPL_Rat_29day_High	haloperidol	dopamine D2-receptor antagonist	Less DILI-concern	N05AD01
19	invivorepeat_HPL_Rat_8day_High	haloperidol	dopamine D2-receptor antagonist	Less DILI-concern	N05AD01
19	invivorepeat_HPL_Rat_8day_Low	haloperidol	dopamine D2-receptor antagonist	Less DILI-concern	N05AD01
19	invivorepeat_HPL_Rat_8day_Middle	haloperidol	dopamine D2-receptor antagonist	Less DILI-concern	N05AD01
19	invivorepeat_HYZ_Rat_8day_Middle	hydroxyzine	H1-receptor antagonist	no DILI-concern	N05BB01
19	invivorepeat_IMI_Rat_29day_Low	imipramine	serotonin/noradrenalin transporter inhibitor	Less DILI-concern	N06AA02 N06AA03 N06AA06
19	invivorepeat_IMI_Rat_4day_High	imipramine	serotonin/noradrenalin transporter inhibitor	Less DILI-concern	N06AA02 N06AA03 N06AA06
19	invivorepeat_IMI_Rat_8day_High	imipramine	serotonin/noradrenalin transporter inhibitor	Less DILI-concern	N06AA02 N06AA03 N06AA06
19	invivorepeat_IMI_Rat_8day_Middle	imipramine	serotonin/noradrenalin transporter inhibitor	Less DILI-concern	N06AA02 N06AA03 N06AA06
19	invivorepeat_IM_Rat_4day_Low	indomethacin
19	invivorepeat_IPA_Rat_15day_High	iproniazid	monoamine oxidase (MAO) inhibitor	Most DILI-concern	N06AF05
19	invivorepeat_IPA_Rat_15day_Middle	iproniazid	monoamine oxidase (MAO) inhibitor	Most DILI-concern	N06AF05
19	invivorepeat_IPA_Rat_29day_High	iproniazid	monoamine oxidase (MAO) inhibitor	Most DILI-concern	N06AF05
19	invivorepeat_IPA_Rat_29day_Middle	iproniazid	monoamine oxidase (MAO) inhibitor	Most DILI-concern	N06AF05
19	invivorepeat_IPA_Rat_4day_Middle	iproniazid	monoamine oxidase (MAO) inhibitor	Most DILI-concern	N06AF05
19	invivorepeat_IPA_Rat_8day_High	iproniazid	monoamine oxidase (MAO) inhibitor	Most DILI-concern	N06AF05
19	invivorepeat_LBT_Rat_15day_High	labetalol	alpha1-adrenergic receptor antagonist	Most DILI-concern	C07AG01
19	invivorepeat_LBT_Rat_15day_Middle	labetalol	alpha1-adrenergic receptor antagonist	Most DILI-concern	C07AG01
19	invivorepeat_LS_Rat_4day_Low	lomustine	DNA	Less DILI-concern	L01AD02
19	invivorepeat_LS_Rat_8day_Low	lomustine	DNA	Less DILI-concern	L01AD02
19	invivorepeat_MDP_Rat_15day_Middle	methyldopa	Alpha-2A adrenergic receptor	Most DILI-concern	C02AB01 C02AB02
19	invivorepeat_MDP_Rat_29day_High	methyldopa	Alpha-2A adrenergic receptor	Most DILI-concern	C02AB01 C02AB02
19	invivorepeat_MDP_Rat_29day_Middle	methyldopa	Alpha-2A adrenergic receptor	Most DILI-concern	C02AB01 C02AB02
19	invivorepeat_MDP_Rat_4day_High	methyldopa	Alpha-2A adrenergic receptor	Most DILI-concern	C02AB01 C02AB02
19	invivorepeat_MDP_Rat_4day_Middle	methyldopa	Alpha-2A adrenergic receptor	Most DILI-concern	C02AB01 C02AB02
19	invivorepeat_MDP_Rat_8day_Low	methyldopa	Alpha-2A adrenergic receptor	Most DILI-concern	C02AB01 C02AB02
19	invivorepeat_MDP_Rat_8day_Middle	methyldopa	Alpha-2A adrenergic receptor	Most DILI-concern	C02AB01 C02AB02
19	invivorepeat_MEF_Rat_15day_Middle	mefenamic acid	COX inhibitor	Less DILI-concern	M01AG01
19	invivorepeat_MEF_Rat_8day_Middle	mefenamic acid	COX inhibitor	Less DILI-concern	M01AG01
[truncated: 2,305 more rows]
