# Supplementary material for: Of text and gene – using text mining methods to uncover hidden knowledge in toxicogenomics
Source: BMC Syst Biol. 2014 Aug 13;8:93. doi: 10.1186/s12918-014-0093-3 (PMC4236689; doi:10.1186/s12918-014-0093-3)
Supplement: Additional file 6: Figure S1 — The global view of the network generated from the top 1% nearest pairs. Blue, yellow and orange represent the samples treated with a compound in in vitro, in vivo single and in vivo repeat, respectively. [file s12918-014-0093-3-S6.xlsx]

## Sheet: Sheet1
Sample	Compound	MoA big	MOA	DILI annotation	ATC codes
Network1
invitro_ANIT_Rat_2hr_Middle	naphthyl isothiocyanate	unknown	unknown	Unknown
invitro_CMN_Rat_2hr_Low	chlormezanone	Translocator protein agonist	Translocator protein agonist	Most DILI-concern	M03BB02
invitro_NFT_Rat_2hr_High	nitrofurantoin	unknown	unknown	Most DILI-concern	J01XE01
invitro_NIM_Rat_2hr_Low	nimesulide	COX inhibitor	cyclooxygenase-2 (COX-2) inhibitor	Most DILI-concern	M01AX17 M02AA26
invitro_PCT_Rat_2hr_Low	phenacetin	Prostaglandin G/H synthase 1	Prostaglandin G/H synthase 1	Unknown	N02BE03
invitro_PCT_Rat_2hr_Middle	phenacetin	Prostaglandin G/H synthase 1	Prostaglandin G/H synthase 1	Unknown	N02BE03
invitro_ADP_Rat_24hr_Middle	adapin
invitro_AM_Rat_2hr_Middle	amiodarone	voltage-gated potassium channel blocker$potassium inwardly-rectifying channel$voltage-gated sodium channel blocker$P-glycoprotein inhibitor$alpha1-adrenergic receptor agonist$beta1-adrenergic receptor agonist	voltage-gated potassium channel blocker$potassium inwardly-rectifying channel$voltage-gated sodium channel blocker$P-glycoprotein inhibitor$alpha1-adrenergic receptor agonist$beta1-adrenergic receptor agonist	Most DILI-concern	C01BD01
invitro_ANIT_Rat_24hr_Low	naphthyl isothiocyanate	unknown	unknown	Unknown
invitro_ANIT_Rat_8hr_Low	naphthyl isothiocyanate	unknown	unknown	Unknown
invitro_BBr_Rat_2hr_Low
invitro_BBZ_Rat_24hr_Low	bromobenzene	unknown	unknown	Unknown
invitro_CIM_Rat_2hr_Middle	cimetidine	H2-receptor antagonist	H2-receptor antagonist	Less DILI-concern	A02BA01
invitro_DFNa_Rat_8hr_Middle
invitro_EE_Rat_2hr_Low	ethinylestradiol	estrogen receptor 1/2 agonist	estrogen receptor 1/2 agonist	Unknown	G03CA01
invitro_EE_Rat_8hr_High	ethinylestradiol	estrogen receptor 1/2 agonist	estrogen receptor 1/2 agonist	Unknown	G03CA01
invitro_DTL_Rat_2hr_Low	dantrolene	Ryanodine receptor 1	Ryanodine receptor 1	Most DILI-concern	M03CA01
invitro_GBC_Rat_8hr_Low	glibenclamide	ATP-sensitive potassium channel brocker	ATP-sensitive potassium channel brocker	Less DILI-concern	A10BB01
invitro_MP_Rat_2hr_High	methapyrilene	unknown	unknown	Unknown	R06AC05
invitro_MP_Rat_2hr_Low	methapyrilene	unknown	unknown	Unknown	R06AC05
invitro_MP_Rat_2hr_Middle	methapyrilene	unknown	unknown	Unknown	R06AC05
invitro_NIC_Rat_8hr_Middle	nicotinic acid	Nicotinic acid receptor 1/2 agonist$Nicotinate-nucleotide pyrophosphorylase [carboxylating] binder$Nicotinamide N-methyltransferase binder	Nicotinic acid receptor 1/2 agonist$Nicotinate-nucleotide pyrophosphorylase [carboxylating] binder$Nicotinamide N-methyltransferase binder	Most DILI-concern	C04AC01 C10AD02
invitro_NPX_Rat_2hr_Low	naproxen
invitro_PHE_Rat_8hr_Low	phenytoin	voltage-gated sodium channel blocker	voltage-gated sodium channel blocker	Less DILI-concern	N03AB02 N03AB04 N03AB05
invitro_PH_Rat_2hr_Low	perhexiline	calcium channel blocker	calcium channel blocker	Most DILI-concern	C08EX02
invitro_SS_Rat_2hr_Low	sulfasalazine	Arachidonate 5-lipoxygenase$Prostaglandin G/H synthase 2$Prostaglandin G/H synthase 1$Peroxisome proliferator-activated receptor gamma	Arachidonate 5-lipoxygenase$Prostaglandin G/H synthase 2$Prostaglandin G/H synthase 1$Peroxisome proliferator-activated receptor gamma	Most DILI-concern	A07EC01
invitro_PML_Rat_2hr_Low	pemoline	unknown	unknown	Most DILI-concern	N06BA05
invitro_ASA_Rat_8hr_Middle	aspirin	COX inhibitor	cyclooxygenase-1 (COX-1) inhibitor$cyclooxygenase-2 (COX-2) inhibitor	no DILI-concern	A01AD05 B01AC06 N02BA01
invitro_BCT_Rat_8hr_Low	bucetin	unknown	unknown	Unknown	N02BE04
invitro_BDZ_Rat_8hr_Middle	bendazac
invitro_BDZ_Rat_8hr_High	bendazac
invitro_CIM_Rat_2hr_Low	cimetidine	H2-receptor antagonist	H2-receptor antagonist	Less DILI-concern	A02BA01
invitro_CPM_Rat_8hr_Middle	clomipramine	serotonin/noradrenalin transporter inhibitor	serotonin transporter inhibitor$noradrenalin transporter inhibitor	Most DILI-concern	N06AA04
invitro_CPM_Rat_8hr_Low	clomipramine	serotonin/noradrenalin transporter inhibitor	serotonin transporter inhibitor$noradrenalin transporter inhibitor	Most DILI-concern	N06AA04
invitro_CPX_Rat_2hr_Low	ciprofloxacin	DNA gyrase inhibitor	DNA gyrase inhibitor	Most DILI-concern	J01MA02 S01AX13 S03AA07 S02AA15
invitro_CPZ_Rat_2hr_Low	chlorpromazine
invitro_CPZ_Rat_2hr_High	chlorpromazine
invitro_DIL_Rat_8hr_Low	diltiazem	calcium channel L type blocker	calcium channel L type blocker	Most DILI-concern	C08DB01
invitro_DIL_Rat_8hr_Middle	diltiazem	calcium channel L type blocker	calcium channel L type blocker	Most DILI-concern	C08DB01
invitro_EE_Rat_2hr_Middle	ethinylestradiol	estrogen receptor 1/2 agonist	estrogen receptor 1/2 agonist	Unknown	G03CA01
invitro_ETH_Rat_8hr_High	ethionamide
invitro_ETH_Rat_8hr_Middle	ethionamide
invitro_FP_Rat_2hr_Low	fluphenazine	dopamine D2-receptor antagonist	dopamine D2-receptor antagonist	Less DILI-concern	N05AB02
invitro_IMI_Rat_2hr_Middle	imipramine	serotonin/noradrenalin transporter inhibitor	serotonin transporter inhibitor$noradrenalin transporter inhibitor	Less DILI-concern	N06AA02 N06AA03 N06AA06
invitro_IPA_Rat_2hr_Middle	iproniazid	monoamine oxidase (MAO) inhibitor	monoamine oxidase (MAO) inhibitor	Most DILI-concern	N06AF05
invitro_IPA_Rat_8hr_Middle	iproniazid	monoamine oxidase (MAO) inhibitor	monoamine oxidase (MAO) inhibitor	Most DILI-concern	N06AF05
invitro_LS_Rat_8hr_Low	lomustine	DNA	DNA	Less DILI-concern	L01AD02
invitro_MCT_Rat_2hr_Middle	monocrotaline
invitro_NFT_Rat_8hr_Middle	nitrofurantoin	unknown	unknown	Most DILI-concern	J01XE01
invitro_NFZ_Rat_8hr_Middle	nitrofurazone	Pyruvate dehydrogenase [cytochrome] inhibitor$Glutathione reductase inhibitor$Malate dehydrogenase inhibitor$[Citrate [pro-3S]-lyase] ligase inhibitor	Pyruvate dehydrogenase [cytochrome] inhibitor$Glutathione reductase inhibitor$Malate dehydrogenase inhibitor$[Citrate [pro-3S]-lyase] ligase inhibitor	Unknown	J01XE01 C03CA01
invitro_NIM_Rat_2hr_Middle	nimesulide	COX inhibitor	cyclooxygenase-2 (COX-2) inhibitor	Most DILI-concern	M01AX17 M02AA26
invitro_RAN_Rat_2hr_Middle	ranitidine	H2-receptor antagonist	H2-receptor antagonist	Less DILI-concern	A02BA02 A02BA07
invitro_TAC_Rat_8hr_Low	tacrine
invitro_TCP_Rat_8hr_Middle	ticlopidine	P2Y12 receptor antagonist	P2Y12 receptor antagonist	Most DILI-concern	B01AC05
invitro_VA_Rat_2hr_Middle	vitamin A	unknown	unknown	no DILI-concern	V04CB01 A11CA01
invitro_TBF_Rat_2hr_Middle	terbinafine	squalene epoxidase inhibitor	squalene epoxidase inhibitor	Most DILI-concern	D01AE15 D01BA02
invitro_MDP_Rat_8hr_High	methyldopa	Alpha-2A adrenergic receptor	Alpha-2A adrenergic receptor	Most DILI-concern	C02AB01 C02AB02
invitro_RAN_Rat_2hr_Low	ranitidine	H2-receptor antagonist	H2-receptor antagonist	Less DILI-concern	A02BA02 A02BA07
invitro_AZP_Rat_8hr_Low	azathioprine	purine synthesis inhibitor	purine synthesis inhibitor	Less DILI-concern	L04AX01
invitro_CBZ_Rat_2hr_Middle	carbamazepine	voltage-gated sodium channel blocker	voltage-gated sodium channel blocker	Most DILI-concern	N03AF01
invitro_CPX_Rat_2hr_Middle	ciprofloxacin	DNA gyrase inhibitor	DNA gyrase inhibitor	Most DILI-concern	J01MA02 S01AX13 S03AA07 S02AA15
invitro_GFZ_Rat_8hr_Low	gemfibrozil	peroxisome proliferator-activated receptor (PPAR) alpha agonist	peroxisome proliferator-activated receptor (PPAR) alpha agonist	Less DILI-concern	C10AB04
invitro_HCB_Rat_2hr_Middle	hexachlorobenzene	unknown	unknown	Unknown
invitro_OPZ_Rat_2hr_Low	omeprazole	H+/K+ exchanging, alpha polypeptide inhibitor$H+/K+ exchanging, beta polypeptide inhibitor	H+/K+ exchanging, alpha polypeptide inhibitor$H+/K+ exchanging, beta polypeptide inhibitor	Less DILI-concern	A02BC01 A02BC05
invitro_AA_Rat_8hr_Middle	allyl alcohol	unknown	unknown	Unknown
invitro_AZP_Rat_2hr_High	azathioprine	purine synthesis inhibitor	purine synthesis inhibitor	Less DILI-concern	L04AX01
invitro_CPA_Rat_8hr_Low	cyclophosphamide	DNA	DNA	Less DILI-concern	L01AA01 L01DB07
invitro_CPX_Rat_2hr_High	ciprofloxacin	DNA gyrase inhibitor	DNA gyrase inhibitor	Most DILI-concern	J01MA02 S01AX13 S03AA07 S02AA15
invitro_EE_Rat_8hr_Middle	ethinylestradiol	estrogen receptor 1/2 agonist	estrogen receptor 1/2 agonist	Unknown	G03CA01
invitro_HCB_Rat_24hr_High	hexachlorobenzene	unknown	unknown	Unknown
invitro_HCB_Rat_8hr_Middle	hexachlorobenzene	unknown	unknown	Unknown
invitro_INAH_Rat_24hr_Low	isoniazid	monoamine oxidase (MAO) inhibitor	monoamine oxidase (MAO) inhibitor$mycolic acid synthesis inhibitor (enoyl-ACP reductse inhibitor)	Most DILI-concern	J04AC01
invitro_MDP_Rat_24hr_Low	methyldopa	Alpha-2A adrenergic receptor	Alpha-2A adrenergic receptor	Most DILI-concern	C02AB01 C02AB02
invitro_NFT_Rat_2hr_Middle	nitrofurantoin	unknown	unknown	Most DILI-concern	J01XE01
invitro_PHE_Rat_8hr_High	phenytoin	voltage-gated sodium channel blocker	voltage-gated sodium channel blocker	Less DILI-concern	N03AB02 N03AB04 N03AB05
invitro_PHE_Rat_8hr_Middle	phenytoin	voltage-gated sodium channel blocker	voltage-gated sodium channel blocker	Less DILI-concern	N03AB02 N03AB04 N03AB05
invitro_ACZ_Rat_2hr_Middle	acetazolamide	carbonic anhydrase inhibitor	carbonic anhydrase inhibitor	Most DILI-concern	S01EC01
invitro_BBr_Rat_2hr_Middle
invitro_BBZ_Rat_24hr_Middle	bromobenzene	unknown	unknown	Unknown
invitro_BBZ_Rat_8hr_High	bromobenzene	unknown	unknown	Unknown
invitro_BBZ_Rat_8hr_Middle	bromobenzene	unknown	unknown	Unknown
invitro_CIM_Rat_2hr_High	cimetidine	H2-receptor antagonist	H2-receptor antagonist	Less DILI-concern	A02BA01
invitro_FT_Rat_2hr_High	flutamide	androgen receptor antagonist	androgen receptor antagonist	Most DILI-concern	L02BB01
invitro_MTS_Rat_24hr_Low	methyltestosterone	Androgen receptor	Androgen receptor	Less DILI-concern	G03BA02
invitro_NFT_Rat_2hr_Low	nitrofurantoin	unknown	unknown	Most DILI-concern	J01XE01
invitro_NFT_Rat_8hr_Low	nitrofurantoin	unknown	unknown	Most DILI-concern	J01XE01
invitro_PH_Rat_24hr_Low	perhexiline	calcium channel blocker	calcium channel blocker	Most DILI-concern	C08EX02
invitro_TIO_Rat_24hr_High	tiopronin	unknown	unknown	Unknown	R05CB12
invitro_TMX_Rat_24hr_Low	tamoxifen	estrogen receptor 1/2 agonist	estrogen receptor 1/2 antagonist/antagonist	Most DILI-concern	L02BA01
invitro_TMX_Rat_8hr_High	tamoxifen	estrogen receptor 1/2 agonist	estrogen receptor 1/2 antagonist/antagonist	Most DILI-concern	L02BA01
invitro_TMX_Rat_8hr_Middle	tamoxifen	estrogen receptor 1/2 agonist	estrogen receptor 1/2 antagonist/antagonist	Most DILI-concern	L02BA01
invitro_VA_Rat_8hr_Low	vitamin A	unknown	unknown	no DILI-concern	V04CB01 A11CA01
invitro_TBF_Rat_2hr_Low	terbinafine	squalene epoxidase inhibitor	squalene epoxidase inhibitor	Most DILI-concern	D01AE15 D01BA02
invitro_TMX_Rat_8hr_Low	tamoxifen	estrogen receptor 1/2 agonist	estrogen receptor 1/2 antagonist/antagonist	Most DILI-concern	L02BA01
invitro_CIM_Rat_8hr_Low	cimetidine	H2-receptor antagonist	H2-receptor antagonist	Less DILI-concern	A02BA01
invitro_NIM_Rat_8hr_Low	nimesulide	COX inhibitor	cyclooxygenase-2 (COX-2) inhibitor	Most DILI-concern	M01AX17 M02AA26
invitro_QND_Rat_8hr_Low	quinidine	Sodium channel protein type 5 subunit alpha inhibitor	Sodium channel protein type 5 subunit alpha inhibitor	Less DILI-concern	C01BA01
invitro_DNZ_Rat_2hr_Middle	danazol	androgen receptor agonist$progesterone receptor agonist	androgen receptor agonist$progesterone receptor agonist	Most DILI-concern	G03XA01
invitro_DZP_Rat_2hr_Low	diazepam	GABAA-receptor agonist	GABAA-receptor (benzodiazepine binding site) agonist	Less DILI-concern	N05BA01 N05BA17
invitro_EBU_Rat_2hr_High	ethambutol	arabinosyltransferase inhibitor	arabinosyltransferase inhibitor	Most DILI-concern	J04AK02
invitro_FT_Rat_8hr_High	flutamide	androgen receptor antagonist	androgen receptor antagonist	Most DILI-concern	L02BB01
invitro_LBT_Rat_8hr_Low	labetalol	alpha1-adrenergic receptor antagonist	alpha1-adrenergic receptor antagonist$beta1/2/3-adrenergic receptor antagonist	Most DILI-concern	C07AG01
invitro_GBC_Rat_2hr_Middle	glibenclamide	ATP-sensitive potassium channel brocker	ATP-sensitive potassium channel brocker	Less DILI-concern	A10BB01
invitro_LBT_Rat_2hr_Low	labetalol	alpha1-adrenergic receptor antagonist	alpha1-adrenergic receptor antagonist$beta1/2/3-adrenergic receptor antagonist	Most DILI-concern	C07AG01
invitro_TIO_Rat_2hr_High	tiopronin	unknown	unknown	Unknown	R05CB12
invitro_VA_Rat_2hr_Low	vitamin A	unknown	unknown	no DILI-concern	V04CB01 A11CA01
invitro_CPP_Rat_8hr_Low	chlorpropamide	sulfonylurea receptor 1/2 agonist	sulfonylurea receptor 1/2 agonist	Less DILI-concern	A10BB02
invitro_EBU_Rat_8hr_Low	ethambutol	arabinosyltransferase inhibitor	arabinosyltransferase inhibitor	Most DILI-concern	J04AK02
invitro_PMZ_Rat_8hr_Middle	promethazine	H1-receptor antagonist	H1-receptor antagonist	Less DILI-concern	D04AA10 R06AD02 R06AD05
invitro_BBZ_Rat_24hr_High	bromobenzene	unknown	unknown	Unknown
Network2
invitro_BCT_Rat_8hr_Middle	bucetin	unknown	unknown	Unknown	N02BE04
invitro_APAP_Rat_8hr_High	acetaminophen	cyclooxygenase-3 (COX-3) inhibitor	cyclooxygenase-3 (COX-3) inhibitor	Most DILI-concern	N02BE01
invitro_BBr_Rat_8hr_Middle
invitro_BCT_Rat_8hr_High	bucetin	unknown	unknown	Unknown	N02BE04
invitro_CIM_Rat_8hr_Middle	cimetidine	H2-receptor antagonist	H2-receptor antagonist	Less DILI-concern	A02BA01
invitro_CPM_Rat_24hr_Low	clomipramine	serotonin/noradrenalin transporter inhibitor	serotonin transporter inhibitor$noradrenalin transporter inhibitor	Most DILI-concern	N06AA04
invitro_ETN_Rat_8hr_High	ethanol	Gamma-aminobutyric-acid receptor subunit alpha-1$Glutamate [NMDA] receptor subunit 3A$Glycine receptor subunit alpha-1$Glycine receptor subunit alpha-2$Alcohol dehydrogenase 1A/B/C	Gamma-aminobutyric-acid receptor subunit alpha-1$Glutamate [NMDA] receptor subunit 3A$Glycine receptor subunit alpha-1$Glycine receptor subunit alpha-2$Alcohol dehydrogenase 1A/B/C	Unknown	D01AE06 D08AX08 V03AB16 V03AZ01
invitro_ETN_Rat_8hr_Middle	ethanol	Gamma-aminobutyric-acid receptor subunit alpha-1$Glutamate [NMDA] receptor subunit 3A$Glycine receptor subunit alpha-1$Glycine receptor subunit alpha-2$Alcohol dehydrogenase 1A/B/C	Gamma-aminobutyric-acid receptor subunit alpha-1$Glutamate [NMDA] receptor subunit 3A$Glycine receptor subunit alpha-1$Glycine receptor subunit alpha-2$Alcohol dehydrogenase 1A/B/C	Unknown	D01AE06 D08AX08 V03AB16 V03AZ01
invitro_FP_Rat_8hr_Middle	fluphenazine	dopamine D2-receptor antagonist	dopamine D2-receptor antagonist	Less DILI-concern	N05AB02
invitro_HPL_Rat_8hr_Middle	haloperidol	dopamine D2-receptor antagonist	dopamine D2-receptor antagonist	Less DILI-concern	N05AD01
invitro_IMI_Rat_24hr_Low	imipramine	serotonin/noradrenalin transporter inhibitor	serotonin transporter inhibitor$noradrenalin transporter inhibitor	Less DILI-concern	N06AA02 N06AA03 N06AA06
invitro_MEF_Rat_8hr_Middle	mefenamic acid	COX inhibitor	cyclooxygenase-1 (COX-1) inhibitor$cyclooxygenase-2 (COX-2) inhibitor	Less DILI-concern	M01AG01
invitro_MEX_Rat_24hr_Low	mexiletine	voltage-gated sodium channel blocker	voltage-gated sodium channel blocker	Less DILI-concern	C01BB02
invitro_MEX_Rat_24hr_Middle	mexiletine	voltage-gated sodium channel blocker	voltage-gated sodium channel blocker	Less DILI-concern	C01BB02
invitro_PCT_Rat_24hr_Middle	phenacetin	Prostaglandin G/H synthase 1	Prostaglandin G/H synthase 1	Unknown	N02BE03
invitro_VA_Rat_8hr_Middle	vitamin A	unknown	unknown	no DILI-concern	V04CB01 A11CA01
invitro_ACZ_Rat_8hr_Middle	acetazolamide	carbonic anhydrase inhibitor	carbonic anhydrase inhibitor	Most DILI-concern	S01EC01
invitro_ACZ_Rat_8hr_High	acetazolamide	carbonic anhydrase inhibitor	carbonic anhydrase inhibitor	Most DILI-concern	S01EC01
invitro_APL_Rat_2hr_Middle	allopurinol	orotidine-5'-phosphate decarboxylase inhibitor$xanthine oxidase inhibitor	orotidine-5'-phosphate decarboxylase inhibitor$xanthine oxidase inhibitor	Less DILI-concern	M04AA01
invitro_ADP_Rat_8hr_Middle	adapin
invitro_AJM_Rat_8hr_Middle	ajmaline	voltage-gated sodium channel blocker	voltage-gated sodium channel blocker	Unknown	C01BA05 C01BA08
invitro_BZD_Rat_8hr_Middle	benziodarone	unknown	unknown	Most DILI-concern	C01DX04
invitro_CAF_Rat_8hr_Middle	caffeine	phosphodiesterase inhibitor$adenosine A1/A2a/A2b receptor antagonist	phosphodiesterase inhibitor$adenosine A1/A2a/A2b receptor antagonist	no DILI-concern	N06BC01 N02BE01
invitro_CMN_Rat_8hr_Middle	chlormezanone	Translocator protein agonist	Translocator protein agonist	Most DILI-concern	M03BB02
invitro_CPZ_Rat_8hr_Middle	chlorpromazine
invitro_DOX_Rat_24hr_Low	doxorubicin
invitro_DTL_Rat_8hr_Middle	dantrolene	Ryanodine receptor 1	Ryanodine receptor 1	Most DILI-concern	M03CA01
invitro_EME_Rat_8hr_High	erythromycin ethylsuccinate	protein synthesis inhibitor	23S rRNA of 50S ribosomal subunit, protein synthesis inhibitor	Most DILI-concern	D10AF02 J01FA01 S01AA17
invitro_EME_Rat_8hr_Middle	erythromycin ethylsuccinate	protein synthesis inhibitor	23S rRNA of 50S ribosomal subunit, protein synthesis inhibitor	Most DILI-concern	D10AF02 J01FA01 S01AA17
invitro_FAM_Rat_8hr_Middle	famotidine	H2-receptor antagonist	H2-receptor antagonist	Less DILI-concern	A02BA03
invitro_FP_Rat_24hr_Low	fluphenazine	dopamine D2-receptor antagonist	dopamine D2-receptor antagonist	Less DILI-concern	N05AB02
invitro_GBC_Rat_24hr_Low	glibenclamide	ATP-sensitive potassium channel brocker	ATP-sensitive potassium channel brocker	Less DILI-concern	A10BB01
invitro_HCB_Rat_2hr_Low	hexachlorobenzene	unknown	unknown	Unknown
invitro_INAH_Rat_8hr_Low	isoniazid	monoamine oxidase (MAO) inhibitor	monoamine oxidase (MAO) inhibitor$mycolic acid synthesis inhibitor (enoyl-ACP reductse inhibitor)	Most DILI-concern	J04AC01
invitro_MP_Rat_8hr_Low	methapyrilene	unknown	unknown	Unknown	R06AC05
invitro_OPZ_Rat_2hr_Middle	omeprazole	H+/K+ exchanging, alpha polypeptide inhibitor$H+/K+ exchanging, beta polypeptide inhibitor	H+/K+ exchanging, alpha polypeptide inhibitor$H+/K+ exchanging, beta polypeptide inhibitor	Less DILI-concern	A02BC01 A02BC05
invitro_OPZ_Rat_8hr_Low	omeprazole	H+/K+ exchanging, alpha polypeptide inhibitor$H+/K+ exchanging, beta polypeptide inhibitor	H+/K+ exchanging, alpha polypeptide inhibitor$H+/K+ exchanging, beta polypeptide inhibitor	Less DILI-concern	A02BC01 A02BC05
invitro_RIF_Rat_8hr_Low	rifampicin	protein synthesis inhibitor	23S rRNA of 50S ribosomal subunit, protein synthesis inhibitor$DNA-dependent RNA polymerase inhibitor, RNA synthesis inhibitor	Most DILI-concern	J04AB02
invitro_TC_Rat_24hr_High	tetracycline	protein synthesis inhibitor	16S rRNA of 30S ribosomal subunit, protein synthesis inhibitor	Less DILI-concern	A01AB13 D06AA04 J01AA07 S01AA09 S02AA08 S03AA02 A01AB21 S01AA02 J01AA06 J01AA09 S01AA04 G01AA07 D06AA02 D06AA03 J01AA03
invitro_MEF_Rat_24hr_Low	mefenamic acid	COX inhibitor	cyclooxygenase-1 (COX-1) inhibitor$cyclooxygenase-2 (COX-2) inhibitor	Less DILI-concern	M01AG01
invitro_MEX_Rat_8hr_High	mexiletine	voltage-gated sodium channel blocker	voltage-gated sodium channel blocker	Less DILI-concern	C01BB02
invitro_MEX_Rat_8hr_Middle	mexiletine	voltage-gated sodium channel blocker	voltage-gated sodium channel blocker	Less DILI-concern	C01BB02
invitro_NPAA_Rat_8hr_High	phenylanthranilic acid	unknown	unknown	Unknown
invitro_SST_Rat_8hr_High	simvastatin	hydroxymethylglutaryl coenzyme A (HMG-CoA) reductase inhibitor	hydroxymethylglutaryl coenzyme A (HMG-CoA) reductase inhibitor	Less DILI-concern	C10AA01
invitro_SST_Rat_8hr_Middle	simvastatin	hydroxymethylglutaryl coenzyme A (HMG-CoA) reductase inhibitor	hydroxymethylglutaryl coenzyme A (HMG-CoA) reductase inhibitor	Less DILI-concern	C10AA01
invitro_SS_Rat_8hr_Middle	sulfasalazine	Arachidonate 5-lipoxygenase$Prostaglandin G/H synthase 2$Prostaglandin G/H synthase 1$Peroxisome proliferator-activated receptor gamma	Arachidonate 5-lipoxygenase$Prostaglandin G/H synthase 2$Prostaglandin G/H synthase 1$Peroxisome proliferator-activated receptor gamma	Most DILI-concern	A07EC01
invitro_TBF_Rat_8hr_Middle	terbinafine	squalene epoxidase inhibitor	squalene epoxidase inhibitor	Most DILI-concern	D01AE15 D01BA02
invitro_TLB_Rat_8hr_High	tolbutamide	ATP-sensitive potassium channel (SUR1/Kir6.2) brocker	ATP-sensitive potassium channel (SUR1/Kir6.2) brocker	Less DILI-concern	A10BB03 V04CA01
invitro_TLB_Rat_8hr_Middle	tolbutamide	ATP-sensitive potassium channel (SUR1/Kir6.2) brocker	ATP-sensitive potassium channel (SUR1/Kir6.2) brocker	Less DILI-concern	A10BB03 V04CA01
invitro_TMD_Rat_8hr_High	trimethadione
invitro_TMD_Rat_8hr_Middle	trimethadione
invitro_TRI_Rat_8hr_Middle	triamterene
invitro_TZM_Rat_8hr_Middle	triazolam
invitro_TAC_Rat_24hr_Low	tacrine
invitro_TZM_Rat_8hr_High	triazolam
invitro_FT_Rat_2hr_Low	flutamide	androgen receptor antagonist	androgen receptor antagonist	Most DILI-concern	L02BB01
invitro_INAH_Rat_2hr_Low	isoniazid	monoamine oxidase (MAO) inhibitor	monoamine oxidase (MAO) inhibitor$mycolic acid synthesis inhibitor (enoyl-ACP reductse inhibitor)	Most DILI-concern	J04AC01
invitro_TAA_Rat_2hr_High	thioacetamide	unknown	unknown	Unknown
invitro_TBF_Rat_8hr_High	terbinafine	squalene epoxidase inhibitor	squalene epoxidase inhibitor	Most DILI-concern	D01AE15 D01BA02
invitro_ACA_Rat_8hr_Middle	acarbose	alpha-glucosidase inhibitor	alpha-glucosidase inhibitor	Most DILI-concern	A10BF01
invitro_BZD_Rat_8hr_High	benziodarone	unknown	unknown	Most DILI-concern	C01DX04
invitro_CLM_Rat_8hr_Middle	chlormadinone	unknown	unknown	Unknown	G03DB06
invitro_DTL_Rat_8hr_High	dantrolene	Ryanodine receptor 1	Ryanodine receptor 1	Most DILI-concern	M03CA01
invitro_EBU_Rat_24hr_Low	ethambutol	arabinosyltransferase inhibitor	arabinosyltransferase inhibitor	Most DILI-concern	J04AK02
invitro_ETP_Rat_8hr_Middle	etoposide	topoisomerase II inhibitor	topoisomerase II inhibitor	Less DILI-concern	L01CB01
invitro_IMI_Rat_24hr_Middle	imipramine	serotonin/noradrenalin transporter inhibitor	serotonin transporter inhibitor$noradrenalin transporter inhibitor	Less DILI-concern	N06AA02 N06AA03 N06AA06
invitro_LNX_Rat_8hr_High	lornoxicam
invitro_LNX_Rat_8hr_Middle	lornoxicam
invitro_NIM_Rat_8hr_Middle	nimesulide	COX inhibitor	cyclooxygenase-2 (COX-2) inhibitor	Most DILI-concern	M01AX17 M02AA26
invitro_PCT_Rat_8hr_Middle	phenacetin	Prostaglandin G/H synthase 1	Prostaglandin G/H synthase 1	Unknown	N02BE03
invitro_SLP_Rat_8hr_Middle	sulpiride	dopamine D2-receptor antagonist	dopamine D2\D3-receptor antagonist	Unknown	N05AL01 N05AL07
invitro_TIO_Rat_8hr_Middle	tiopronin	unknown	unknown	Unknown	R05CB12
invitro_NPAA_Rat_8hr_Middle	phenylanthranilic acid	unknown	unknown	Unknown
invitro_PCT_Rat_8hr_High	phenacetin	Prostaglandin G/H synthase 1	Prostaglandin G/H synthase 1	Unknown	N02BE03
invitro_TIO_Rat_8hr_High	tiopronin	unknown	unknown	Unknown	R05CB12
Network3
invitro_CBP_Rat_2hr_Low	carboplatin
invitro_AJM_Rat_2hr_Low	ajmaline	voltage-gated sodium channel blocker	voltage-gated sodium channel blocker	Unknown	C01BA05 C01BA08
invitro_BDZ_Rat_2hr_High	bendazac
invitro_BDZ_Rat_2hr_Low	bendazac
invitro_CBP_Rat_2hr_High	carboplatin
invitro_CLM_Rat_2hr_High	chlormadinone	unknown	unknown	Unknown	G03DB06
invitro_BEA_Rat_2hr_High	bromoethylamine
invitro_CBZ_Rat_2hr_High	carbamazepine	voltage-gated sodium channel blocker	voltage-gated sodium channel blocker	Most DILI-concern	N03AF01
invitro_CMN_Rat_2hr_Middle	chlormezanone	Translocator protein agonist	Translocator protein agonist	Most DILI-concern	M03BB02
invitro_DEN_Rat_2hr_Middle	nitrosodiethylamine
invitro_DZP_Rat_2hr_Middle	diazepam	GABAA-receptor agonist	GABAA-receptor (benzodiazepine binding site) agonist	Less DILI-concern	N05BA01 N05BA17
invitro_ETH_Rat_2hr_Middle	ethionamide
invitro_FAM_Rat_2hr_Low	famotidine	H2-receptor antagonist	H2-receptor antagonist	Less DILI-concern	A02BA03
invitro_GBC_Rat_2hr_High	glibenclamide	ATP-sensitive potassium channel brocker	ATP-sensitive potassium channel brocker	Less DILI-concern	A10BB01
invitro_GMC_Rat_2hr_Low	gentamicin
invitro_NPAA_Rat_2hr_Low	phenylanthranilic acid	unknown	unknown	Unknown
invitro_NPX_Rat_2hr_Middle	naproxen
invitro_PAP_Rat_2hr_Middle	papaverine	cAMP-specific 3',5'-cyclic phosphodiesterase 4B	cAMP-specific 3',5'-cyclic phosphodiesterase 4B	Most DILI-concern	A03AD01 G04BE02
invitro_PEN_Rat_2hr_High	penicillamine	Copper chelator	Copper chelator	Less DILI-concern	M01CC01
invitro_PEN_Rat_2hr_Middle	penicillamine	Copper chelator	Copper chelator	Less DILI-concern	M01CC01
invitro_PH_Rat_2hr_High	perhexiline	calcium channel blocker	calcium channel blocker	Most DILI-concern	C08EX02
invitro_PH_Rat_2hr_Middle	perhexiline	calcium channel blocker	calcium channel blocker	Most DILI-concern	C08EX02
invitro_PMZ_Rat_2hr_Middle	promethazine	H1-receptor antagonist	H1-receptor antagonist	Less DILI-concern	D04AA10 R06AD02 R06AD05
invitro_TAN_Rat_2hr_Middle	tannic acid	unknown	unknown	Unknown
invitro_TBF_Rat_2hr_High	terbinafine	squalene epoxidase inhibitor	squalene epoxidase inhibitor	Most DILI-concern	D01AE15 D01BA02
invitro_TLB_Rat_2hr_Middle	tolbutamide	ATP-sensitive potassium channel (SUR1/Kir6.2) brocker	ATP-sensitive potassium channel (SUR1/Kir6.2) brocker	Less DILI-concern	A10BB03 V04CA01
invitro_TMD_Rat_2hr_Middle	trimethadione
invitro_PEN_Rat_2hr_Low	penicillamine	Copper chelator	Copper chelator	Less DILI-concern	M01CC01
invitro_BEA_Rat_8hr_Middle	bromoethylamine
invitro_CPP_Rat_8hr_Middle	chlorpropamide	sulfonylurea receptor 1/2 agonist	sulfonylurea receptor 1/2 agonist	Less DILI-concern	A10BB02
invitro_MCT_Rat_8hr_Low	monocrotaline
invitro_PCT_Rat_8hr_Low	phenacetin	Prostaglandin G/H synthase 1	Prostaglandin G/H synthase 1	Unknown	N02BE03
invitro_PML_Rat_2hr_Middle	pemoline	unknown	unknown	Most DILI-concern	N06BA05
invitro_TC_Rat_2hr_Low	tetracycline	protein synthesis inhibitor	16S rRNA of 30S ribosomal subunit, protein synthesis inhibitor	Less DILI-concern	A01AB13 D06AA04 J01AA07 S01AA09 S02AA08 S03AA02 A01AB21 S01AA02 J01AA06 J01AA09 S01AA04 G01AA07 D06AA02 D06AA03 J01AA03
invitro_TC_Rat_8hr_Low	tetracycline	protein synthesis inhibitor	16S rRNA of 30S ribosomal subunit, protein synthesis inhibitor	Less DILI-concern	A01AB13 D06AA04 J01AA07 S01AA09 S02AA08 S03AA02 A01AB21 S01AA02 J01AA06 J01AA09 S01AA04 G01AA07 D06AA02 D06AA03 J01AA03
invitro_CPA_Rat_8hr_High	cyclophosphamide	DNA	DNA	Less DILI-concern	L01AA01 L01DB07
invitro_DNZ_Rat_8hr_Middle	danazol	androgen receptor agonist$progesterone receptor agonist	androgen receptor agonist$progesterone receptor agonist	Most DILI-concern	G03XA01
invitro_BBr_Rat_8hr_Low
invitro_IMI_Rat_2hr_Low	imipramine	serotonin/noradrenalin transporter inhibitor	serotonin transporter inhibitor$noradrenalin transporter inhibitor	Less DILI-concern	N06AA02 N06AA03 N06AA06
invitro_MTZ_Rat_8hr_Low	methimazole	thyroid peroxidase inhibitor	thyroid peroxidase inhibitor	Most DILI-concern	H03BB02
invitro_PAP_Rat_8hr_Low	papaverine	cAMP-specific 3',5'-cyclic phosphodiesterase 4B	cAMP-specific 3',5'-cyclic phosphodiesterase 4B	Most DILI-concern	A03AD01 G04BE02
invitro_RAN_Rat_8hr_Low	ranitidine	H2-receptor antagonist	H2-receptor antagonist	Less DILI-concern	A02BA02 A02BA07
invitro_GMC_Rat_8hr_Low	gentamicin
invitro_GBC_Rat_8hr_Middle	glibenclamide	ATP-sensitive potassium channel brocker	ATP-sensitive potassium channel brocker	Less DILI-concern	A10BB01
invitro_AMT_Rat_2hr_Middle	amitriptyline	serotonin/noradrenalin transporter inhibitor	serotonin transporter inhibitor$noradrenalin transporter inhibitor	Less DILI-concern	N06AA09
invitro_CAP_Rat_2hr_Middle	captopril	angiotensin-converting enzyme (ACE) inhibitor	angiotensin-converting enzyme (ACE) inhibitor	Less DILI-concern	C09AA01
invitro_CMP_Rat_2hr_Middle	chloramphenicol	protein synthesis inhibitor	23S rRNA of 50S ribosomal subunit, protein synthesis inhibitor	no DILI-concern	D06AX02 D10AF03 G01AA05 J01BA01 S01AA01 S02AA01 S03AA08
invitro_DOX_Rat_2hr_Middle	doxorubicin
invitro_LNX_Rat_2hr_Low	lornoxicam
invitro_LNX_Rat_2hr_Middle	lornoxicam
invitro_NIF_Rat_2hr_Middle	nifedipine	calcium channel L type blocker	calcium channel L type blocker	Less DILI-concern	C08CA05
invitro_TAC_Rat_2hr_Middle	tacrine
invitro_FP_Rat_2hr_Middle	fluphenazine	dopamine D2-receptor antagonist	dopamine D2-receptor antagonist	Less DILI-concern	N05AB02
invitro_AM_Rat_24hr_Middle	amiodarone	voltage-gated potassium channel blocker$potassium inwardly-rectifying channel$voltage-gated sodium channel blocker$P-glycoprotein inhibitor$alpha1-adrenergic receptor agonist$beta1-adrenergic receptor agonist	voltage-gated potassium channel blocker$potassium inwardly-rectifying channel$voltage-gated sodium channel blocker$P-glycoprotein inhibitor$alpha1-adrenergic receptor agonist$beta1-adrenergic receptor agonist	Most DILI-concern	C01BD01
invitro_CBZ_Rat_2hr_Low	carbamazepine	voltage-gated sodium channel blocker	voltage-gated sodium channel blocker	Most DILI-concern	N03AF01
invitro_TC_Rat_8hr_High	tetracycline	protein synthesis inhibitor	16S rRNA of 30S ribosomal subunit, protein synthesis inhibitor	Less DILI-concern	A01AB13 D06AA04 J01AA07 S01AA09 S02AA08 S03AA02 A01AB21 S01AA02 J01AA06 J01AA09 S01AA04 G01AA07 D06AA02 D06AA03 J01AA03
invitro_TC_Rat_8hr_Middle	tetracycline	protein synthesis inhibitor	16S rRNA of 30S ribosomal subunit, protein synthesis inhibitor	Less DILI-concern	A01AB13 D06AA04 J01AA07 S01AA09 S02AA08 S03AA02 A01AB21 S01AA02 J01AA06 J01AA09 S01AA04 G01AA07 D06AA02 D06AA03 J01AA03
invitro_HCB_Rat_8hr_High	hexachlorobenzene	unknown	unknown	Unknown
invitro_HCB_Rat_24hr_Low	hexachlorobenzene	unknown	unknown	Unknown
invitro_PML_Rat_2hr_High	pemoline	unknown	unknown	Most DILI-concern	N06BA05
invitro_QND_Rat_2hr_Low	quinidine	Sodium channel protein type 5 subunit alpha inhibitor	Sodium channel protein type 5 subunit alpha inhibitor	Less DILI-concern	C01BA01
invitro_SLP_Rat_2hr_Low	sulpiride	dopamine D2-receptor antagonist	dopamine D2\D3-receptor antagonist	Unknown	N05AL01 N05AL07
invitro_TAC_Rat_2hr_Low	tacrine
invitro_TIO_Rat_2hr_Middle	tiopronin	unknown	unknown	Unknown	R05CB12
invitro_DSF_Rat_2hr_Middle	disulfiram	aldehyde dehydrogenase inhibitor	aldehyde dehydrogenase inhibitor	Most DILI-concern	N07BB01 P03AA04
invitro_IBU_Rat_2hr_Low	ibuprofen	COX inhibitor	cyclooxygenase-1 (COX-1) inhibitor$cyclooxygenase-2 (COX-2) inhibitor	Less DILI-concern	C01EB16 G02CC01 M01AE01 M01AE14 M02AA13
invitro_HYZ_Rat_2hr_Low	hydroxyzine	H1-receptor antagonist	H1-receptor antagonist	no DILI-concern	N05BB01
invitro_PhB_Rat_2hr_Low
invitro_MEX_Rat_2hr_High	mexiletine	voltage-gated sodium channel blocker	voltage-gated sodium channel blocker	Less DILI-concern	C01BB02
invitro_MFM_Rat_2hr_Middle	metformin	AMPK activator	AMPK activator	no DILI-concern	A10BA02
invitro_SST_Rat_2hr_Middle	simvastatin	hydroxymethylglutaryl coenzyme A (HMG-CoA) reductase inhibitor	hydroxymethylglutaryl coenzyme A (HMG-CoA) reductase inhibitor	Less DILI-concern	C10AA01
invitro_TRI_Rat_2hr_Low	triamterene
invitro_TRI_Rat_2hr_Middle	triamterene
invitro_ENA_Rat_2hr_Middle	enalapril	angiotensin-converting enzyme (ACE) inhibitor	angiotensin-converting enzyme (ACE) inhibitor	Less DILI-concern	C09AA02
invitro_MEX_Rat_2hr_Low	mexiletine	voltage-gated sodium channel blocker	voltage-gated sodium channel blocker	Less DILI-concern	C01BB02
invitro_CBP_Rat_2hr_Middle	carboplatin
invitro_TC_Rat_2hr_Middle	tetracycline	protein synthesis inhibitor	16S rRNA of 30S ribosomal subunit, protein synthesis inhibitor	Less DILI-concern	A01AB13 D06AA04 J01AA07 S01AA09 S02AA08 S03AA02 A01AB21 S01AA02 J01AA06 J01AA09 S01AA04 G01AA07 D06AA02 D06AA03 J01AA03
invitro_CSA_Rat_2hr_Middle	cyclosporine A
invitro_DIL_Rat_2hr_Middle	diltiazem	calcium channel L type blocker	calcium channel L type blocker	Most DILI-concern	C08DB01
invitro_DTL_Rat_2hr_High	dantrolene	Ryanodine receptor 1	Ryanodine receptor 1	Most DILI-concern	M03CA01
invitro_GMC_Rat_2hr_Middle	gentamicin
invitro_ANIT_Rat_2hr_Low	naphthyl isothiocyanate	unknown	unknown	Unknown
invitro_DTL_Rat_2hr_Middle	dantrolene	Ryanodine receptor 1	Ryanodine receptor 1	Most DILI-concern	M03CA01
invitro_MXS_Rat_24hr_Low	moxisylyte	alpha1-adrenergic receptor antagonist	alpha1-adrenergic receptor antagonist	Most DILI-concern	C04AX10 G04BE06
invitro_TCP_Rat_8hr_High	ticlopidine	P2Y12 receptor antagonist	P2Y12 receptor antagonist	Most DILI-concern	B01AC05
invitro_BCT_Rat_2hr_Middle	bucetin	unknown	unknown	Unknown	N02BE04
invitro_PAN_Rat_2hr_Middle	puromycin aminonucleoside
invitro_QND_Rat_2hr_Middle	quinidine	Sodium channel protein type 5 subunit alpha inhibitor	Sodium channel protein type 5 subunit alpha inhibitor	Less DILI-concern	C01BA01
invitro_SS_Rat_2hr_Middle	sulfasalazine	Arachidonate 5-lipoxygenase$Prostaglandin G/H synthase 2$Prostaglandin G/H synthase 1$Peroxisome proliferator-activated receptor gamma	Arachidonate 5-lipoxygenase$Prostaglandin G/H synthase 2$Prostaglandin G/H synthase 1$Peroxisome proliferator-activated receptor gamma	Most DILI-concern	A07EC01
invitro_SUL_Rat_2hr_Low	sulindac	COX inhibitor	cyclooxygenase-1 (COX-1) inhibitor$cyclooxygenase-2 (COX-2) inhibitor	Most DILI-concern	M01AB02
invitro_MTS_Rat_2hr_Middle	methyltestosterone	Androgen receptor	Androgen receptor	Less DILI-concern	G03BA02
invitro_NFZ_Rat_2hr_Middle	nitrofurazone	Pyruvate dehydrogenase [cytochrome] inhibitor$Glutathione reductase inhibitor$Malate dehydrogenase inhibitor$[Citrate [pro-3S]-lyase] ligase inhibitor	Pyruvate dehydrogenase [cytochrome] inhibitor$Glutathione reductase inhibitor$Malate dehydrogenase inhibitor$[Citrate [pro-3S]-lyase] ligase inhibitor	Unknown	J01XE01 C03CA01
invitro_IBU_Rat_2hr_Middle	ibuprofen	COX inhibitor	cyclooxygenase-1 (COX-1) inhibitor$cyclooxygenase-2 (COX-2) inhibitor	Less DILI-concern	C01EB16 G02CC01 M01AE01 M01AE14 M02AA13
invitro_TEO_Rat_2hr_Middle	theophylline	adenosine A1/A2a receptor antagonist$cyclic AMP phosphodiesterase inhibitor	adenosine A1/A2a receptor antagonist$cyclic AMP phosphodiesterase inhibitor	no DILI-concern	R03DA04 R03DA05
invitro_MTS_Rat_2hr_High	methyltestosterone	Androgen receptor	Androgen receptor	Less DILI-concern	G03BA02
Network4
invitro_GF_Rat_2hr_High	griseofulvin	Tubulin beta chain inhibitor$Tubulin alpha chain inhibitor$Keratin, type I cytoskeletal 12	Tubulin beta chain inhibitor$Tubulin alpha chain inhibitor$Keratin, type I cytoskeletal 12	Less DILI-concern	D01AA08 D01BA01
invitro_BCT_Rat_24hr_Low	bucetin	unknown	unknown	Unknown	N02BE04
invitro_AAF_Rat_24hr_Low	acetamidofluorene	unknown	unknown	Unknown
invitro_CMN_Rat_2hr_High	chlormezanone	Translocator protein agonist	Translocator protein agonist	Most DILI-concern	M03BB02
invitro_CMN_Rat_24hr_Low	chlormezanone	Translocator protein agonist	Translocator protein agonist	Most DILI-concern	M03BB02
invitro_CPM_Rat_24hr_Middle	clomipramine	serotonin/noradrenalin transporter inhibitor	serotonin transporter inhibitor$noradrenalin transporter inhibitor	Most DILI-concern	N06AA04
invitro_CPP_Rat_2hr_Low	chlorpropamide	sulfonylurea receptor 1/2 agonist	sulfonylurea receptor 1/2 agonist	Less DILI-concern	A10BB02
invitro_CPX_Rat_24hr_Low	ciprofloxacin	DNA gyrase inhibitor	DNA gyrase inhibitor	Most DILI-concern	J01MA02 S01AX13 S03AA07 S02AA15
invitro_FT_Rat_24hr_Low	flutamide	androgen receptor antagonist	androgen receptor antagonist	Most DILI-concern	L02BB01
invitro_CPZ_Rat_2hr_Middle	chlorpromazine
invitro_GF_Rat_2hr_Middle	griseofulvin	Tubulin beta chain inhibitor$Tubulin alpha chain inhibitor$Keratin, type I cytoskeletal 12	Tubulin beta chain inhibitor$Tubulin alpha chain inhibitor$Keratin, type I cytoskeletal 12	Less DILI-concern	D01AA08 D01BA01
invitro_HCB_Rat_24hr_Middle	hexachlorobenzene	unknown	unknown	Unknown
invitro_KC_Rat_2hr_High	ketoconazole	sterol 14alpha-demethylase ihibitor$CYP17 inhibitor	sterol 14alpha-demethylase ihibitor$CYP17 inhibitor	Most DILI-concern	D01AC08 G01AF11 J02AB02
invitro_KC_Rat_2hr_Low	ketoconazole	sterol 14alpha-demethylase ihibitor$CYP17 inhibitor	sterol 14alpha-demethylase ihibitor$CYP17 inhibitor	Most DILI-concern	D01AC08 G01AF11 J02AB02
invitro_MLX_Rat_24hr_Low	meloxicam
invitro_MLX_Rat_24hr_Middle	meloxicam
invitro_OPZ_Rat_24hr_Low	omeprazole	H+/K+ exchanging, alpha polypeptide inhibitor$H+/K+ exchanging, beta polypeptide inhibitor	H+/K+ exchanging, alpha polypeptide inhibitor$H+/K+ exchanging, beta polypeptide inhibitor	Less DILI-concern	A02BC01 A02BC05
invitro_TBF_Rat_24hr_Low	terbinafine	squalene epoxidase inhibitor	squalene epoxidase inhibitor	Most DILI-concern	D01AE15 D01BA02
invitro_PhB_Rat_24hr_Low
invitro_RIF_Rat_2hr_Middle	rifampicin	protein synthesis inhibitor	23S rRNA of 50S ribosomal subunit, protein synthesis inhibitor$DNA-dependent RNA polymerase inhibitor, RNA synthesis inhibitor	Most DILI-concern	J04AB02
invitro_TMX_Rat_2hr_Middle	tamoxifen	estrogen receptor 1/2 agonist	estrogen receptor 1/2 antagonist/antagonist	Most DILI-concern	L02BA01
invitro_ADP_Rat_8hr_Low	adapin
invitro_APL_Rat_2hr_Low	allopurinol	orotidine-5'-phosphate decarboxylase inhibitor$xanthine oxidase inhibitor	orotidine-5'-phosphate decarboxylase inhibitor$xanthine oxidase inhibitor	Less DILI-concern	M04AA01
invitro_CMA_Rat_8hr_Low	coumarin	unknown	unknown	Unknown
invitro_CMA_Rat_8hr_Middle	coumarin	unknown	unknown	Unknown
invitro_CMN_Rat_24hr_Middle	chlormezanone	Translocator protein agonist	Translocator protein agonist	Most DILI-concern	M03BB02
invitro_CPA_Rat_2hr_Low	cyclophosphamide	DNA	DNA	Less DILI-concern	L01AA01 L01DB07
invitro_CPZ_Rat_8hr_Low	chlorpromazine
invitro_DFNa_Rat_24hr_Low
invitro_DFNa_Rat_24hr_Middle
invitro_GF_Rat_2hr_Low	griseofulvin	Tubulin beta chain inhibitor$Tubulin alpha chain inhibitor$Keratin, type I cytoskeletal 12	Tubulin beta chain inhibitor$Tubulin alpha chain inhibitor$Keratin, type I cytoskeletal 12	Less DILI-concern	D01AA08 D01BA01
invitro_GF_Rat_24hr_Middle	griseofulvin	Tubulin beta chain inhibitor$Tubulin alpha chain inhibitor$Keratin, type I cytoskeletal 12	Tubulin beta chain inhibitor$Tubulin alpha chain inhibitor$Keratin, type I cytoskeletal 12	Less DILI-concern	D01AA08 D01BA01
invitro_GF_Rat_8hr_Low	griseofulvin	Tubulin beta chain inhibitor$Tubulin alpha chain inhibitor$Keratin, type I cytoskeletal 12	Tubulin beta chain inhibitor$Tubulin alpha chain inhibitor$Keratin, type I cytoskeletal 12	Less DILI-concern	D01AA08 D01BA01
invitro_MFM_Rat_24hr_Low	metformin	AMPK activator	AMPK activator	no DILI-concern	A10BA02
invitro_NPAA_Rat_24hr_Middle	phenylanthranilic acid	unknown	unknown	Unknown
invitro_PEN_Rat_24hr_Low	penicillamine	Copper chelator	Copper chelator	Less DILI-concern	M01CC01
invitro_ETN_Rat_24hr_Low	ethanol	Gamma-aminobutyric-acid receptor subunit alpha-1$Glutamate [NMDA] receptor subunit 3A$Glycine receptor subunit alpha-1$Glycine receptor subunit alpha-2$Alcohol dehydrogenase 1A/B/C	Gamma-aminobutyric-acid receptor subunit alpha-1$Glutamate [NMDA] receptor subunit 3A$Glycine receptor subunit alpha-1$Glycine receptor subunit alpha-2$Alcohol dehydrogenase 1A/B/C	Unknown	D01AE06 D08AX08 V03AB16 V03AZ01
invitro_MFM_Rat_8hr_Middle	metformin	AMPK activator	AMPK activator	no DILI-concern	A10BA02
invitro_IM_Rat_2hr_Low	indomethacin
invitro_TAA_Rat_2hr_Middle	thioacetamide	unknown	unknown	Unknown
invitro_RIF_Rat_24hr_Low	rifampicin	protein synthesis inhibitor	23S rRNA of 50S ribosomal subunit, protein synthesis inhibitor$DNA-dependent RNA polymerase inhibitor, RNA synthesis inhibitor	Most DILI-concern	J04AB02
invitro_FT_Rat_24hr_High	flutamide	androgen receptor antagonist	androgen receptor antagonist	Most DILI-concern	L02BB01
invitro_TRZ_Rat_24hr_Low	thioridazine	dopamine D2-receptor antagonist	dopamine D2-receptor antagonist	Less DILI-concern	N05AC02
invitro_PEN_Rat_8hr_Middle	penicillamine	Copper chelator	Copper chelator	Less DILI-concern	M01CC01
invitro_FFB_Rat_24hr_Low	fenofibrate	peroxisome proliferator-activated receptor (PPAR) alpha agonist	peroxisome proliferator-activated receptor (PPAR) alpha agonist	Less DILI-concern	C10AB05
invitro_NIF_Rat_24hr_Low	nifedipine	calcium channel L type blocker	calcium channel L type blocker	Less DILI-concern	C08CA05
invitro_TMD_Rat_24hr_Low	trimethadione
invitro_GF_Rat_24hr_Low	griseofulvin	Tubulin beta chain inhibitor$Tubulin alpha chain inhibitor$Keratin, type I cytoskeletal 12	Tubulin beta chain inhibitor$Tubulin alpha chain inhibitor$Keratin, type I cytoskeletal 12	Less DILI-concern	D01AA08 D01BA01
invitro_CLT_Rat_8hr_Middle	cephalothin
invitro_MP_Rat_24hr_Middle	methapyrilene	unknown	unknown	Unknown	R06AC05
invitro_TC_Rat_24hr_Middle	tetracycline	protein synthesis inhibitor	16S rRNA of 30S ribosomal subunit, protein synthesis inhibitor	Less DILI-concern	A01AB13 D06AA04 J01AA07 S01AA09 S02AA08 S03AA02 A01AB21 S01AA02 J01AA06 J01AA09 S01AA04 G01AA07 D06AA02 D06AA03 J01AA03
invitro_EE_Rat_24hr_High	ethinylestradiol	estrogen receptor 1/2 agonist	estrogen receptor 1/2 agonist	Unknown	G03CA01
invitro_EE_Rat_24hr_Middle	ethinylestradiol	estrogen receptor 1/2 agonist	estrogen receptor 1/2 agonist	Unknown	G03CA01
invitro_PHE_Rat_2hr_High	phenytoin	voltage-gated sodium channel blocker	voltage-gated sodium channel blocker	Less DILI-concern	N03AB02 N03AB04 N03AB05
invitro_PHE_Rat_2hr_Low	phenytoin	voltage-gated sodium channel blocker	voltage-gated sodium channel blocker	Less DILI-concern	N03AB02 N03AB04 N03AB05
invitro_PHE_Rat_2hr_Middle	phenytoin	voltage-gated sodium channel blocker	voltage-gated sodium channel blocker	Less DILI-concern	N03AB02 N03AB04 N03AB05
invitro_RIF_Rat_24hr_Middle	rifampicin	protein synthesis inhibitor	23S rRNA of 50S ribosomal subunit, protein synthesis inhibitor$DNA-dependent RNA polymerase inhibitor, RNA synthesis inhibitor	Most DILI-concern	J04AB02
invitro_CMA_Rat_24hr_Middle	coumarin	unknown	unknown	Unknown
invitro_OPZ_Rat_8hr_Middle	omeprazole	H+/K+ exchanging, alpha polypeptide inhibitor$H+/K+ exchanging, beta polypeptide inhibitor	H+/K+ exchanging, alpha polypeptide inhibitor$H+/K+ exchanging, beta polypeptide inhibitor	Less DILI-concern	A02BC01 A02BC05
Network5
invitro_DIS_Rat_2hr_Low	disopyramide	voltage-gated sodium channel blocker	voltage-gated sodium channel blocker	Less DILI-concern	C01BA03
invitro_AAF_Rat_2hr_Middle	acetamidofluorene	unknown	unknown	Unknown
invitro_ACZ_Rat_2hr_Low	acetazolamide	carbonic anhydrase inhibitor	carbonic anhydrase inhibitor	Most DILI-concern	S01EC01
invitro_CFB_Rat_2hr_Low	clofibrate	peroxisome proliferator-activated receptor (PPAR) alpha agonist	peroxisome proliferator-activated receptor (PPAR) alpha agonist	Less DILI-concern	C10AB01 C10AB03
invitro_ETH_Rat_2hr_Low	ethionamide
invitro_TMD_Rat_2hr_High	trimethadione
invitro_GMC_Rat_2hr_High	gentamicin
invitro_DOX_Rat_2hr_High	doxorubicin
invitro_DEN_Rat_2hr_High	nitrosodiethylamine
invitro_FAM_Rat_2hr_Middle	famotidine	H2-receptor antagonist	H2-receptor antagonist	Less DILI-concern	A02BA03
invitro_NIF_Rat_2hr_Low	nifedipine	calcium channel L type blocker	calcium channel L type blocker	Less DILI-concern	C08CA05
invitro_TZM_Rat_2hr_Middle	triazolam
invitro_TAN_Rat_2hr_High	tannic acid	unknown	unknown	Unknown
invitro_DFNa_Rat_2hr_Middle
invitro_VPA_Rat_2hr_Low	valproic acid	GABA transaminase inhibitor$calcium channel T type blocker$histone acetyltransferase inhibitor	GABA transaminase inhibitor$calcium channel T type blocker$histone acetyltransferase inhibitor	Most DILI-concern	N03AG01
invitro_ASA_Rat_2hr_Low	aspirin	COX inhibitor	cyclooxygenase-1 (COX-1) inhibitor$cyclooxygenase-2 (COX-2) inhibitor	no DILI-concern	A01AD05 B01AC06 N02BA01
invitro_BBZ_Rat_8hr_Low	bromobenzene	unknown	unknown	Unknown
invitro_BCT_Rat_2hr_High	bucetin	unknown	unknown	Unknown	N02BE04
invitro_BEA_Rat_2hr_Low	bromoethylamine
invitro_BZD_Rat_2hr_Low	benziodarone	unknown	unknown	Most DILI-concern	C01DX04
invitro_BZD_Rat_2hr_Middle	benziodarone	unknown	unknown	Most DILI-concern	C01DX04
invitro_CLT_Rat_2hr_High	cephalothin
invitro_EME_Rat_2hr_Low	erythromycin ethylsuccinate	protein synthesis inhibitor	23S rRNA of 50S ribosomal subunit, protein synthesis inhibitor	Most DILI-concern	D10AF02 J01FA01 S01AA17
invitro_CSP_Rat_2hr_Low	cisplatin
invitro_HPL_Rat_24hr_Middle	haloperidol	dopamine D2-receptor antagonist	dopamine D2-receptor antagonist	Less DILI-concern	N05AD01
invitro_AAF_Rat_2hr_Low	acetamidofluorene	unknown	unknown	Unknown
invitro_MCT_Rat_24hr_Low	monocrotaline
invitro_EBU_Rat_2hr_Low	ethambutol	arabinosyltransferase inhibitor	arabinosyltransferase inhibitor	Most DILI-concern	J04AK02
invitro_FT_Rat_8hr_Middle	flutamide	androgen receptor antagonist	androgen receptor antagonist	Most DILI-concern	L02BB01
invitro_EME_Rat_2hr_Middle	erythromycin ethylsuccinate	protein synthesis inhibitor	23S rRNA of 50S ribosomal subunit, protein synthesis inhibitor	Most DILI-concern	D10AF02 J01FA01 S01AA17
invitro_FAM_Rat_2hr_High	famotidine	H2-receptor antagonist	H2-receptor antagonist	Less DILI-concern	A02BA03
invitro_FUR_Rat_2hr_High	furosemide	Na-K-Cl cotransporter 1/2 inhibitor$GABAA-receptor alpha antagonist	Na-K-Cl cotransporter 1/2 inhibitor$GABAA-receptor alpha antagonist	Less DILI-concern	C03CA01
invitro_LNX_Rat_2hr_High	lornoxicam
invitro_NPX_Rat_2hr_High	naproxen
invitro_MXS_Rat_2hr_Middle	moxisylyte	alpha1-adrenergic receptor antagonist	alpha1-adrenergic receptor antagonist	Most DILI-concern	C04AX10 G04BE06
invitro_MXS_Rat_2hr_Low	moxisylyte	alpha1-adrenergic receptor antagonist	alpha1-adrenergic receptor antagonist	Most DILI-concern	C04AX10 G04BE06
invitro_MEX_Rat_24hr_High	mexiletine	voltage-gated sodium channel blocker	voltage-gated sodium channel blocker	Less DILI-concern	C01BB02
invitro_VA_Rat_8hr_High	vitamin A	unknown	unknown	no DILI-concern	V04CB01 A11CA01
invitro_NIC_Rat_24hr_Low	nicotinic acid	Nicotinic acid receptor 1/2 agonist$Nicotinate-nucleotide pyrophosphorylase [carboxylating] binder$Nicotinamide N-methyltransferase binder	Nicotinic acid receptor 1/2 agonist$Nicotinate-nucleotide pyrophosphorylase [carboxylating] binder$Nicotinamide N-methyltransferase binder	Most DILI-concern	C04AC01 C10AD02
invitro_TRI_Rat_24hr_Middle	triamterene
invitro_PTU_Rat_2hr_Low	propylthiouracil	thyroid peroxidase inhibitor	thyroid peroxidase inhibitor$deiodinase, iodothyronine, type I/II inhibitor	Most DILI-concern	H03BA02
invitro_WY_Rat_2hr_High	WY-14643	peroxisome proliferator-activated receptor (PPAR) alpha agonist	peroxisome proliferator-activated receptor (PPAR) alpha agonist	Unknown
invitro_VPA_Rat_2hr_Middle	valproic acid	GABA transaminase inhibitor$calcium channel T type blocker$histone acetyltransferase inhibitor	GABA transaminase inhibitor$calcium channel T type blocker$histone acetyltransferase inhibitor	Most DILI-concern	N03AG01
invitro_BDZ_Rat_8hr_Low	bendazac
invitro_CPP_Rat_2hr_Middle	chlorpropamide	sulfonylurea receptor 1/2 agonist	sulfonylurea receptor 1/2 agonist	Less DILI-concern	A10BB02
invitro_SS_Rat_24hr_Low	sulfasalazine	Arachidonate 5-lipoxygenase$Prostaglandin G/H synthase 2$Prostaglandin G/H synthase 1$Peroxisome proliferator-activated receptor gamma	Arachidonate 5-lipoxygenase$Prostaglandin G/H synthase 2$Prostaglandin G/H synthase 1$Peroxisome proliferator-activated receptor gamma	Most DILI-concern	A07EC01
invitro_CMA_Rat_2hr_Middle	coumarin	unknown	unknown	Unknown
invitro_MLX_Rat_24hr_High	meloxicam
invitro_TZM_Rat_2hr_Low	triazolam
invitro_FUR_Rat_2hr_Low	furosemide	Na-K-Cl cotransporter 1/2 inhibitor$GABAA-receptor alpha antagonist	Na-K-Cl cotransporter 1/2 inhibitor$GABAA-receptor alpha antagonist	Less DILI-concern	C03CA01
invitro_PML_Rat_24hr_Low	pemoline	unknown	unknown	Most DILI-concern	N06BA05
invitro_TBF_Rat_24hr_Middle	terbinafine	squalene epoxidase inhibitor	squalene epoxidase inhibitor	Most DILI-concern	D01AE15 D01BA02
invitro_KC_Rat_24hr_Low	ketoconazole	sterol 14alpha-demethylase ihibitor$CYP17 inhibitor	sterol 14alpha-demethylase ihibitor$CYP17 inhibitor	Most DILI-concern	D01AC08 G01AF11 J02AB02
invitro_CMN_Rat_8hr_Low	chlormezanone	Translocator protein agonist	Translocator protein agonist	Most DILI-concern	M03BB02
invitro_VA_Rat_24hr_Low	vitamin A	unknown	unknown	no DILI-concern	V04CB01 A11CA01
invitro_AMT_Rat_24hr_Low	amitriptyline	serotonin/noradrenalin transporter inhibitor	serotonin transporter inhibitor$noradrenalin transporter inhibitor	Less DILI-concern	N06AA09
invitro_VA_Rat_24hr_Middle	vitamin A	unknown	unknown	no DILI-concern	V04CB01 A11CA01
invitro_ACA_Rat_24hr_Low	acarbose	alpha-glucosidase inhibitor	alpha-glucosidase inhibitor	Most DILI-concern	A10BF01
invitro_PML_Rat_8hr_Low	pemoline	unknown	unknown	Most DILI-concern	N06BA05
invitro_MEF_Rat_2hr_Low	mefenamic acid	COX inhibitor	cyclooxygenase-1 (COX-1) inhibitor$cyclooxygenase-2 (COX-2) inhibitor	Less DILI-concern	M01AG01
invitro_CLM_Rat_2hr_Low	chlormadinone	unknown	unknown	Unknown	G03DB06
invitro_CAF_Rat_2hr_Middle	caffeine	phosphodiesterase inhibitor$adenosine A1/A2a/A2b receptor antagonist	phosphodiesterase inhibitor$adenosine A1/A2a/A2b receptor antagonist	no DILI-concern	N06BC01 N02BE01
invitro_CAF_Rat_2hr_High	caffeine	phosphodiesterase inhibitor$adenosine A1/A2a/A2b receptor antagonist	phosphodiesterase inhibitor$adenosine A1/A2a/A2b receptor antagonist	no DILI-concern	N06BC01 N02BE01
invitro_MXS_Rat_2hr_High	moxisylyte	alpha1-adrenergic receptor antagonist	alpha1-adrenergic receptor antagonist	Most DILI-concern	C04AX10 G04BE06
invitro_DIS_Rat_2hr_High	disopyramide	voltage-gated sodium channel blocker	voltage-gated sodium channel blocker	Less DILI-concern	C01BA03
invitro_HYZ_Rat_2hr_High	hydroxyzine	H1-receptor antagonist	H1-receptor antagonist	no DILI-concern	N05BB01
invitro_AZP_Rat_2hr_Low	azathioprine	purine synthesis inhibitor	purine synthesis inhibitor	Less DILI-concern	L04AX01
invitro_TRI_Rat_24hr_Low	triamterene
Network6
invivorepeat_WY_Rat_29day_High	WY-14643	peroxisome proliferator-activated receptor (PPAR) alpha agonist	peroxisome proliferator-activated receptor (PPAR) alpha agonist	Unknown
invivorepeat_BBr_Rat_29day_High
invivorepeat_BBr_Rat_4day_High
invivorepeat_CFB_Rat_8day_High	clofibrate	peroxisome proliferator-activated receptor (PPAR) alpha agonist	peroxisome proliferator-activated receptor (PPAR) alpha agonist	Less DILI-concern	C10AB01 C10AB03
invivorepeat_FFB_Rat_8day_High	fenofibrate	peroxisome proliferator-activated receptor (PPAR) alpha agonist	peroxisome proliferator-activated receptor (PPAR) alpha agonist	Less DILI-concern	C10AB05
invivorepeat_FFB_Rat_8day_Middle	fenofibrate	peroxisome proliferator-activated receptor (PPAR) alpha agonist	peroxisome proliferator-activated receptor (PPAR) alpha agonist	Less DILI-concern	C10AB05
invivorepeat_WY_Rat_15day_Low	WY-14643	peroxisome proliferator-activated receptor (PPAR) alpha agonist	peroxisome proliferator-activated receptor (PPAR) alpha agonist	Unknown
invivorepeat_WY_Rat_8day_Low	WY-14643	peroxisome proliferator-activated receptor (PPAR) alpha agonist	peroxisome proliferator-activated receptor (PPAR) alpha agonist	Unknown
invivorepeat_BBr_Rat_8day_High
invivorepeat_CFB_Rat_4day_High	clofibrate	peroxisome proliferator-activated receptor (PPAR) alpha agonist	peroxisome proliferator-activated receptor (PPAR) alpha agonist	Less DILI-concern	C10AB01 C10AB03
invivorepeat_FFB_Rat_15day_High	fenofibrate	peroxisome proliferator-activated receptor (PPAR) alpha agonist	peroxisome proliferator-activated receptor (PPAR) alpha agonist	Less DILI-concern	C10AB05
invivorepeat_FFB_Rat_15day_Middle	fenofibrate	peroxisome proliferator-activated receptor (PPAR) alpha agonist	peroxisome proliferator-activated receptor (PPAR) alpha agonist	Less DILI-concern	C10AB05
invivorepeat_FFB_Rat_29day_Middle	fenofibrate	peroxisome proliferator-activated receptor (PPAR) alpha agonist	peroxisome proliferator-activated receptor (PPAR) alpha agonist	Less DILI-concern	C10AB05
invivorepeat_FFB_Rat_4day_High	fenofibrate	peroxisome proliferator-activated receptor (PPAR) alpha agonist	peroxisome proliferator-activated receptor (PPAR) alpha agonist	Less DILI-concern	C10AB05
invivorepeat_FFB_Rat_4day_Middle	fenofibrate	peroxisome proliferator-activated receptor (PPAR) alpha agonist	peroxisome proliferator-activated receptor (PPAR) alpha agonist	Less DILI-concern	C10AB05
invivorepeat_WY_Rat_15day_Middle	WY-14643	peroxisome proliferator-activated receptor (PPAR) alpha agonist	peroxisome proliferator-activated receptor (PPAR) alpha agonist	Unknown
invivorepeat_WY_Rat_29day_Low	WY-14643	peroxisome proliferator-activated receptor (PPAR) alpha agonist	peroxisome proliferator-activated receptor (PPAR) alpha agonist	Unknown
invivorepeat_WY_Rat_29day_Middle	WY-14643	peroxisome proliferator-activated receptor (PPAR) alpha agonist	peroxisome proliferator-activated receptor (PPAR) alpha agonist	Unknown
invivorepeat_WY_Rat_8day_High	WY-14643	peroxisome proliferator-activated receptor (PPAR) alpha agonist	peroxisome proliferator-activated receptor (PPAR) alpha agonist	Unknown
invivorepeat_WY_Rat_8day_Middle	WY-14643	peroxisome proliferator-activated receptor (PPAR) alpha agonist	peroxisome proliferator-activated receptor (PPAR) alpha agonist	Unknown
invivorepeat_WY_Rat_4day_High	WY-14643	peroxisome proliferator-activated receptor (PPAR) alpha agonist	peroxisome proliferator-activated receptor (PPAR) alpha agonist	Unknown
invivorepeat_FFB_Rat_29day_High	fenofibrate	peroxisome proliferator-activated receptor (PPAR) alpha agonist	peroxisome proliferator-activated receptor (PPAR) alpha agonist	Less DILI-concern	C10AB05
invivorepeat_WY_Rat_15day_High	WY-14643	peroxisome proliferator-activated receptor (PPAR) alpha agonist	peroxisome proliferator-activated receptor (PPAR) alpha agonist	Unknown
Network7
invivorepeat_ETN_Rat_15day_Low	ethanol	Gamma-aminobutyric-acid receptor subunit alpha-1$Glutamate [NMDA] receptor subunit 3A$Glycine receptor subunit alpha-1$Glycine receptor subunit alpha-2$Alcohol dehydrogenase 1A/B/C	Gamma-aminobutyric-acid receptor subunit alpha-1$Glutamate [NMDA] receptor subunit 3A$Glycine receptor subunit alpha-1$Glycine receptor subunit alpha-2$Alcohol dehydrogenase 1A/B/C	Unknown	D01AE06 D08AX08 V03AB16 V03AZ01
invivorepeat_ANIT_Rat_8day_Low	naphthyl isothiocyanate	unknown	unknown	Unknown
invivorepeat_ADP_Rat_29day_Middle	adapin
invivorepeat_ACA_Rat_4day_Low	acarbose	alpha-glucosidase inhibitor	alpha-glucosidase inhibitor	Most DILI-concern	A10BF01
invivorepeat_ETP_Rat_29day_Low	etoposide	topoisomerase II inhibitor	topoisomerase II inhibitor	Less DILI-concern	L01CB01
invivorepeat_LNX_Rat_4day_Low	lornoxicam
invivorepeat_ACA_Rat_8day_Middle	acarbose	alpha-glucosidase inhibitor	alpha-glucosidase inhibitor	Most DILI-concern	A10BF01
invivorepeat_BCT_Rat_4day_Low	bucetin	unknown	unknown	Unknown	N02BE04
invivorepeat_ETP_Rat_4day_High	etoposide	topoisomerase II inhibitor	topoisomerase II inhibitor	Less DILI-concern	L01CB01
invivorepeat_OPZ_Rat_15day_Low	omeprazole	H+/K+ exchanging, alpha polypeptide inhibitor$H+/K+ exchanging, beta polypeptide inhibitor	H+/K+ exchanging, alpha polypeptide inhibitor$H+/K+ exchanging, beta polypeptide inhibitor	Less DILI-concern	A02BC01 A02BC05
invivorepeat_CHL_Rat_8day_High	chlorpheniramine	H1-receptor antagonist	H1-receptor antagonist	no DILI-concern	R06AB02 R06AB04
invivosingle_DZP_Rat_9hr_Low	diazepam	GABAA-receptor agonist	GABAA-receptor (benzodiazepine binding site) agonist	Less DILI-concern	N05BA01 N05BA17
invivorepeat_SLP_Rat_8day_Middle	sulpiride	dopamine D2-receptor antagonist	dopamine D2\D3-receptor antagonist	Unknown	N05AL01 N05AL07
invivosingle_DNZ_Rat_3hr_Low	danazol	androgen receptor agonist$progesterone receptor agonist	androgen receptor agonist$progesterone receptor agonist	Most DILI-concern	G03XA01
invivorepeat_DIS_Rat_4day_Low	disopyramide	voltage-gated sodium channel blocker	voltage-gated sodium channel blocker	Less DILI-concern	C01BA03
invivorepeat_ACZ_Rat_15day_High	acetazolamide	carbonic anhydrase inhibitor	carbonic anhydrase inhibitor	Most DILI-concern	S01EC01
invivorepeat_AM_Rat_4day_Middle	amiodarone	voltage-gated potassium channel blocker$potassium inwardly-rectifying channel$voltage-gated sodium channel blocker$P-glycoprotein inhibitor$alpha1-adrenergic receptor agonist$beta1-adrenergic receptor agonist	voltage-gated potassium channel blocker$potassium inwardly-rectifying channel$voltage-gated sodium channel blocker$P-glycoprotein inhibitor$alpha1-adrenergic receptor agonist$beta1-adrenergic receptor agonist	Most DILI-concern	C01BD01
invivorepeat_BBZ_Rat_29day_Low	bromobenzene	unknown	unknown	Unknown
invivorepeat_CFB_Rat_8day_Low	clofibrate	peroxisome proliferator-activated receptor (PPAR) alpha agonist	peroxisome proliferator-activated receptor (PPAR) alpha agonist	Less DILI-concern	C10AB01 C10AB03
invivorepeat_BCT_Rat_15day_Low	bucetin	unknown	unknown	Unknown	N02BE04
invivorepeat_CHL_Rat_4day_Middle	chlorpheniramine	H1-receptor antagonist	H1-receptor antagonist	no DILI-concern	R06AB02 R06AB04
invivorepeat_FAM_Rat_4day_Low	famotidine	H2-receptor antagonist	H2-receptor antagonist	Less DILI-concern	A02BA03
invivorepeat_GMC_Rat_15day_Middle	gentamicin
invivorepeat_HYZ_Rat_29day_Low	hydroxyzine	H1-receptor antagonist	H1-receptor antagonist	no DILI-concern	N05BB01
invivorepeat_IMI_Rat_4day_Middle	imipramine	serotonin/noradrenalin transporter inhibitor	serotonin transporter inhibitor$noradrenalin transporter inhibitor	Less DILI-concern	N06AA02 N06AA03 N06AA06
invivorepeat_NFT_Rat_15day_High	nitrofurantoin	unknown	unknown	Most DILI-concern	J01XE01
invivorepeat_LNX_Rat_8day_Low	lornoxicam
invivorepeat_TRI_Rat_15day_Low	triamterene
invivorepeat_PAP_Rat_8day_Low	papaverine	cAMP-specific 3',5'-cyclic phosphodiesterase 4B	cAMP-specific 3',5'-cyclic phosphodiesterase 4B	Most DILI-concern	A03AD01 G04BE02
invivosingle_PH_Rat_6hr_Low	perhexiline	calcium channel blocker	calcium channel blocker	Most DILI-concern	C08EX02
invivosingle_CPP_Rat_9hr_Low	chlorpropamide	sulfonylurea receptor 1/2 agonist	sulfonylurea receptor 1/2 agonist	Less DILI-concern	A10BB02
invivorepeat_VPA_Rat_15day_Low	valproic acid	GABA transaminase inhibitor$calcium channel T type blocker$histone acetyltransferase inhibitor	GABA transaminase inhibitor$calcium channel T type blocker$histone acetyltransferase inhibitor	Most DILI-concern	N03AG01
invivorepeat_AA_Rat_29day_Low	allyl alcohol	unknown	unknown	Unknown
invivorepeat_CLT_Rat_29day_Low	cephalothin
invivorepeat_APL_Rat_8day_Low	allopurinol	orotidine-5'-phosphate decarboxylase inhibitor$xanthine oxidase inhibitor	orotidine-5'-phosphate decarboxylase inhibitor$xanthine oxidase inhibitor	Less DILI-concern	M04AA01
invivorepeat_TRZ_Rat_4day_Middle	thioridazine	dopamine D2-receptor antagonist	dopamine D2-receptor antagonist	Less DILI-concern	N05AC02
invivorepeat_ADP_Rat_4day_Low	adapin
invivorepeat_CMA_Rat_15day_Low	coumarin	unknown	unknown	Unknown
invivorepeat_CHL_Rat_29day_Low	chlorpheniramine	H1-receptor antagonist	H1-receptor antagonist	no DILI-concern	R06AB02 R06AB04
invivorepeat_CPA_Rat_15day_Low	cyclophosphamide	DNA	DNA	Less DILI-concern	L01AA01 L01DB07
invivorepeat_CPA_Rat_29day_Low	cyclophosphamide	DNA	DNA	Less DILI-concern	L01AA01 L01DB07
invivorepeat_ETP_Rat_8day_Low	etoposide	topoisomerase II inhibitor	topoisomerase II inhibitor	Less DILI-concern	L01CB01
invivorepeat_FUR_Rat_8day_Low	furosemide	Na-K-Cl cotransporter 1/2 inhibitor$GABAA-receptor alpha antagonist	Na-K-Cl cotransporter 1/2 inhibitor$GABAA-receptor alpha antagonist	Less DILI-concern	C03CA01
invivorepeat_CPZ_Rat_15day_Low	chlorpromazine
invivorepeat_CPZ_Rat_4day_Middle	chlorpromazine
invivorepeat_MDP_Rat_4day_Low	methyldopa	Alpha-2A adrenergic receptor	Alpha-2A adrenergic receptor	Most DILI-concern	C02AB01 C02AB02
invivorepeat_MLX_Rat_8day_Low	meloxicam
invivosingle_CBP_Rat_24hr_Low	carboplatin
invivorepeat_AM_Rat_8day_Low	amiodarone	voltage-gated potassium channel blocker$potassium inwardly-rectifying channel$voltage-gated sodium channel blocker$P-glycoprotein inhibitor$alpha1-adrenergic receptor agonist$beta1-adrenergic receptor agonist	voltage-gated potassium channel blocker$potassium inwardly-rectifying channel$voltage-gated sodium channel blocker$P-glycoprotein inhibitor$alpha1-adrenergic receptor agonist$beta1-adrenergic receptor agonist	Most DILI-concern	C01BD01
invivorepeat_AM_Rat_8day_Middle	amiodarone	voltage-gated potassium channel blocker$potassium inwardly-rectifying channel$voltage-gated sodium channel blocker$P-glycoprotein inhibitor$alpha1-adrenergic receptor agonist$beta1-adrenergic receptor agonist	voltage-gated potassium channel blocker$potassium inwardly-rectifying channel$voltage-gated sodium channel blocker$P-glycoprotein inhibitor$alpha1-adrenergic receptor agonist$beta1-adrenergic receptor agonist	Most DILI-concern	C01BD01
invivorepeat_DFNa_Rat_15day_Low
invivorepeat_EME_Rat_4day_Low	erythromycin ethylsuccinate	protein synthesis inhibitor	23S rRNA of 50S ribosomal subunit, protein synthesis inhibitor	Most DILI-concern	D10AF02 J01FA01 S01AA17
invivorepeat_QND_Rat_8day_Low	quinidine	Sodium channel protein type 5 subunit alpha inhibitor	Sodium channel protein type 5 subunit alpha inhibitor	Less DILI-concern	C01BA01
invivorepeat_QND_Rat_15day_Middle	quinidine	Sodium channel protein type 5 subunit alpha inhibitor	Sodium channel protein type 5 subunit alpha inhibitor	Less DILI-concern	C01BA01
invivorepeat_GBC_Rat_29day_Low	glibenclamide	ATP-sensitive potassium channel brocker	ATP-sensitive potassium channel brocker	Less DILI-concern	A10BB01
invivorepeat_DIL_Rat_4day_Low	diltiazem	calcium channel L type blocker	calcium channel L type blocker	Most DILI-concern	C08DB01
invivorepeat_CAF_Rat_15day_Low	caffeine	phosphodiesterase inhibitor$adenosine A1/A2a/A2b receptor antagonist	phosphodiesterase inhibitor$adenosine A1/A2a/A2b receptor antagonist	no DILI-concern	N06BC01 N02BE01
invivorepeat_FP_Rat_15day_Middle	fluphenazine	dopamine D2-receptor antagonist	dopamine D2-receptor antagonist	Less DILI-concern	N05AB02
invivorepeat_NFT_Rat_15day_Low	nitrofurantoin	unknown	unknown	Most DILI-concern	J01XE01
invivosingle_CAP_Rat_3hr_Low	captopril	angiotensin-converting enzyme (ACE) inhibitor	angiotensin-converting enzyme (ACE) inhibitor	Less DILI-concern	C09AA01
invivosingle_IBU_Rat_9hr_Low	ibuprofen	COX inhibitor	cyclooxygenase-1 (COX-1) inhibitor$cyclooxygenase-2 (COX-2) inhibitor	Less DILI-concern	C01EB16 G02CC01 M01AE01 M01AE14 M02AA13
invivorepeat_ASA_Rat_29day_Low	aspirin	COX inhibitor	cyclooxygenase-1 (COX-1) inhibitor$cyclooxygenase-2 (COX-2) inhibitor	no DILI-concern	A01AD05 B01AC06 N02BA01
invivorepeat_IM_Rat_15day_Middle	indomethacin
invivorepeat_RIF_Rat_8day_Low	rifampicin	protein synthesis inhibitor	23S rRNA of 50S ribosomal subunit, protein synthesis inhibitor$DNA-dependent RNA polymerase inhibitor, RNA synthesis inhibitor	Most DILI-concern	J04AB02
invivorepeat_BCT_Rat_29day_Middle	bucetin	unknown	unknown	Unknown	N02BE04
invivorepeat_ASA_Rat_8day_Middle	aspirin	COX inhibitor	cyclooxygenase-1 (COX-1) inhibitor$cyclooxygenase-2 (COX-2) inhibitor	no DILI-concern	A01AD05 B01AC06 N02BA01
invivorepeat_TMD_Rat_15day_Middle	trimethadione
invivorepeat_PhB_Rat_8day_Low
invivorepeat_PHE_Rat_15day_Low	phenytoin	voltage-gated sodium channel blocker	voltage-gated sodium channel blocker	Less DILI-concern	N03AB02 N03AB04 N03AB05
invivorepeat_TRI_Rat_8day_Low	triamterene
invivorepeat_TRI_Rat_29day_Middle	triamterene
invivorepeat_TIO_Rat_15day_High	tiopronin	unknown	unknown	Unknown	R05CB12
invivorepeat_TIO_Rat_29day_Middle	tiopronin	unknown	unknown	Unknown	R05CB12
invivorepeat_TMD_Rat_8day_Middle	trimethadione
invivorepeat_ACZ_Rat_15day_Low	acetazolamide	carbonic anhydrase inhibitor	carbonic anhydrase inhibitor	Most DILI-concern	S01EC01
invivorepeat_IMI_Rat_15day_Low	imipramine	serotonin/noradrenalin transporter inhibitor	serotonin transporter inhibitor$noradrenalin transporter inhibitor	Less DILI-concern	N06AA02 N06AA03 N06AA06
invivorepeat_CBP_Rat_8day_Low	carboplatin
invivorepeat_DFNa_Rat_8day_High
invivosingle_IMI_Rat_3hr_Middle	imipramine	serotonin/noradrenalin transporter inhibitor	serotonin transporter inhibitor$noradrenalin transporter inhibitor	Less DILI-concern	N06AA02 N06AA03 N06AA06
invivorepeat_CIM_Rat_8day_High	cimetidine	H2-receptor antagonist	H2-receptor antagonist	Less DILI-concern	A02BA01
invivorepeat_IM_Rat_8day_Low	indomethacin
invivosingle_COL_Rat_6hr_Low	colchicine	beta-tubulin, tubulin polymerization inhibitor	beta-tubulin, tubulin polymerization inhibitor	Less DILI-concern	M04AC01
invivosingle_VPA_Rat_3hr_Middle	valproic acid	GABA transaminase inhibitor$calcium channel T type blocker$histone acetyltransferase inhibitor	GABA transaminase inhibitor$calcium channel T type blocker$histone acetyltransferase inhibitor	Most DILI-concern	N03AG01
invivosingle_AA_Rat_9hr_Low	allyl alcohol	unknown	unknown	Unknown
invivosingle_GBC_Rat_24hr_High	glibenclamide	ATP-sensitive potassium channel brocker	ATP-sensitive potassium channel brocker	Less DILI-concern	A10BB01
invivosingle_AJM_Rat_6hr_Low	ajmaline	voltage-gated sodium channel blocker	voltage-gated sodium channel blocker	Unknown	C01BA05 C01BA08
invivosingle_PH_Rat_24hr_High	perhexiline	calcium channel blocker	calcium channel blocker	Most DILI-concern	C08EX02
invivosingle_NFT_Rat_6hr_Low	nitrofurantoin	unknown	unknown	Most DILI-concern	J01XE01
invivorepeat_AZP_Rat_15day_Low	azathioprine	purine synthesis inhibitor	purine synthesis inhibitor	Less DILI-concern	L04AX01
invivorepeat_PAP_Rat_15day_Low	papaverine	cAMP-specific 3',5'-cyclic phosphodiesterase 4B	cAMP-specific 3',5'-cyclic phosphodiesterase 4B	Most DILI-concern	A03AD01 G04BE02
invivorepeat_PH_Rat_4day_High	perhexiline	calcium channel blocker	calcium channel blocker	Most DILI-concern	C08EX02
invivorepeat_PH_Rat_4day_Middle	perhexiline	calcium channel blocker	calcium channel blocker	Most DILI-concern	C08EX02
invivosingle_GMC_Rat_6hr_Low	gentamicin
invivosingle_AA_Rat_24hr_Low	allyl alcohol	unknown	unknown	Unknown
invivosingle_AZP_Rat_6hr_Low	azathioprine	purine synthesis inhibitor	purine synthesis inhibitor	Less DILI-concern	L04AX01
invivosingle_TMD_Rat_24hr_Low	trimethadione
invivosingle_TEO_Rat_9hr_Low	theophylline	adenosine A1/A2a receptor antagonist$cyclic AMP phosphodiesterase inhibitor	adenosine A1/A2a receptor antagonist$cyclic AMP phosphodiesterase inhibitor	no DILI-concern	R03DA04 R03DA05
invivosingle_RIF_Rat_3hr_Low	rifampicin	protein synthesis inhibitor	23S rRNA of 50S ribosomal subunit, protein synthesis inhibitor$DNA-dependent RNA polymerase inhibitor, RNA synthesis inhibitor	Most DILI-concern	J04AB02
invivosingle_NIC_Rat_24hr_Low	nicotinic acid	Nicotinic acid receptor 1/2 agonist$Nicotinate-nucleotide pyrophosphorylase [carboxylating] binder$Nicotinamide N-methyltransferase binder	Nicotinic acid receptor 1/2 agonist$Nicotinate-nucleotide pyrophosphorylase [carboxylating] binder$Nicotinamide N-methyltransferase binder	Most DILI-concern	C04AC01 C10AD02
Network8
invitro_AMT_Rat_24hr_High	amitriptyline	serotonin/noradrenalin transporter inhibitor	serotonin transporter inhibitor$noradrenalin transporter inhibitor	Less DILI-concern	N06AA09
invitro_ADP_Rat_24hr_High	adapin
invitro_AJM_Rat_24hr_High	ajmaline	voltage-gated sodium channel blocker	voltage-gated sodium channel blocker	Unknown	C01BA05 C01BA08
invitro_BZD_Rat_24hr_High	benziodarone	unknown	unknown	Most DILI-concern	C01DX04
invitro_CHL_Rat_24hr_High	chlorpheniramine	H1-receptor antagonist	H1-receptor antagonist	no DILI-concern	R06AB02 R06AB04
invitro_CHL_Rat_24hr_Middle	chlorpheniramine	H1-receptor antagonist	H1-receptor antagonist	no DILI-concern	R06AB02 R06AB04
invitro_CPM_Rat_24hr_High	clomipramine	serotonin/noradrenalin transporter inhibitor	serotonin transporter inhibitor$noradrenalin transporter inhibitor	Most DILI-concern	N06AA04
invitro_DIL_Rat_24hr_Middle	diltiazem	calcium channel L type blocker	calcium channel L type blocker	Most DILI-concern	C08DB01
invitro_DIL_Rat_24hr_High	diltiazem	calcium channel L type blocker	calcium channel L type blocker	Most DILI-concern	C08DB01
invitro_DIS_Rat_24hr_High	disopyramide	voltage-gated sodium channel blocker	voltage-gated sodium channel blocker	Less DILI-concern	C01BA03
invitro_DIS_Rat_24hr_Middle	disopyramide	voltage-gated sodium channel blocker	voltage-gated sodium channel blocker	Less DILI-concern	C01BA03
invitro_EBU_Rat_24hr_High	ethambutol	arabinosyltransferase inhibitor	arabinosyltransferase inhibitor	Most DILI-concern	J04AK02
invitro_FP_Rat_24hr_High	fluphenazine	dopamine D2-receptor antagonist	dopamine D2-receptor antagonist	Less DILI-concern	N05AB02
invitro_HYZ_Rat_24hr_High	hydroxyzine	H1-receptor antagonist	H1-receptor antagonist	no DILI-concern	N05BB01
invitro_IMI_Rat_24hr_High	imipramine	serotonin/noradrenalin transporter inhibitor	serotonin transporter inhibitor$noradrenalin transporter inhibitor	Less DILI-concern	N06AA02 N06AA03 N06AA06
invitro_KC_Rat_24hr_High	ketoconazole	sterol 14alpha-demethylase ihibitor$CYP17 inhibitor	sterol 14alpha-demethylase ihibitor$CYP17 inhibitor	Most DILI-concern	D01AC08 G01AF11 J02AB02
invitro_MFM_Rat_24hr_High	metformin	AMPK activator	AMPK activator	no DILI-concern	A10BA02
invitro_PMZ_Rat_24hr_High	promethazine	H1-receptor antagonist	H1-receptor antagonist	Less DILI-concern	D04AA10 R06AD02 R06AD05
invitro_QND_Rat_24hr_Middle	quinidine	Sodium channel protein type 5 subunit alpha inhibitor	Sodium channel protein type 5 subunit alpha inhibitor	Less DILI-concern	C01BA01
invitro_SLP_Rat_24hr_High	sulpiride	dopamine D2-receptor antagonist	dopamine D2\D3-receptor antagonist	Unknown	N05AL01 N05AL07
invitro_TAC_Rat_24hr_High	tacrine
Network9
invivosingle_MXS_Rat_9hr_Low	moxisylyte	alpha1-adrenergic receptor antagonist	alpha1-adrenergic receptor antagonist	Most DILI-concern	C04AX10 G04BE06
invivorepeat_IBU_Rat_29day_Low	ibuprofen	COX inhibitor	cyclooxygenase-1 (COX-1) inhibitor$cyclooxygenase-2 (COX-2) inhibitor	Less DILI-concern	C01EB16 G02CC01 M01AE01 M01AE14 M02AA13
invivorepeat_IBU_Rat_29day_Middle	ibuprofen	COX inhibitor	cyclooxygenase-1 (COX-1) inhibitor$cyclooxygenase-2 (COX-2) inhibitor	Less DILI-concern	C01EB16 G02CC01 M01AE01 M01AE14 M02AA13
invivorepeat_IBU_Rat_4day_Middle	ibuprofen	COX inhibitor	cyclooxygenase-1 (COX-1) inhibitor$cyclooxygenase-2 (COX-2) inhibitor	Less DILI-concern	C01EB16 G02CC01 M01AE01 M01AE14 M02AA13
invivorepeat_MTS_Rat_29day_Low	methyltestosterone	Androgen receptor	Androgen receptor	Less DILI-concern	G03BA02
invivosingle_TMX_Rat_3hr_High	tamoxifen	estrogen receptor 1/2 agonist	estrogen receptor 1/2 antagonist/antagonist	Most DILI-concern	L02BA01
invivosingle_VA_Rat_3hr_Low	vitamin A	unknown	unknown	no DILI-concern	V04CB01 A11CA01
invivorepeat_VA_Rat_4day_Low	vitamin A	unknown	unknown	no DILI-concern	V04CB01 A11CA01
invivosingle_LBT_Rat_24hr_Low	labetalol	alpha1-adrenergic receptor antagonist	alpha1-adrenergic receptor antagonist$beta1/2/3-adrenergic receptor antagonist	Most DILI-concern	C07AG01
invivorepeat_IBU_Rat_4day_Low	ibuprofen	COX inhibitor	cyclooxygenase-1 (COX-1) inhibitor$cyclooxygenase-2 (COX-2) inhibitor	Less DILI-concern	C01EB16 G02CC01 M01AE01 M01AE14 M02AA13
invivosingle_TAC_Rat_24hr_Low	tacrine
invivosingle_GFZ_Rat_9hr_Low	gemfibrozil	peroxisome proliferator-activated receptor (PPAR) alpha agonist	peroxisome proliferator-activated receptor (PPAR) alpha agonist	Less DILI-concern	C10AB04
invivosingle_KC_Rat_3hr_Low	ketoconazole	sterol 14alpha-demethylase ihibitor$CYP17 inhibitor	sterol 14alpha-demethylase ihibitor$CYP17 inhibitor	Most DILI-concern	D01AC08 G01AF11 J02AB02
invivosingle_TMX_Rat_6hr_Middle	tamoxifen	estrogen receptor 1/2 agonist	estrogen receptor 1/2 antagonist/antagonist	Most DILI-concern	L02BA01
invivosingle_VA_Rat_9hr_High	vitamin A	unknown	unknown	no DILI-concern	V04CB01 A11CA01
invivorepeat_MXS_Rat_29day_Low	moxisylyte	alpha1-adrenergic receptor antagonist	alpha1-adrenergic receptor antagonist	Most DILI-concern	C04AX10 G04BE06
invivosingle_KC_Rat_9hr_Low	ketoconazole	sterol 14alpha-demethylase ihibitor$CYP17 inhibitor	sterol 14alpha-demethylase ihibitor$CYP17 inhibitor	Most DILI-concern	D01AC08 G01AF11 J02AB02
invivosingle_HPL_Rat_6hr_Low	haloperidol	dopamine D2-receptor antagonist	dopamine D2-receptor antagonist	Less DILI-concern	N05AD01
invivosingle_KC_Rat_3hr_Middle	ketoconazole	sterol 14alpha-demethylase ihibitor$CYP17 inhibitor	sterol 14alpha-demethylase ihibitor$CYP17 inhibitor	Most DILI-concern	D01AC08 G01AF11 J02AB02
invivosingle_MCT_Rat_6hr_Low	monocrotaline
invivosingle_VA_Rat_9hr_Middle	vitamin A	unknown	unknown	no DILI-concern	V04CB01 A11CA01
invivosingle_MCT_Rat_6hr_Middle	monocrotaline
invivosingle_TRZ_Rat_6hr_Middle	thioridazine	dopamine D2-receptor antagonist	dopamine D2-receptor antagonist	Less DILI-concern	N05AC02
invivosingle_TC_Rat_9hr_High	tetracycline	protein synthesis inhibitor	16S rRNA of 30S ribosomal subunit, protein synthesis inhibitor	Less DILI-concern	A01AB13 D06AA04 J01AA07 S01AA09 S02AA08 S03AA02 A01AB21 S01AA02 J01AA06 J01AA09 S01AA04 G01AA07 D06AA02 D06AA03 J01AA03
Network10
invitro_SUL_Rat_2hr_Middle	sulindac	COX inhibitor	cyclooxygenase-1 (COX-1) inhibitor$cyclooxygenase-2 (COX-2) inhibitor	Most DILI-concern	M01AB02
invitro_AAF_Rat_8hr_High	acetamidofluorene	unknown	unknown	Unknown
invitro_AAF_Rat_8hr_Middle	acetamidofluorene	unknown	unknown	Unknown
invitro_CBZ_Rat_8hr_Low	carbamazepine	voltage-gated sodium channel blocker	voltage-gated sodium channel blocker	Most DILI-concern	N03AF01
invitro_GFZ_Rat_2hr_Low	gemfibrozil	peroxisome proliferator-activated receptor (PPAR) alpha agonist	peroxisome proliferator-activated receptor (PPAR) alpha agonist	Less DILI-concern	C10AB04
invitro_MLX_Rat_8hr_Middle	meloxicam
invitro_PB_Rat_8hr_High	phenobarbital	GABAA-receptor agonist	GABAA-receptor (picrotoxin binding site) agonist	Less DILI-concern	N03AA01 N03AA02
invitro_DNZ_Rat_24hr_Low	danazol	androgen receptor agonist$progesterone receptor agonist	androgen receptor agonist$progesterone receptor agonist	Most DILI-concern	G03XA01
invitro_DOX_Rat_24hr_Middle	doxorubicin
invitro_CIM_Rat_8hr_High	cimetidine	H2-receptor antagonist	H2-receptor antagonist	Less DILI-concern	A02BA01
invitro_FAM_Rat_8hr_High	famotidine	H2-receptor antagonist	H2-receptor antagonist	Less DILI-concern	A02BA03
invitro_TRI_Rat_8hr_High	triamterene
invitro_BCT_Rat_24hr_Middle	bucetin	unknown	unknown	Unknown	N02BE04
invitro_PAP_Rat_2hr_Low	papaverine	cAMP-specific 3',5'-cyclic phosphodiesterase 4B	cAMP-specific 3',5'-cyclic phosphodiesterase 4B	Most DILI-concern	A03AD01 G04BE02
invitro_PML_Rat_8hr_Middle	pemoline	unknown	unknown	Most DILI-concern	N06BA05
invitro_TMX_Rat_24hr_Middle	tamoxifen	estrogen receptor 1/2 agonist	estrogen receptor 1/2 antagonist/antagonist	Most DILI-concern	L02BA01
invitro_ADP_Rat_24hr_Low	adapin
invitro_BEA_Rat_2hr_Middle	bromoethylamine
invitro_ETN_Rat_2hr_High	ethanol	Gamma-aminobutyric-acid receptor subunit alpha-1$Glutamate [NMDA] receptor subunit 3A$Glycine receptor subunit alpha-1$Glycine receptor subunit alpha-2$Alcohol dehydrogenase 1A/B/C	Gamma-aminobutyric-acid receptor subunit alpha-1$Glutamate [NMDA] receptor subunit 3A$Glycine receptor subunit alpha-1$Glycine receptor subunit alpha-2$Alcohol dehydrogenase 1A/B/C	Unknown	D01AE06 D08AX08 V03AB16 V03AZ01
invitro_BCT_Rat_2hr_Low	bucetin	unknown	unknown	Unknown	N02BE04
invitro_COL_Rat_2hr_Middle	colchicine	beta-tubulin, tubulin polymerization inhibitor	beta-tubulin, tubulin polymerization inhibitor	Less DILI-concern	M04AC01
invitro_DNZ_Rat_2hr_High	danazol	androgen receptor agonist$progesterone receptor agonist	androgen receptor agonist$progesterone receptor agonist	Most DILI-concern	G03XA01
invitro_PAP_Rat_2hr_High	papaverine	cAMP-specific 3',5'-cyclic phosphodiesterase 4B	cAMP-specific 3',5'-cyclic phosphodiesterase 4B	Most DILI-concern	A03AD01 G04BE02
invitro_ETN_Rat_2hr_Middle	ethanol	Gamma-aminobutyric-acid receptor subunit alpha-1$Glutamate [NMDA] receptor subunit 3A$Glycine receptor subunit alpha-1$Glycine receptor subunit alpha-2$Alcohol dehydrogenase 1A/B/C	Gamma-aminobutyric-acid receptor subunit alpha-1$Glutamate [NMDA] receptor subunit 3A$Glycine receptor subunit alpha-1$Glycine receptor subunit alpha-2$Alcohol dehydrogenase 1A/B/C	Unknown	D01AE06 D08AX08 V03AB16 V03AZ01
invitro_HCB_Rat_8hr_Low	hexachlorobenzene	unknown	unknown	Unknown
invitro_SST_Rat_2hr_Low	simvastatin	hydroxymethylglutaryl coenzyme A (HMG-CoA) reductase inhibitor	hydroxymethylglutaryl coenzyme A (HMG-CoA) reductase inhibitor	Less DILI-concern	C10AA01
invitro_TCP_Rat_2hr_Middle	ticlopidine	P2Y12 receptor antagonist	P2Y12 receptor antagonist	Most DILI-concern	B01AC05
invitro_PCT_Rat_2hr_High	phenacetin	Prostaglandin G/H synthase 1	Prostaglandin G/H synthase 1	Unknown	N02BE03
invitro_TEO_Rat_2hr_High	theophylline	adenosine A1/A2a receptor antagonist$cyclic AMP phosphodiesterase inhibitor	adenosine A1/A2a receptor antagonist$cyclic AMP phosphodiesterase inhibitor	no DILI-concern	R03DA04 R03DA05
invitro_TEO_Rat_2hr_Low	theophylline	adenosine A1/A2a receptor antagonist$cyclic AMP phosphodiesterase inhibitor	adenosine A1/A2a receptor antagonist$cyclic AMP phosphodiesterase inhibitor	no DILI-concern	R03DA04 R03DA05
invitro_CSA_Rat_2hr_High	cyclosporine A
invitro_IBU_Rat_8hr_Low	ibuprofen	COX inhibitor	cyclooxygenase-1 (COX-1) inhibitor$cyclooxygenase-2 (COX-2) inhibitor	Less DILI-concern	C01EB16 G02CC01 M01AE01 M01AE14 M02AA13
invitro_FFB_Rat_2hr_Middle	fenofibrate	peroxisome proliferator-activated receptor (PPAR) alpha agonist	peroxisome proliferator-activated receptor (PPAR) alpha agonist	Less DILI-concern	C10AB05
invitro_CFB_Rat_2hr_Middle	clofibrate	peroxisome proliferator-activated receptor (PPAR) alpha agonist	peroxisome proliferator-activated receptor (PPAR) alpha agonist	Less DILI-concern	C10AB01 C10AB03
invitro_MLX_Rat_2hr_High	meloxicam
invitro_ASA_Rat_2hr_Middle	aspirin	COX inhibitor	cyclooxygenase-1 (COX-1) inhibitor$cyclooxygenase-2 (COX-2) inhibitor	no DILI-concern	A01AD05 B01AC06 N02BA01
invitro_HCB_Rat_2hr_High	hexachlorobenzene	unknown	unknown	Unknown
invitro_TIO_Rat_24hr_Low	tiopronin	unknown	unknown	Unknown	R05CB12
invitro_CSA_Rat_2hr_Low	cyclosporine A
invitro_FUR_Rat_2hr_Middle	furosemide	Na-K-Cl cotransporter 1/2 inhibitor$GABAA-receptor alpha antagonist	Na-K-Cl cotransporter 1/2 inhibitor$GABAA-receptor alpha antagonist	Less DILI-concern	C03CA01
invitro_CHL_Rat_8hr_Low	chlorpheniramine	H1-receptor antagonist	H1-receptor antagonist	no DILI-concern	R06AB02 R06AB04
invitro_CSA_Rat_8hr_Middle	cyclosporine A
invitro_IMI_Rat_8hr_Low	imipramine	serotonin/noradrenalin transporter inhibitor	serotonin transporter inhibitor$noradrenalin transporter inhibitor	Less DILI-concern	N06AA02 N06AA03 N06AA06
invitro_NIF_Rat_8hr_Low	nifedipine	calcium channel L type blocker	calcium channel L type blocker	Less DILI-concern	C08CA05
invitro_AZP_Rat_2hr_Middle	azathioprine	purine synthesis inhibitor	purine synthesis inhibitor	Less DILI-concern	L04AX01
invitro_ETH_Rat_8hr_Low	ethionamide
invitro_ETN_Rat_2hr_Low	ethanol	Gamma-aminobutyric-acid receptor subunit alpha-1$Glutamate [NMDA] receptor subunit 3A$Glycine receptor subunit alpha-1$Glycine receptor subunit alpha-2$Alcohol dehydrogenase 1A/B/C	Gamma-aminobutyric-acid receptor subunit alpha-1$Glutamate [NMDA] receptor subunit 3A$Glycine receptor subunit alpha-1$Glycine receptor subunit alpha-2$Alcohol dehydrogenase 1A/B/C	Unknown	D01AE06 D08AX08 V03AB16 V03AZ01
invitro_MCT_Rat_2hr_Low	monocrotaline
invitro_TRI_Rat_8hr_Low	triamterene
invitro_MTZ_Rat_2hr_Middle	methimazole	thyroid peroxidase inhibitor	thyroid peroxidase inhibitor	Most DILI-concern	H03BB02
invitro_NFZ_Rat_8hr_Low	nitrofurazone	Pyruvate dehydrogenase [cytochrome] inhibitor$Glutathione reductase inhibitor$Malate dehydrogenase inhibitor$[Citrate [pro-3S]-lyase] ligase inhibitor	Pyruvate dehydrogenase [cytochrome] inhibitor$Glutathione reductase inhibitor$Malate dehydrogenase inhibitor$[Citrate [pro-3S]-lyase] ligase inhibitor	Unknown	J01XE01 C03CA01
invitro_TAN_Rat_2hr_Low	tannic acid	unknown	unknown	Unknown
invitro_BBZ_Rat_2hr_Middle	bromobenzene	unknown	unknown	Unknown
invitro_DSF_Rat_2hr_Low	disulfiram	aldehyde dehydrogenase inhibitor	aldehyde dehydrogenase inhibitor	Most DILI-concern	N07BB01 P03AA04
invitro_ENA_Rat_2hr_Low	enalapril	angiotensin-converting enzyme (ACE) inhibitor	angiotensin-converting enzyme (ACE) inhibitor	Less DILI-concern	C09AA02
invitro_MEX_Rat_2hr_Middle	mexiletine	voltage-gated sodium channel blocker	voltage-gated sodium channel blocker	Less DILI-concern	C01BB02
invitro_SLP_Rat_2hr_Middle	sulpiride	dopamine D2-receptor antagonist	dopamine D2\D3-receptor antagonist	Unknown	N05AL01 N05AL07
invitro_TRI_Rat_2hr_High	triamterene
invitro_CLM_Rat_2hr_Middle	chlormadinone	unknown	unknown	Unknown	G03DB06
invitro_HYZ_Rat_2hr_Middle	hydroxyzine	H1-receptor antagonist	H1-receptor antagonist	no DILI-concern	N05BB01
invitro_CPM_Rat_2hr_Middle	clomipramine	serotonin/noradrenalin transporter inhibitor	serotonin transporter inhibitor$noradrenalin transporter inhibitor	Most DILI-concern	N06AA04
invitro_DSF_Rat_2hr_High	disulfiram	aldehyde dehydrogenase inhibitor	aldehyde dehydrogenase inhibitor	Most DILI-concern	N07BB01 P03AA04
invitro_TIO_Rat_2hr_Low	tiopronin	unknown	unknown	Unknown	R05CB12
invitro_ADP_Rat_2hr_Middle	adapin
invitro_NIC_Rat_2hr_High	nicotinic acid	Nicotinic acid receptor 1/2 agonist$Nicotinate-nucleotide pyrophosphorylase [carboxylating] binder$Nicotinamide N-methyltransferase binder	Nicotinic acid receptor 1/2 agonist$Nicotinate-nucleotide pyrophosphorylase [carboxylating] binder$Nicotinamide N-methyltransferase binder	Most DILI-concern	C04AC01 C10AD02
invitro_CFB_Rat_2hr_High	clofibrate	peroxisome proliferator-activated receptor (PPAR) alpha agonist	peroxisome proliferator-activated receptor (PPAR) alpha agonist	Less DILI-concern	C10AB01 C10AB03
invitro_WY_Rat_2hr_Middle	WY-14643	peroxisome proliferator-activated receptor (PPAR) alpha agonist	peroxisome proliferator-activated receptor (PPAR) alpha agonist	Unknown
invitro_LBT_Rat_2hr_Middle	labetalol	alpha1-adrenergic receptor antagonist	alpha1-adrenergic receptor antagonist$beta1/2/3-adrenergic receptor antagonist	Most DILI-concern	C07AG01
invitro_NIC_Rat_2hr_Low	nicotinic acid	Nicotinic acid receptor 1/2 agonist$Nicotinate-nucleotide pyrophosphorylase [carboxylating] binder$Nicotinamide N-methyltransferase binder	Nicotinic acid receptor 1/2 agonist$Nicotinate-nucleotide pyrophosphorylase [carboxylating] binder$Nicotinamide N-methyltransferase binder	Most DILI-concern	C04AC01 C10AD02
invitro_CHL_Rat_2hr_Middle	chlorpheniramine	H1-receptor antagonist	H1-receptor antagonist	no DILI-concern	R06AB02 R06AB04
Network11
invivorepeat_IMI_Rat_8day_Low	imipramine	serotonin/noradrenalin transporter inhibitor	serotonin transporter inhibitor$noradrenalin transporter inhibitor	Less DILI-concern	N06AA02 N06AA03 N06AA06
invivorepeat_CPP_Rat_8day_Low	chlorpropamide	sulfonylurea receptor 1/2 agonist	sulfonylurea receptor 1/2 agonist	Less DILI-concern	A10BB02
invivorepeat_GBC_Rat_4day_High	glibenclamide	ATP-sensitive potassium channel brocker	ATP-sensitive potassium channel brocker	Less DILI-concern	A10BB01
invivorepeat_NIM_Rat_8day_Low	nimesulide	COX inhibitor	cyclooxygenase-2 (COX-2) inhibitor	Most DILI-concern	M01AX17 M02AA26
invivorepeat_TLB_Rat_8day_Middle	tolbutamide	ATP-sensitive potassium channel (SUR1/Kir6.2) brocker	ATP-sensitive potassium channel (SUR1/Kir6.2) brocker	Less DILI-concern	A10BB03 V04CA01
invivorepeat_TRI_Rat_15day_Middle	triamterene
invivosingle_TMD_Rat_3hr_Low	trimethadione
invivorepeat_BEA_Rat_15day_Low	bromoethylamine
invivorepeat_AA_Rat_29day_Middle	allyl alcohol	unknown	unknown	Unknown
invivorepeat_CAP_Rat_15day_Low	captopril	angiotensin-converting enzyme (ACE) inhibitor	angiotensin-converting enzyme (ACE) inhibitor	Less DILI-concern	C09AA01
invivorepeat_ETP_Rat_8day_High	etoposide	topoisomerase II inhibitor	topoisomerase II inhibitor	Less DILI-concern	L01CB01
invivorepeat_CBZ_Rat_15day_Low	carbamazepine	voltage-gated sodium channel blocker	voltage-gated sodium channel blocker	Most DILI-concern	N03AF01
invivorepeat_IM_Rat_4day_Low	indomethacin
invivorepeat_ETH_Rat_29day_Low	ethionamide
invivorepeat_FAM_Rat_4day_Middle	famotidine	H2-receptor antagonist	H2-receptor antagonist	Less DILI-concern	A02BA03
invivorepeat_MEF_Rat_15day_Low	mefenamic acid	COX inhibitor	cyclooxygenase-1 (COX-1) inhibitor$cyclooxygenase-2 (COX-2) inhibitor	Less DILI-concern	M01AG01
invivorepeat_APAP_Rat_15day_Low	acetaminophen	cyclooxygenase-3 (COX-3) inhibitor	cyclooxygenase-3 (COX-3) inhibitor	Most DILI-concern	N02BE01
invivorepeat_NPAA_Rat_29day_Low	phenylanthranilic acid	unknown	unknown	Unknown
invivorepeat_QND_Rat_15day_Low	quinidine	Sodium channel protein type 5 subunit alpha inhibitor	Sodium channel protein type 5 subunit alpha inhibitor	Less DILI-concern	C01BA01
invivorepeat_PhB_Rat_29day_Low
invivorepeat_CIM_Rat_29day_High	cimetidine	H2-receptor antagonist	H2-receptor antagonist	Less DILI-concern	A02BA01
invivorepeat_CPP_Rat_4day_Low	chlorpropamide	sulfonylurea receptor 1/2 agonist	sulfonylurea receptor 1/2 agonist	Less DILI-concern	A10BB02
invivorepeat_PMZ_Rat_8day_Low	promethazine	H1-receptor antagonist	H1-receptor antagonist	Less DILI-concern	D04AA10 R06AD02 R06AD05
invivorepeat_CIM_Rat_8day_Low	cimetidine	H2-receptor antagonist	H2-receptor antagonist	Less DILI-concern	A02BA01
invivorepeat_TIO_Rat_29day_Low	tiopronin	unknown	unknown	Unknown	R05CB12
invivorepeat_FAM_Rat_4day_High	famotidine	H2-receptor antagonist	H2-receptor antagonist	Less DILI-concern	A02BA03
invivosingle_ACZ_Rat_24hr_Low	acetazolamide	carbonic anhydrase inhibitor	carbonic anhydrase inhibitor	Most DILI-concern	S01EC01
invivosingle_NIM_Rat_9hr_Low	nimesulide	COX inhibitor	cyclooxygenase-2 (COX-2) inhibitor	Most DILI-concern	M01AX17 M02AA26
invivorepeat_ETP_Rat_29day_High	etoposide	topoisomerase II inhibitor	topoisomerase II inhibitor	Less DILI-concern	L01CB01
invivorepeat_ETN_Rat_4day_Middle	ethanol	Gamma-aminobutyric-acid receptor subunit alpha-1$Glutamate [NMDA] receptor subunit 3A$Glycine receptor subunit alpha-1$Glycine receptor subunit alpha-2$Alcohol dehydrogenase 1A/B/C	Gamma-aminobutyric-acid receptor subunit alpha-1$Glutamate [NMDA] receptor subunit 3A$Glycine receptor subunit alpha-1$Glycine receptor subunit alpha-2$Alcohol dehydrogenase 1A/B/C	Unknown	D01AE06 D08AX08 V03AB16 V03AZ01
invivorepeat_CHL_Rat_8day_Low	chlorpheniramine	H1-receptor antagonist	H1-receptor antagonist	no DILI-concern	R06AB02 R06AB04
invivorepeat_AM_Rat_15day_Low	amiodarone	voltage-gated potassium channel blocker$potassium inwardly-rectifying channel$voltage-gated sodium channel blocker$P-glycoprotein inhibitor$alpha1-adrenergic receptor agonist$beta1-adrenergic receptor agonist	voltage-gated potassium channel blocker$potassium inwardly-rectifying channel$voltage-gated sodium channel blocker$P-glycoprotein inhibitor$alpha1-adrenergic receptor agonist$beta1-adrenergic receptor agonist	Most DILI-concern	C01BD01
invivorepeat_SLP_Rat_15day_High	sulpiride	dopamine D2-receptor antagonist	dopamine D2\D3-receptor antagonist	Unknown	N05AL01 N05AL07
invivorepeat_ACZ_Rat_15day_Middle	acetazolamide	carbonic anhydrase inhibitor	carbonic anhydrase inhibitor	Most DILI-concern	S01EC01
invivorepeat_MEF_Rat_15day_Middle	mefenamic acid	COX inhibitor	cyclooxygenase-1 (COX-1) inhibitor$cyclooxygenase-2 (COX-2) inhibitor	Less DILI-concern	M01AG01
invivosingle_CSP_Rat_24hr_Middle	cisplatin
invivorepeat_PH_Rat_4day_Low	perhexiline	calcium channel blocker	calcium channel blocker	Most DILI-concern	C08EX02
invivorepeat_DFNa_Rat_29day_Low
invivorepeat_CLM_Rat_8day_Low	chlormadinone	unknown	unknown	Unknown	G03DB06
invivorepeat_NIC_Rat_4day_Middle	nicotinic acid	Nicotinic acid receptor 1/2 agonist$Nicotinate-nucleotide pyrophosphorylase [carboxylating] binder$Nicotinamide N-methyltransferase binder	Nicotinic acid receptor 1/2 agonist$Nicotinate-nucleotide pyrophosphorylase [carboxylating] binder$Nicotinamide N-methyltransferase binder	Most DILI-concern	C04AC01 C10AD02
invivorepeat_AJM_Rat_15day_Middle	ajmaline	voltage-gated sodium channel blocker	voltage-gated sodium channel blocker	Unknown	C01BA05 C01BA08
invivorepeat_BBZ_Rat_4day_Low	bromobenzene	unknown	unknown	Unknown
invivorepeat_PHE_Rat_29day_Middle	phenytoin	voltage-gated sodium channel blocker	voltage-gated sodium channel blocker	Less DILI-concern	N03AB02 N03AB04 N03AB05
invivorepeat_PH_Rat_8day_Low	perhexiline	calcium channel blocker	calcium channel blocker	Most DILI-concern	C08EX02
invivorepeat_PH_Rat_8day_Middle	perhexiline	calcium channel blocker	calcium channel blocker	Most DILI-concern	C08EX02
invivorepeat_PhB_Rat_15day_Middle
Network12
invivorepeat_ADP_Rat_29day_Low	adapin
invivorepeat_CPX_Rat_8day_Middle	ciprofloxacin	DNA gyrase inhibitor	DNA gyrase inhibitor	Most DILI-concern	J01MA02 S01AX13 S03AA07 S02AA15
invivorepeat_CIM_Rat_8day_Middle	cimetidine	H2-receptor antagonist	H2-receptor antagonist	Less DILI-concern	A02BA01
invivorepeat_ADP_Rat_15day_Low	adapin
invivorepeat_VPA_Rat_8day_Low	valproic acid	GABA transaminase inhibitor$calcium channel T type blocker$histone acetyltransferase inhibitor	GABA transaminase inhibitor$calcium channel T type blocker$histone acetyltransferase inhibitor	Most DILI-concern	N03AG01
invivorepeat_FAM_Rat_8day_Low	famotidine	H2-receptor antagonist	H2-receptor antagonist	Less DILI-concern	A02BA03
invivorepeat_MEX_Rat_8day_Low	mexiletine	voltage-gated sodium channel blocker	voltage-gated sodium channel blocker	Less DILI-concern	C01BB02
invivorepeat_CPA_Rat_8day_Low	cyclophosphamide	DNA	DNA	Less DILI-concern	L01AA01 L01DB07
invivorepeat_GBC_Rat_8day_Low	glibenclamide	ATP-sensitive potassium channel brocker	ATP-sensitive potassium channel brocker	Less DILI-concern	A10BB01
invivorepeat_AA_Rat_15day_Middle	allyl alcohol	unknown	unknown	Unknown
invivorepeat_MEX_Rat_15day_Low	mexiletine	voltage-gated sodium channel blocker	voltage-gated sodium channel blocker	Less DILI-concern	C01BB02
invivorepeat_PCT_Rat_4day_Low	phenacetin	Prostaglandin G/H synthase 1	Prostaglandin G/H synthase 1	Unknown	N02BE03
invivorepeat_TAN_Rat_15day_Middle	tannic acid	unknown	unknown	Unknown
invivorepeat_ACA_Rat_8day_High	acarbose	alpha-glucosidase inhibitor	alpha-glucosidase inhibitor	Most DILI-concern	A10BF01
invivorepeat_INAH_Rat_15day_High	isoniazid	monoamine oxidase (MAO) inhibitor	monoamine oxidase (MAO) inhibitor$mycolic acid synthesis inhibitor (enoyl-ACP reductse inhibitor)	Most DILI-concern	J04AC01
invivorepeat_SST_Rat_29day_Low	simvastatin	hydroxymethylglutaryl coenzyme A (HMG-CoA) reductase inhibitor	hydroxymethylglutaryl coenzyme A (HMG-CoA) reductase inhibitor	Less DILI-concern	C10AA01
invivorepeat_TAN_Rat_8day_Low	tannic acid	unknown	unknown	Unknown
invivosingle_CSA_Rat_3hr_Low	cyclosporine A
invivosingle_EME_Rat_3hr_Low	erythromycin ethylsuccinate	protein synthesis inhibitor	23S rRNA of 50S ribosomal subunit, protein synthesis inhibitor	Most DILI-concern	D10AF02 J01FA01 S01AA17
invivosingle_ENA_Rat_3hr_Low	enalapril	angiotensin-converting enzyme (ACE) inhibitor	angiotensin-converting enzyme (ACE) inhibitor	Less DILI-concern	C09AA02
invivosingle_MEF_Rat_6hr_Low	mefenamic acid	COX inhibitor	cyclooxygenase-1 (COX-1) inhibitor$cyclooxygenase-2 (COX-2) inhibitor	Less DILI-concern	M01AG01
invivosingle_MEX_Rat_9hr_Low	mexiletine	voltage-gated sodium channel blocker	voltage-gated sodium channel blocker	Less DILI-concern	C01BB02
invivorepeat_SLP_Rat_8day_High	sulpiride	dopamine D2-receptor antagonist	dopamine D2\D3-receptor antagonist	Unknown	N05AL01 N05AL07
invivorepeat_AJM_Rat_15day_Low	ajmaline	voltage-gated sodium channel blocker	voltage-gated sodium channel blocker	Unknown	C01BA05 C01BA08
invivorepeat_CLT_Rat_8day_Low	cephalothin
invivorepeat_GMC_Rat_15day_Low	gentamicin
invivorepeat_RIF_Rat_8day_Middle	rifampicin	protein synthesis inhibitor	23S rRNA of 50S ribosomal subunit, protein synthesis inhibitor$DNA-dependent RNA polymerase inhibitor, RNA synthesis inhibitor	Most DILI-concern	J04AB02
invivorepeat_KC_Rat_15day_High	ketoconazole	sterol 14alpha-demethylase ihibitor$CYP17 inhibitor	sterol 14alpha-demethylase ihibitor$CYP17 inhibitor	Most DILI-concern	D01AC08 G01AF11 J02AB02
invivorepeat_GBC_Rat_15day_Middle	glibenclamide	ATP-sensitive potassium channel brocker	ATP-sensitive potassium channel brocker	Less DILI-concern	A10BB01
invivorepeat_TAN_Rat_29day_Middle	tannic acid	unknown	unknown	Unknown
invivorepeat_BCT_Rat_15day_Middle	bucetin	unknown	unknown	Unknown	N02BE04
invivorepeat_CPM_Rat_8day_Low	clomipramine	serotonin/noradrenalin transporter inhibitor	serotonin transporter inhibitor$noradrenalin transporter inhibitor	Most DILI-concern	N06AA04
invivorepeat_NFZ_Rat_8day_Low	nitrofurazone	Pyruvate dehydrogenase [cytochrome] inhibitor$Glutathione reductase inhibitor$Malate dehydrogenase inhibitor$[Citrate [pro-3S]-lyase] ligase inhibitor	Pyruvate dehydrogenase [cytochrome] inhibitor$Glutathione reductase inhibitor$Malate dehydrogenase inhibitor$[Citrate [pro-3S]-lyase] ligase inhibitor	Unknown	J01XE01 C03CA01
invivorepeat_AM_Rat_15day_Middle	amiodarone	voltage-gated potassium channel blocker$potassium inwardly-rectifying channel$voltage-gated sodium channel blocker$P-glycoprotein inhibitor$alpha1-adrenergic receptor agonist$beta1-adrenergic receptor agonist	voltage-gated potassium channel blocker$potassium inwardly-rectifying channel$voltage-gated sodium channel blocker$P-glycoprotein inhibitor$alpha1-adrenergic receptor agonist$beta1-adrenergic receptor agonist	Most DILI-concern	C01BD01
invivorepeat_RIF_Rat_29day_Low	rifampicin	protein synthesis inhibitor	23S rRNA of 50S ribosomal subunit, protein synthesis inhibitor$DNA-dependent RNA polymerase inhibitor, RNA synthesis inhibitor	Most DILI-concern	J04AB02
invivorepeat_AA_Rat_29day_High	allyl alcohol	unknown	unknown	Unknown
invivorepeat_CAF_Rat_8day_Low	caffeine	phosphodiesterase inhibitor$adenosine A1/A2a/A2b receptor antagonist	phosphodiesterase inhibitor$adenosine A1/A2a/A2b receptor antagonist	no DILI-concern	N06BC01 N02BE01
invivorepeat_TRI_Rat_15day_High	triamterene
invivorepeat_TLB_Rat_15day_High	tolbutamide	ATP-sensitive potassium channel (SUR1/Kir6.2) brocker	ATP-sensitive potassium channel (SUR1/Kir6.2) brocker	Less DILI-concern	A10BB03 V04CA01
invivorepeat_KC_Rat_15day_Low	ketoconazole	sterol 14alpha-demethylase ihibitor$CYP17 inhibitor	sterol 14alpha-demethylase ihibitor$CYP17 inhibitor	Most DILI-concern	D01AC08 G01AF11 J02AB02
invivorepeat_VPA_Rat_8day_Middle	valproic acid	GABA transaminase inhibitor$calcium channel T type blocker$histone acetyltransferase inhibitor	GABA transaminase inhibitor$calcium channel T type blocker$histone acetyltransferase inhibitor	Most DILI-concern	N03AG01
invivorepeat_CPP_Rat_15day_Middle	chlorpropamide	sulfonylurea receptor 1/2 agonist	sulfonylurea receptor 1/2 agonist	Less DILI-concern	A10BB02
invivorepeat_ENA_Rat_4day_Low	enalapril	angiotensin-converting enzyme (ACE) inhibitor	angiotensin-converting enzyme (ACE) inhibitor	Less DILI-concern	C09AA02
invivorepeat_CIM_Rat_15day_Low	cimetidine	H2-receptor antagonist	H2-receptor antagonist	Less DILI-concern	A02BA01
invivorepeat_LBT_Rat_4day_Low	labetalol	alpha1-adrenergic receptor antagonist	alpha1-adrenergic receptor antagonist$beta1/2/3-adrenergic receptor antagonist	Most DILI-concern	C07AG01
invivorepeat_FT_Rat_8day_Low	flutamide	androgen receptor antagonist	androgen receptor antagonist	Most DILI-concern	L02BB01
invivorepeat_IMI_Rat_8day_Middle	imipramine	serotonin/noradrenalin transporter inhibitor	serotonin transporter inhibitor$noradrenalin transporter inhibitor	Less DILI-concern	N06AA02 N06AA03 N06AA06
invivorepeat_PhB_Rat_15day_Low
invivorepeat_GBC_Rat_15day_High	glibenclamide	ATP-sensitive potassium channel brocker	ATP-sensitive potassium channel brocker	Less DILI-concern	A10BB01
invivorepeat_FP_Rat_15day_Low	fluphenazine	dopamine D2-receptor antagonist	dopamine D2-receptor antagonist	Less DILI-concern	N05AB02
invivorepeat_DOX_Rat_15day_Low	doxorubicin
invivorepeat_HPL_Rat_15day_Middle	haloperidol	dopamine D2-receptor antagonist	dopamine D2-receptor antagonist	Less DILI-concern	N05AD01
invivorepeat_IM_Rat_15day_Low	indomethacin
invivorepeat_SS_Rat_29day_Low	sulfasalazine	Arachidonate 5-lipoxygenase$Prostaglandin G/H synthase 2$Prostaglandin G/H synthase 1$Peroxisome proliferator-activated receptor gamma	Arachidonate 5-lipoxygenase$Prostaglandin G/H synthase 2$Prostaglandin G/H synthase 1$Peroxisome proliferator-activated receptor gamma	Most DILI-concern	A07EC01
invivorepeat_PH_Rat_15day_Low	perhexiline	calcium channel blocker	calcium channel blocker	Most DILI-concern	C08EX02
invivorepeat_ACA_Rat_15day_Low	acarbose	alpha-glucosidase inhibitor	alpha-glucosidase inhibitor	Most DILI-concern	A10BF01
invivorepeat_NFT_Rat_4day_Low	nitrofurantoin	unknown	unknown	Most DILI-concern	J01XE01
invivorepeat_ADP_Rat_15day_Middle	adapin
invivorepeat_ANIT_Rat_4day_Low	naphthyl isothiocyanate	unknown	unknown	Unknown
invivorepeat_CPZ_Rat_4day_Low	chlorpromazine
invivorepeat_DIS_Rat_15day_Low	disopyramide	voltage-gated sodium channel blocker	voltage-gated sodium channel blocker	Less DILI-concern	C01BA03
invivorepeat_SLP_Rat_4day_High	sulpiride	dopamine D2-receptor antagonist	dopamine D2\D3-receptor antagonist	Unknown	N05AL01 N05AL07
invivosingle_HCB_Rat_3hr_High	hexachlorobenzene	unknown	unknown	Unknown
invivorepeat_COL_Rat_8day_Middle	colchicine	beta-tubulin, tubulin polymerization inhibitor	beta-tubulin, tubulin polymerization inhibitor	Less DILI-concern	M04AC01
invivorepeat_SLP_Rat_4day_Middle	sulpiride	dopamine D2-receptor antagonist	dopamine D2\D3-receptor antagonist	Unknown	N05AL01 N05AL07
invivorepeat_INAH_Rat_4day_Middle	isoniazid	monoamine oxidase (MAO) inhibitor	monoamine oxidase (MAO) inhibitor$mycolic acid synthesis inhibitor (enoyl-ACP reductse inhibitor)	Most DILI-concern	J04AC01
invivosingle_BCT_Rat_24hr_Low	bucetin	unknown	unknown	Unknown	N02BE04
invivorepeat_TC_Rat_15day_Middle	tetracycline	protein synthesis inhibitor	16S rRNA of 30S ribosomal subunit, protein synthesis inhibitor	Less DILI-concern	A01AB13 D06AA04 J01AA07 S01AA09 S02AA08 S03AA02 A01AB21 S01AA02 J01AA06 J01AA09 S01AA04 G01AA07 D06AA02 D06AA03 J01AA03
invivosingle_TC_Rat_3hr_High	tetracycline	protein synthesis inhibitor	16S rRNA of 30S ribosomal subunit, protein synthesis inhibitor	Less DILI-concern	A01AB13 D06AA04 J01AA07 S01AA09 S02AA08 S03AA02 A01AB21 S01AA02 J01AA06 J01AA09 S01AA04 G01AA07 D06AA02 D06AA03 J01AA03
invivorepeat_FUR_Rat_8day_Middle	furosemide	Na-K-Cl cotransporter 1/2 inhibitor$GABAA-receptor alpha antagonist	Na-K-Cl cotransporter 1/2 inhibitor$GABAA-receptor alpha antagonist	Less DILI-concern	C03CA01
invivorepeat_MEF_Rat_4day_Low	mefenamic acid	COX inhibitor	cyclooxygenase-1 (COX-1) inhibitor$cyclooxygenase-2 (COX-2) inhibitor	Less DILI-concern	M01AG01
invivorepeat_DIS_Rat_8day_Low	disopyramide	voltage-gated sodium channel blocker	voltage-gated sodium channel blocker	Less DILI-concern	C01BA03
invivorepeat_PH_Rat_29day_Low	perhexiline	calcium channel blocker	calcium channel blocker	Most DILI-concern	C08EX02
invivorepeat_DIS_Rat_4day_Middle	disopyramide	voltage-gated sodium channel blocker	voltage-gated sodium channel blocker	Less DILI-concern	C01BA03
invivorepeat_ENA_Rat_15day_Low	enalapril	angiotensin-converting enzyme (ACE) inhibitor	angiotensin-converting enzyme (ACE) inhibitor	Less DILI-concern	C09AA02
invivorepeat_ENA_Rat_8day_Low	enalapril	angiotensin-converting enzyme (ACE) inhibitor	angiotensin-converting enzyme (ACE) inhibitor	Less DILI-concern	C09AA02
invivorepeat_QND_Rat_8day_Middle	quinidine	Sodium channel protein type 5 subunit alpha inhibitor	Sodium channel protein type 5 subunit alpha inhibitor	Less DILI-concern	C01BA01
invivorepeat_CBZ_Rat_8day_Low	carbamazepine	voltage-gated sodium channel blocker	voltage-gated sodium channel blocker	Most DILI-concern	N03AF01
invivorepeat_ETN_Rat_4day_Low	ethanol	Gamma-aminobutyric-acid receptor subunit alpha-1$Glutamate [NMDA] receptor subunit 3A$Glycine receptor subunit alpha-1$Glycine receptor subunit alpha-2$Alcohol dehydrogenase 1A/B/C	Gamma-aminobutyric-acid receptor subunit alpha-1$Glutamate [NMDA] receptor subunit 3A$Glycine receptor subunit alpha-1$Glycine receptor subunit alpha-2$Alcohol dehydrogenase 1A/B/C	Unknown	D01AE06 D08AX08 V03AB16 V03AZ01
invivorepeat_RAN_Rat_29day_Low	ranitidine	H2-receptor antagonist	H2-receptor antagonist	Less DILI-concern	A02BA02 A02BA07
invivosingle_CSP_Rat_6hr_Low	cisplatin
invivorepeat_TC_Rat_29day_Low	tetracycline	protein synthesis inhibitor	16S rRNA of 30S ribosomal subunit, protein synthesis inhibitor	Less DILI-concern	A01AB13 D06AA04 J01AA07 S01AA09 S02AA08 S03AA02 A01AB21 S01AA02 J01AA06 J01AA09 S01AA04 G01AA07 D06AA02 D06AA03 J01AA03
invivosingle_PML_Rat_3hr_High	pemoline	unknown	unknown	Most DILI-concern	N06BA05
invivosingle_RAN_Rat_9hr_High	ranitidine	H2-receptor antagonist	H2-receptor antagonist	Less DILI-concern	A02BA02 A02BA07
invivorepeat_DIS_Rat_8day_Middle	disopyramide	voltage-gated sodium channel blocker	voltage-gated sodium channel blocker	Less DILI-concern	C01BA03
invivorepeat_MEX_Rat_15day_High	mexiletine	voltage-gated sodium channel blocker	voltage-gated sodium channel blocker	Less DILI-concern	C01BB02
invivorepeat_CSP_Rat_29day_Middle	cisplatin
invivorepeat_IM_Rat_29day_Low	indomethacin
invivorepeat_CPZ_Rat_8day_Low	chlorpromazine
invivorepeat_CAF_Rat_4day_Low	caffeine	phosphodiesterase inhibitor$adenosine A1/A2a/A2b receptor antagonist	phosphodiesterase inhibitor$adenosine A1/A2a/A2b receptor antagonist	no DILI-concern	N06BC01 N02BE01
invivorepeat_NIM_Rat_15day_Low	nimesulide	COX inhibitor	cyclooxygenase-2 (COX-2) inhibitor	Most DILI-concern	M01AX17 M02AA26
invivorepeat_FAM_Rat_15day_Middle	famotidine	H2-receptor antagonist	H2-receptor antagonist	Less DILI-concern	A02BA03
invivorepeat_TZM_Rat_8day_High	triazolam
invivorepeat_MP_Rat_15day_Low	methapyrilene	unknown	unknown	Unknown	R06AC05
invivorepeat_ACA_Rat_8day_Low	acarbose	alpha-glucosidase inhibitor	alpha-glucosidase inhibitor	Most DILI-concern	A10BF01
invivorepeat_NIC_Rat_29day_Low	nicotinic acid	Nicotinic acid receptor 1/2 agonist$Nicotinate-nucleotide pyrophosphorylase [carboxylating] binder$Nicotinamide N-methyltransferase binder	Nicotinic acid receptor 1/2 agonist$Nicotinate-nucleotide pyrophosphorylase [carboxylating] binder$Nicotinamide N-methyltransferase binder	Most DILI-concern	C04AC01 C10AD02
invivorepeat_CPA_Rat_8day_Middle	cyclophosphamide	DNA	DNA	Less DILI-concern	L01AA01 L01DB07
invivosingle_CPM_Rat_6hr_Low	clomipramine	serotonin/noradrenalin transporter inhibitor	serotonin transporter inhibitor$noradrenalin transporter inhibitor	Most DILI-concern	N06AA04
invivorepeat_TLB_Rat_4day_Middle	tolbutamide	ATP-sensitive potassium channel (SUR1/Kir6.2) brocker	ATP-sensitive potassium channel (SUR1/Kir6.2) brocker	Less DILI-concern	A10BB03 V04CA01
invivorepeat_MDP_Rat_15day_Low	methyldopa	Alpha-2A adrenergic receptor	Alpha-2A adrenergic receptor	Most DILI-concern	C02AB01 C02AB02
invivorepeat_RAN_Rat_8day_High	ranitidine	H2-receptor antagonist	H2-receptor antagonist	Less DILI-concern	A02BA02 A02BA07
invivorepeat_RAN_Rat_8day_Middle	ranitidine	H2-receptor antagonist	H2-receptor antagonist	Less DILI-concern	A02BA02 A02BA07
invivorepeat_SUL_Rat_15day_Low	sulindac	COX inhibitor	cyclooxygenase-1 (COX-1) inhibitor$cyclooxygenase-2 (COX-2) inhibitor	Most DILI-concern	M01AB02
invivorepeat_CIM_Rat_29day_Middle	cimetidine	H2-receptor antagonist	H2-receptor antagonist	Less DILI-concern	A02BA01
invivorepeat_CPX_Rat_29day_Low	ciprofloxacin	DNA gyrase inhibitor	DNA gyrase inhibitor	Most DILI-concern	J01MA02 S01AX13 S03AA07 S02AA15
invivorepeat_TLB_Rat_29day_Middle	tolbutamide	ATP-sensitive potassium channel (SUR1/Kir6.2) brocker	ATP-sensitive potassium channel (SUR1/Kir6.2) brocker	Less DILI-concern	A10BB03 V04CA01
invivorepeat_EME_Rat_4day_Middle	erythromycin ethylsuccinate	protein synthesis inhibitor	23S rRNA of 50S ribosomal subunit, protein synthesis inhibitor	Most DILI-concern	D10AF02 J01FA01 S01AA17
invivosingle_CBZ_Rat_6hr_Low	carbamazepine	voltage-gated sodium channel blocker	voltage-gated sodium channel blocker	Most DILI-concern	N03AF01
invivosingle_VA_Rat_9hr_Low	vitamin A	unknown	unknown	no DILI-concern	V04CB01 A11CA01
invivosingle_IPA_Rat_3hr_Low	iproniazid	monoamine oxidase (MAO) inhibitor	monoamine oxidase (MAO) inhibitor	Most DILI-concern	N06AF05
invivosingle_SST_Rat_24hr_Low	simvastatin	hydroxymethylglutaryl coenzyme A (HMG-CoA) reductase inhibitor	hydroxymethylglutaryl coenzyme A (HMG-CoA) reductase inhibitor	Less DILI-concern	C10AA01
invivorepeat_VA_Rat_29day_Low	vitamin A	unknown	unknown	no DILI-concern	V04CB01 A11CA01
invivosingle_LS_Rat_6hr_Middle	lomustine	DNA	DNA	Less DILI-concern	L01AD02
invivosingle_CPX_Rat_6hr_Low	ciprofloxacin	DNA gyrase inhibitor	DNA gyrase inhibitor	Most DILI-concern	J01MA02 S01AX13 S03AA07 S02AA15
invivosingle_MFM_Rat_9hr_Low	metformin	AMPK activator	AMPK activator	no DILI-concern	A10BA02
invivosingle_FP_Rat_6hr_Middle	fluphenazine	dopamine D2-receptor antagonist	dopamine D2-receptor antagonist	Less DILI-concern	N05AB02
invivorepeat_LBT_Rat_8day_Low	labetalol	alpha1-adrenergic receptor antagonist	alpha1-adrenergic receptor antagonist$beta1/2/3-adrenergic receptor antagonist	Most DILI-concern	C07AG01
invivosingle_MXS_Rat_9hr_Middle	moxisylyte	alpha1-adrenergic receptor antagonist	alpha1-adrenergic receptor antagonist	Most DILI-concern	C04AX10 G04BE06
invivosingle_IPA_Rat_6hr_Middle	iproniazid	monoamine oxidase (MAO) inhibitor	monoamine oxidase (MAO) inhibitor	Most DILI-concern	N06AF05
invivosingle_MXS_Rat_9hr_High	moxisylyte	alpha1-adrenergic receptor antagonist	alpha1-adrenergic receptor antagonist	Most DILI-concern	C04AX10 G04BE06
invivosingle_MXS_Rat_6hr_Middle	moxisylyte	alpha1-adrenergic receptor antagonist	alpha1-adrenergic receptor antagonist	Most DILI-concern	C04AX10 G04BE06
invivosingle_TAC_Rat_3hr_Middle	tacrine
invivosingle_MDP_Rat_6hr_Low	methyldopa	Alpha-2A adrenergic receptor	Alpha-2A adrenergic receptor	Most DILI-concern	C02AB01 C02AB02
invivosingle_TMX_Rat_6hr_High	tamoxifen	estrogen receptor 1/2 agonist	estrogen receptor 1/2 antagonist/antagonist	Most DILI-concern	L02BA01
invivosingle_TMX_Rat_6hr_Low	tamoxifen	estrogen receptor 1/2 agonist	estrogen receptor 1/2 antagonist/antagonist	Most DILI-concern	L02BA01
invivosingle_TRZ_Rat_6hr_Low	thioridazine	dopamine D2-receptor antagonist	dopamine D2-receptor antagonist	Less DILI-concern	N05AC02
invivosingle_AJM_Rat_9hr_Low	ajmaline	voltage-gated sodium channel blocker	voltage-gated sodium channel blocker	Unknown	C01BA05 C01BA08
invivosingle_HPL_Rat_6hr_Middle	haloperidol	dopamine D2-receptor antagonist	dopamine D2-receptor antagonist	Less DILI-concern	N05AD01
invivorepeat_HPL_Rat_29day_Low	haloperidol	dopamine D2-receptor antagonist	dopamine D2-receptor antagonist	Less DILI-concern	N05AD01
invivorepeat_CHL_Rat_4day_Low	chlorpheniramine	H1-receptor antagonist	H1-receptor antagonist	no DILI-concern	R06AB02 R06AB04
invivorepeat_NIC_Rat_15day_Low	nicotinic acid	Nicotinic acid receptor 1/2 agonist$Nicotinate-nucleotide pyrophosphorylase [carboxylating] binder$Nicotinamide N-methyltransferase binder	Nicotinic acid receptor 1/2 agonist$Nicotinate-nucleotide pyrophosphorylase [carboxylating] binder$Nicotinamide N-methyltransferase binder	Most DILI-concern	C04AC01 C10AD02
invivorepeat_GBC_Rat_29day_High	glibenclamide	ATP-sensitive potassium channel brocker	ATP-sensitive potassium channel brocker	Less DILI-concern	A10BB01
invivorepeat_NFT_Rat_8day_Low	nitrofurantoin	unknown	unknown	Most DILI-concern	J01XE01
invivorepeat_EME_Rat_15day_Low	erythromycin ethylsuccinate	protein synthesis inhibitor	23S rRNA of 50S ribosomal subunit, protein synthesis inhibitor	Most DILI-concern	D10AF02 J01FA01 S01AA17
invivosingle_APL_Rat_24hr_Low	allopurinol	orotidine-5'-phosphate decarboxylase inhibitor$xanthine oxidase inhibitor	orotidine-5'-phosphate decarboxylase inhibitor$xanthine oxidase inhibitor	Less DILI-concern	M04AA01
invivosingle_CBP_Rat_6hr_Low	carboplatin
invivosingle_DSF_Rat_3hr_Low	disulfiram	aldehyde dehydrogenase inhibitor	aldehyde dehydrogenase inhibitor	Most DILI-concern	N07BB01 P03AA04
invivorepeat_RIF_Rat_29day_Middle	rifampicin	protein synthesis inhibitor	23S rRNA of 50S ribosomal subunit, protein synthesis inhibitor$DNA-dependent RNA polymerase inhibitor, RNA synthesis inhibitor	Most DILI-concern	J04AB02
invivorepeat_PhB_Rat_4day_Low
invivorepeat_CPP_Rat_29day_Middle	chlorpropamide	sulfonylurea receptor 1/2 agonist	sulfonylurea receptor 1/2 agonist	Less DILI-concern	A10BB02
invivorepeat_DZP_Rat_29day_Middle	diazepam	GABAA-receptor agonist	GABAA-receptor (benzodiazepine binding site) agonist	Less DILI-concern	N05BA01 N05BA17
invivorepeat_ETP_Rat_8day_Middle	etoposide	topoisomerase II inhibitor	topoisomerase II inhibitor	Less DILI-concern	L01CB01
invivorepeat_BEA_Rat_8day_Middle	bromoethylamine
invivorepeat_INAH_Rat_8day_Middle	isoniazid	monoamine oxidase (MAO) inhibitor	monoamine oxidase (MAO) inhibitor$mycolic acid synthesis inhibitor (enoyl-ACP reductse inhibitor)	Most DILI-concern	J04AC01
invivorepeat_SST_Rat_4day_Low	simvastatin	hydroxymethylglutaryl coenzyme A (HMG-CoA) reductase inhibitor	hydroxymethylglutaryl coenzyme A (HMG-CoA) reductase inhibitor	Less DILI-concern	C10AA01
invivorepeat_HYZ_Rat_29day_Middle	hydroxyzine	H1-receptor antagonist	H1-receptor antagonist	no DILI-concern	N05BB01
invivorepeat_CPM_Rat_29day_Low	clomipramine	serotonin/noradrenalin transporter inhibitor	serotonin transporter inhibitor$noradrenalin transporter inhibitor	Most DILI-concern	N06AA04
invivorepeat_NIC_Rat_4day_High	nicotinic acid	Nicotinic acid receptor 1/2 agonist$Nicotinate-nucleotide pyrophosphorylase [carboxylating] binder$Nicotinamide N-methyltransferase binder	Nicotinic acid receptor 1/2 agonist$Nicotinate-nucleotide pyrophosphorylase [carboxylating] binder$Nicotinamide N-methyltransferase binder	Most DILI-concern	C04AC01 C10AD02
invivorepeat_EBU_Rat_8day_Low	ethambutol	arabinosyltransferase inhibitor	arabinosyltransferase inhibitor	Most DILI-concern	J04AK02
invivorepeat_TAN_Rat_15day_Low	tannic acid	unknown	unknown	Unknown
invivorepeat_CBP_Rat_4day_Low	carboplatin
invivosingle_MP_Rat_6hr_Low	methapyrilene	unknown	unknown	Unknown	R06AC05
invivosingle_IM_Rat_9hr_Low	indomethacin
invivosingle_DZP_Rat_3hr_High	diazepam	GABAA-receptor agonist	GABAA-receptor (benzodiazepine binding site) agonist	Less DILI-concern	N05BA01 N05BA17
invivosingle_LNX_Rat_9hr_Low	lornoxicam
invivosingle_CSA_Rat_3hr_High	cyclosporine A
invivosingle_RIF_Rat_3hr_Middle	rifampicin	protein synthesis inhibitor	23S rRNA of 50S ribosomal subunit, protein synthesis inhibitor$DNA-dependent RNA polymerase inhibitor, RNA synthesis inhibitor	Most DILI-concern	J04AB02
invivosingle_CSP_Rat_9hr_Low	cisplatin
invivosingle_CSP_Rat_24hr_Low	cisplatin
invivosingle_PML_Rat_3hr_Low	pemoline	unknown	unknown	Most DILI-concern	N06BA05
invivosingle_RIF_Rat_9hr_Middle	rifampicin	protein synthesis inhibitor	23S rRNA of 50S ribosomal subunit, protein synthesis inhibitor$DNA-dependent RNA polymerase inhibitor, RNA synthesis inhibitor	Most DILI-concern	J04AB02
invivosingle_APAP_Rat_3hr_High	acetaminophen	cyclooxygenase-3 (COX-3) inhibitor	cyclooxygenase-3 (COX-3) inhibitor	Most DILI-concern	N02BE01
invivosingle_NFT_Rat_9hr_Middle	nitrofurantoin	unknown	unknown	Most DILI-concern	J01XE01
invivosingle_INAH_Rat_3hr_Low	isoniazid	monoamine oxidase (MAO) inhibitor	monoamine oxidase (MAO) inhibitor$mycolic acid synthesis inhibitor (enoyl-ACP reductse inhibitor)	Most DILI-concern	J04AC01
invivosingle_PHE_Rat_3hr_Low	phenytoin	voltage-gated sodium channel blocker	voltage-gated sodium channel blocker	Less DILI-concern	N03AB02 N03AB04 N03AB05
invivosingle_GMC_Rat_6hr_High	gentamicin
Network13
invivorepeat_GFZ_Rat_15day_High	gemfibrozil	peroxisome proliferator-activated receptor (PPAR) alpha agonist	peroxisome proliferator-activated receptor (PPAR) alpha agonist	Less DILI-concern	C10AB04
invivorepeat_CPM_Rat_8day_Middle	clomipramine	serotonin/noradrenalin transporter inhibitor	serotonin transporter inhibitor$noradrenalin transporter inhibitor	Most DILI-concern	N06AA04
invivorepeat_CSP_Rat_8day_Low	cisplatin
invivorepeat_PB_Rat_29day_Low	phenobarbital	GABAA-receptor agonist	GABAA-receptor (picrotoxin binding site) agonist	Less DILI-concern	N03AA01 N03AA02
invivorepeat_CHL_Rat_4day_High	chlorpheniramine	H1-receptor antagonist	H1-receptor antagonist	no DILI-concern	R06AB02 R06AB04
invivorepeat_FUR_Rat_8day_High	furosemide	Na-K-Cl cotransporter 1/2 inhibitor$GABAA-receptor alpha antagonist	Na-K-Cl cotransporter 1/2 inhibitor$GABAA-receptor alpha antagonist	Less DILI-concern	C03CA01
invivorepeat_AM_Rat_29day_Low	amiodarone	voltage-gated potassium channel blocker$potassium inwardly-rectifying channel$voltage-gated sodium channel blocker$P-glycoprotein inhibitor$alpha1-adrenergic receptor agonist$beta1-adrenergic receptor agonist	voltage-gated potassium channel blocker$potassium inwardly-rectifying channel$voltage-gated sodium channel blocker$P-glycoprotein inhibitor$alpha1-adrenergic receptor agonist$beta1-adrenergic receptor agonist	Most DILI-concern	C01BD01
invivorepeat_TMD_Rat_4day_Low	trimethadione
invivosingle_TRZ_Rat_24hr_Low	thioridazine	dopamine D2-receptor antagonist	dopamine D2-receptor antagonist	Less DILI-concern	N05AC02
invivorepeat_PhB_Rat_29day_Middle
invivorepeat_NFZ_Rat_4day_Middle	nitrofurazone	Pyruvate dehydrogenase [cytochrome] inhibitor$Glutathione reductase inhibitor$Malate dehydrogenase inhibitor$[Citrate [pro-3S]-lyase] ligase inhibitor	Pyruvate dehydrogenase [cytochrome] inhibitor$Glutathione reductase inhibitor$Malate dehydrogenase inhibitor$[Citrate [pro-3S]-lyase] ligase inhibitor	Unknown	J01XE01 C03CA01
invivosingle_CPX_Rat_6hr_Middle	ciprofloxacin	DNA gyrase inhibitor	DNA gyrase inhibitor	Most DILI-concern	J01MA02 S01AX13 S03AA07 S02AA15
invivosingle_MFM_Rat_6hr_Low	metformin	AMPK activator	AMPK activator	no DILI-concern	A10BA02
invivorepeat_TRZ_Rat_4day_Low	thioridazine	dopamine D2-receptor antagonist	dopamine D2-receptor antagonist	Less DILI-concern	N05AC02
invivorepeat_PHE_Rat_29day_Low	phenytoin	voltage-gated sodium channel blocker	voltage-gated sodium channel blocker	Less DILI-concern	N03AB02 N03AB04 N03AB05
invivorepeat_TZM_Rat_15day_Low	triazolam
invivorepeat_TZM_Rat_8day_Low	triazolam
invivorepeat_PAN_Rat_4day_Low	puromycin aminonucleoside
invivosingle_CHL_Rat_6hr_Middle	chlorpheniramine	H1-receptor antagonist	H1-receptor antagonist	no DILI-concern	R06AB02 R06AB04
invivorepeat_PEN_Rat_8day_Low	penicillamine	Copper chelator	Copper chelator	Less DILI-concern	M01CC01
invivorepeat_NFZ_Rat_4day_Low	nitrofurazone	Pyruvate dehydrogenase [cytochrome] inhibitor$Glutathione reductase inhibitor$Malate dehydrogenase inhibitor$[Citrate [pro-3S]-lyase] ligase inhibitor	Pyruvate dehydrogenase [cytochrome] inhibitor$Glutathione reductase inhibitor$Malate dehydrogenase inhibitor$[Citrate [pro-3S]-lyase] ligase inhibitor	Unknown	J01XE01 C03CA01
invivorepeat_DIL_Rat_29day_Low	diltiazem	calcium channel L type blocker	calcium channel L type blocker	Most DILI-concern	C08DB01
invivorepeat_INAH_Rat_8day_Low	isoniazid	monoamine oxidase (MAO) inhibitor	monoamine oxidase (MAO) inhibitor$mycolic acid synthesis inhibitor (enoyl-ACP reductse inhibitor)	Most DILI-concern	J04AC01
invivorepeat_CMN_Rat_29day_Low	chlormezanone	Translocator protein agonist	Translocator protein agonist	Most DILI-concern	M03BB02
invivorepeat_VPA_Rat_15day_Middle	valproic acid	GABA transaminase inhibitor$calcium channel T type blocker$histone acetyltransferase inhibitor	GABA transaminase inhibitor$calcium channel T type blocker$histone acetyltransferase inhibitor	Most DILI-concern	N03AG01
invivorepeat_BCT_Rat_4day_Middle	bucetin	unknown	unknown	Unknown	N02BE04
invivorepeat_TZM_Rat_15day_High	triazolam
invivorepeat_CIM_Rat_15day_High	cimetidine	H2-receptor antagonist	H2-receptor antagonist	Less DILI-concern	A02BA01
invivorepeat_SS_Rat_15day_Low	sulfasalazine	Arachidonate 5-lipoxygenase$Prostaglandin G/H synthase 2$Prostaglandin G/H synthase 1$Peroxisome proliferator-activated receptor gamma	Arachidonate 5-lipoxygenase$Prostaglandin G/H synthase 2$Prostaglandin G/H synthase 1$Peroxisome proliferator-activated receptor gamma	Most DILI-concern	A07EC01
invivorepeat_MLX_Rat_29day_Low	meloxicam
invivorepeat_TRI_Rat_4day_Low	triamterene
invivosingle_QND_Rat_3hr_Low	quinidine	Sodium channel protein type 5 subunit alpha inhibitor	Sodium channel protein type 5 subunit alpha inhibitor	Less DILI-concern	C01BA01
invivorepeat_COL_Rat_29day_Low	colchicine	beta-tubulin, tubulin polymerization inhibitor	beta-tubulin, tubulin polymerization inhibitor	Less DILI-concern	M04AC01
invivosingle_ETP_Rat_24hr_Middle	etoposide	topoisomerase II inhibitor	topoisomerase II inhibitor	Less DILI-concern	L01CB01
invivosingle_MLX_Rat_24hr_Low	meloxicam
invivosingle_TMD_Rat_3hr_Middle	trimethadione
invivosingle_MLX_Rat_3hr_High	meloxicam
invivosingle_CIM_Rat_3hr_Middle	cimetidine	H2-receptor antagonist	H2-receptor antagonist	Less DILI-concern	A02BA01
invivosingle_COL_Rat_3hr_Low	colchicine	beta-tubulin, tubulin polymerization inhibitor	beta-tubulin, tubulin polymerization inhibitor	Less DILI-concern	M04AC01
invivorepeat_FUR_Rat_29day_Middle	furosemide	Na-K-Cl cotransporter 1/2 inhibitor$GABAA-receptor alpha antagonist	Na-K-Cl cotransporter 1/2 inhibitor$GABAA-receptor alpha antagonist	Less DILI-concern	C03CA01
invivorepeat_CHL_Rat_29day_High	chlorpheniramine	H1-receptor antagonist	H1-receptor antagonist	no DILI-concern	R06AB02 R06AB04
invivorepeat_MXS_Rat_4day_Low	moxisylyte	alpha1-adrenergic receptor antagonist	alpha1-adrenergic receptor antagonist	Most DILI-concern	C04AX10 G04BE06
invivorepeat_ETN_Rat_8day_Middle	ethanol	Gamma-aminobutyric-acid receptor subunit alpha-1$Glutamate [NMDA] receptor subunit 3A$Glycine receptor subunit alpha-1$Glycine receptor subunit alpha-2$Alcohol dehydrogenase 1A/B/C	Gamma-aminobutyric-acid receptor subunit alpha-1$Glutamate [NMDA] receptor subunit 3A$Glycine receptor subunit alpha-1$Glycine receptor subunit alpha-2$Alcohol dehydrogenase 1A/B/C	Unknown	D01AE06 D08AX08 V03AB16 V03AZ01
invivorepeat_SST_Rat_15day_Low	simvastatin	hydroxymethylglutaryl coenzyme A (HMG-CoA) reductase inhibitor	hydroxymethylglutaryl coenzyme A (HMG-CoA) reductase inhibitor	Less DILI-concern	C10AA01
invivorepeat_TC_Rat_8day_Low	tetracycline	protein synthesis inhibitor	16S rRNA of 30S ribosomal subunit, protein synthesis inhibitor	Less DILI-concern	A01AB13 D06AA04 J01AA07 S01AA09 S02AA08 S03AA02 A01AB21 S01AA02 J01AA06 J01AA09 S01AA04 G01AA07 D06AA02 D06AA03 J01AA03
invivorepeat_ETP_Rat_4day_Low	etoposide	topoisomerase II inhibitor	topoisomerase II inhibitor	Less DILI-concern	L01CB01
invivorepeat_CSP_Rat_15day_Low	cisplatin
invivorepeat_TAA_Rat_8day_Low	thioacetamide	unknown	unknown	Unknown
invivorepeat_IM_Rat_29day_Middle	indomethacin
invivorepeat_NIC_Rat_4day_Low	nicotinic acid	Nicotinic acid receptor 1/2 agonist$Nicotinate-nucleotide pyrophosphorylase [carboxylating] binder$Nicotinamide N-methyltransferase binder	Nicotinic acid receptor 1/2 agonist$Nicotinate-nucleotide pyrophosphorylase [carboxylating] binder$Nicotinamide N-methyltransferase binder	Most DILI-concern	C04AC01 C10AD02
invivorepeat_CSP_Rat_29day_Low	cisplatin
invivorepeat_CBP_Rat_4day_High	carboplatin
invivorepeat_IMI_Rat_15day_Middle	imipramine	serotonin/noradrenalin transporter inhibitor	serotonin transporter inhibitor$noradrenalin transporter inhibitor	Less DILI-concern	N06AA02 N06AA03 N06AA06
invivorepeat_CBP_Rat_4day_Middle	carboplatin
invivorepeat_MEF_Rat_29day_Low	mefenamic acid	COX inhibitor	cyclooxygenase-1 (COX-1) inhibitor$cyclooxygenase-2 (COX-2) inhibitor	Less DILI-concern	M01AG01
invivorepeat_AZP_Rat_8day_Middle	azathioprine	purine synthesis inhibitor	purine synthesis inhibitor	Less DILI-concern	L04AX01
invivorepeat_GMC_Rat_29day_Middle	gentamicin
invivorepeat_QND_Rat_29day_Low	quinidine	Sodium channel protein type 5 subunit alpha inhibitor	Sodium channel protein type 5 subunit alpha inhibitor	Less DILI-concern	C01BA01
invivorepeat_AZP_Rat_8day_Low	azathioprine	purine synthesis inhibitor	purine synthesis inhibitor	Less DILI-concern	L04AX01
invivorepeat_CSA_Rat_29day_Middle	cyclosporine A
invivorepeat_AA_Rat_8day_Middle	allyl alcohol	unknown	unknown	Unknown
invivorepeat_IBU_Rat_8day_Middle	ibuprofen	COX inhibitor	cyclooxygenase-1 (COX-1) inhibitor$cyclooxygenase-2 (COX-2) inhibitor	Less DILI-concern	C01EB16 G02CC01 M01AE01 M01AE14 M02AA13
invivorepeat_TMD_Rat_29day_Low	trimethadione
invivorepeat_ACA_Rat_29day_High	acarbose	alpha-glucosidase inhibitor	alpha-glucosidase inhibitor	Most DILI-concern	A10BF01
invivorepeat_GBC_Rat_15day_Low	glibenclamide	ATP-sensitive potassium channel brocker	ATP-sensitive potassium channel brocker	Less DILI-concern	A10BB01
invivorepeat_RAN_Rat_15day_Low	ranitidine	H2-receptor antagonist	H2-receptor antagonist	Less DILI-concern	A02BA02 A02BA07
invivorepeat_CPX_Rat_8day_High	ciprofloxacin	DNA gyrase inhibitor	DNA gyrase inhibitor	Most DILI-concern	J01MA02 S01AX13 S03AA07 S02AA15
invivorepeat_MFM_Rat_4day_Low	metformin	AMPK activator	AMPK activator	no DILI-concern	A10BA02
invivorepeat_CHL_Rat_8day_Middle	chlorpheniramine	H1-receptor antagonist	H1-receptor antagonist	no DILI-concern	R06AB02 R06AB04
invivorepeat_GMC_Rat_29day_Low	gentamicin
invivorepeat_APL_Rat_4day_Low	allopurinol	orotidine-5'-phosphate decarboxylase inhibitor$xanthine oxidase inhibitor	orotidine-5'-phosphate decarboxylase inhibitor$xanthine oxidase inhibitor	Less DILI-concern	M04AA01
invivorepeat_FAM_Rat_15day_Low	famotidine	H2-receptor antagonist	H2-receptor antagonist	Less DILI-concern	A02BA03
invivorepeat_MXS_Rat_8day_Low	moxisylyte	alpha1-adrenergic receptor antagonist	alpha1-adrenergic receptor antagonist	Most DILI-concern	C04AX10 G04BE06
invivorepeat_CPA_Rat_29day_Middle	cyclophosphamide	DNA	DNA	Less DILI-concern	L01AA01 L01DB07
invivorepeat_CMP_Rat_4day_Low	chloramphenicol	protein synthesis inhibitor	23S rRNA of 50S ribosomal subunit, protein synthesis inhibitor	no DILI-concern	D06AX02 D10AF03 G01AA05 J01BA01 S01AA01 S02AA01 S03AA08
invivorepeat_SS_Rat_15day_Middle	sulfasalazine	Arachidonate 5-lipoxygenase$Prostaglandin G/H synthase 2$Prostaglandin G/H synthase 1$Peroxisome proliferator-activated receptor gamma	Arachidonate 5-lipoxygenase$Prostaglandin G/H synthase 2$Prostaglandin G/H synthase 1$Peroxisome proliferator-activated receptor gamma	Most DILI-concern	A07EC01
invivorepeat_TZM_Rat_29day_Low	triazolam
invivorepeat_CPZ_Rat_29day_Middle	chlorpromazine
invivorepeat_DIL_Rat_29day_Middle	diltiazem	calcium channel L type blocker	calcium channel L type blocker	Most DILI-concern	C08DB01
invivorepeat_NIM_Rat_4day_Low	nimesulide	COX inhibitor	cyclooxygenase-2 (COX-2) inhibitor	Most DILI-concern	M01AX17 M02AA26
invivorepeat_PAP_Rat_29day_Low	papaverine	cAMP-specific 3',5'-cyclic phosphodiesterase 4B	cAMP-specific 3',5'-cyclic phosphodiesterase 4B	Most DILI-concern	A03AD01 G04BE02
invivorepeat_NFZ_Rat_29day_Middle	nitrofurazone	Pyruvate dehydrogenase [cytochrome] inhibitor$Glutathione reductase inhibitor$Malate dehydrogenase inhibitor$[Citrate [pro-3S]-lyase] ligase inhibitor	Pyruvate dehydrogenase [cytochrome] inhibitor$Glutathione reductase inhibitor$Malate dehydrogenase inhibitor$[Citrate [pro-3S]-lyase] ligase inhibitor	Unknown	J01XE01 C03CA01
invivorepeat_SS_Rat_29day_Middle	sulfasalazine	Arachidonate 5-lipoxygenase$Prostaglandin G/H synthase 2$Prostaglandin G/H synthase 1$Peroxisome proliferator-activated receptor gamma	Arachidonate 5-lipoxygenase$Prostaglandin G/H synthase 2$Prostaglandin G/H synthase 1$Peroxisome proliferator-activated receptor gamma	Most DILI-concern	A07EC01
invivorepeat_TRI_Rat_29day_Low	triamterene
invivorepeat_DZP_Rat_4day_Low	diazepam	GABAA-receptor agonist	GABAA-receptor (benzodiazepine binding site) agonist	Less DILI-concern	N05BA01 N05BA17
invivorepeat_CCL4_Rat_4day_Low	carbon tetrachloride
invivorepeat_ASA_Rat_4day_Middle	aspirin	COX inhibitor	cyclooxygenase-1 (COX-1) inhibitor$cyclooxygenase-2 (COX-2) inhibitor	no DILI-concern	A01AD05 B01AC06 N02BA01
invivorepeat_PAN_Rat_8day_Low	puromycin aminonucleoside
invivorepeat_SUL_Rat_8day_Low	sulindac	COX inhibitor	cyclooxygenase-1 (COX-1) inhibitor$cyclooxygenase-2 (COX-2) inhibitor	Most DILI-concern	M01AB02
invivorepeat_BEA_Rat_29day_Low	bromoethylamine
invivorepeat_IPA_Rat_4day_Low	iproniazid	monoamine oxidase (MAO) inhibitor	monoamine oxidase (MAO) inhibitor	Most DILI-concern	N06AF05
invivorepeat_ENA_Rat_15day_Middle	enalapril	angiotensin-converting enzyme (ACE) inhibitor	angiotensin-converting enzyme (ACE) inhibitor	Less DILI-concern	C09AA02
invivorepeat_ETH_Rat_8day_Low	ethionamide
invivorepeat_FAM_Rat_29day_High	famotidine	H2-receptor antagonist	H2-receptor antagonist	Less DILI-concern	A02BA03
invivorepeat_NPAA_Rat_4day_Low	phenylanthranilic acid	unknown	unknown	Unknown
invivorepeat_VPA_Rat_4day_Low	valproic acid	GABA transaminase inhibitor$calcium channel T type blocker$histone acetyltransferase inhibitor	GABA transaminase inhibitor$calcium channel T type blocker$histone acetyltransferase inhibitor	Most DILI-concern	N03AG01
invivosingle_SS_Rat_3hr_Low	sulfasalazine	Arachidonate 5-lipoxygenase$Prostaglandin G/H synthase 2$Prostaglandin G/H synthase 1$Peroxisome proliferator-activated receptor gamma	Arachidonate 5-lipoxygenase$Prostaglandin G/H synthase 2$Prostaglandin G/H synthase 1$Peroxisome proliferator-activated receptor gamma	Most DILI-concern	A07EC01
invivorepeat_BDZ_Rat_15day_Middle	bendazac
invivorepeat_TZM_Rat_4day_Low	triazolam
invivorepeat_CIM_Rat_4day_High	cimetidine	H2-receptor antagonist	H2-receptor antagonist	Less DILI-concern	A02BA01
invivorepeat_AA_Rat_15day_Low	allyl alcohol	unknown	unknown	Unknown
invivorepeat_CAP_Rat_8day_Low	captopril	angiotensin-converting enzyme (ACE) inhibitor	angiotensin-converting enzyme (ACE) inhibitor	Less DILI-concern	C09AA01
invivorepeat_CMP_Rat_29day_Low	chloramphenicol	protein synthesis inhibitor	23S rRNA of 50S ribosomal subunit, protein synthesis inhibitor	no DILI-concern	D06AX02 D10AF03 G01AA05 J01BA01 S01AA01 S02AA01 S03AA08
invivorepeat_CPZ_Rat_15day_Middle	chlorpromazine
invivorepeat_INAH_Rat_4day_High	isoniazid	monoamine oxidase (MAO) inhibitor	monoamine oxidase (MAO) inhibitor$mycolic acid synthesis inhibitor (enoyl-ACP reductse inhibitor)	Most DILI-concern	J04AC01
invivorepeat_NFT_Rat_4day_High	nitrofurantoin	unknown	unknown	Most DILI-concern	J01XE01
invivorepeat_TAN_Rat_8day_Middle	tannic acid	unknown	unknown	Unknown
invivorepeat_CAF_Rat_29day_Low	caffeine	phosphodiesterase inhibitor$adenosine A1/A2a/A2b receptor antagonist	phosphodiesterase inhibitor$adenosine A1/A2a/A2b receptor antagonist	no DILI-concern	N06BC01 N02BE01
invivosingle_CMP_Rat_6hr_Low	chloramphenicol	protein synthesis inhibitor	23S rRNA of 50S ribosomal subunit, protein synthesis inhibitor	no DILI-concern	D06AX02 D10AF03 G01AA05 J01BA01 S01AA01 S02AA01 S03AA08
invivorepeat_TLB_Rat_4day_Low	tolbutamide	ATP-sensitive potassium channel (SUR1/Kir6.2) brocker	ATP-sensitive potassium channel (SUR1/Kir6.2) brocker	Less DILI-concern	A10BB03 V04CA01
invivorepeat_NPX_Rat_4day_Low	naproxen
invivorepeat_MXS_Rat_15day_Low	moxisylyte	alpha1-adrenergic receptor antagonist	alpha1-adrenergic receptor antagonist	Most DILI-concern	C04AX10 G04BE06
invivorepeat_AMT_Rat_8day_Middle	amitriptyline	serotonin/noradrenalin transporter inhibitor	serotonin transporter inhibitor$noradrenalin transporter inhibitor	Less DILI-concern	N06AA09
invivorepeat_DFNa_Rat_8day_Low
invivorepeat_INAH_Rat_15day_Low	isoniazid	monoamine oxidase (MAO) inhibitor	monoamine oxidase (MAO) inhibitor$mycolic acid synthesis inhibitor (enoyl-ACP reductse inhibitor)	Most DILI-concern	J04AC01
invivorepeat_NFT_Rat_29day_Low	nitrofurantoin	unknown	unknown	Most DILI-concern	J01XE01
invivorepeat_TC_Rat_15day_High	tetracycline	protein synthesis inhibitor	16S rRNA of 30S ribosomal subunit, protein synthesis inhibitor	Less DILI-concern	A01AB13 D06AA04 J01AA07 S01AA09 S02AA08 S03AA02 A01AB21 S01AA02 J01AA06 J01AA09 S01AA04 G01AA07 D06AA02 D06AA03 J01AA03
invivorepeat_TLB_Rat_29day_Low	tolbutamide	ATP-sensitive potassium channel (SUR1/Kir6.2) brocker	ATP-sensitive potassium channel (SUR1/Kir6.2) brocker	Less DILI-concern	A10BB03 V04CA01
invivosingle_PEN_Rat_24hr_Middle	penicillamine	Copper chelator	Copper chelator	Less DILI-concern	M01CC01
invivorepeat_NFT_Rat_8day_High	nitrofurantoin	unknown	unknown	Most DILI-concern	J01XE01
invivorepeat_BDZ_Rat_15day_Low	bendazac
invivorepeat_ENA_Rat_29day_Low	enalapril	angiotensin-converting enzyme (ACE) inhibitor	angiotensin-converting enzyme (ACE) inhibitor	Less DILI-concern	C09AA02
invivorepeat_LS_Rat_15day_Low	lomustine	DNA	DNA	Less DILI-concern	L01AD02
invivorepeat_FP_Rat_8day_Middle	fluphenazine	dopamine D2-receptor antagonist	dopamine D2-receptor antagonist	Less DILI-concern	N05AB02
invivorepeat_MDP_Rat_4day_Middle	methyldopa	Alpha-2A adrenergic receptor	Alpha-2A adrenergic receptor	Most DILI-concern	C02AB01 C02AB02
invivorepeat_CPZ_Rat_8day_Middle	chlorpromazine
invivorepeat_TAC_Rat_4day_High	tacrine
invivorepeat_AZP_Rat_4day_Middle	azathioprine	purine synthesis inhibitor	purine synthesis inhibitor	Less DILI-concern	L04AX01
invivorepeat_KC_Rat_8day_Middle	ketoconazole	sterol 14alpha-demethylase ihibitor$CYP17 inhibitor	sterol 14alpha-demethylase ihibitor$CYP17 inhibitor	Most DILI-concern	D01AC08 G01AF11 J02AB02
invivorepeat_MFM_Rat_8day_Middle	metformin	AMPK activator	AMPK activator	no DILI-concern	A10BA02
invivorepeat_MFM_Rat_8day_Low	metformin	AMPK activator	AMPK activator	no DILI-concern	A10BA02
invivorepeat_NFZ_Rat_15day_Middle	nitrofurazone	Pyruvate dehydrogenase [cytochrome] inhibitor$Glutathione reductase inhibitor$Malate dehydrogenase inhibitor$[Citrate [pro-3S]-lyase] ligase inhibitor	Pyruvate dehydrogenase [cytochrome] inhibitor$Glutathione reductase inhibitor$Malate dehydrogenase inhibitor$[Citrate [pro-3S]-lyase] ligase inhibitor	Unknown	J01XE01 C03CA01
invivorepeat_PML_Rat_15day_Middle	pemoline	unknown	unknown	Most DILI-concern	N06BA05
invivorepeat_PML_Rat_4day_Low	pemoline	unknown	unknown	Most DILI-concern	N06BA05
invivorepeat_TAC_Rat_15day_Middle	tacrine
invivorepeat_MTS_Rat_4day_Middle	methyltestosterone	Androgen receptor	Androgen receptor	Less DILI-concern	G03BA02
invivorepeat_MTS_Rat_8day_Low	methyltestosterone	Androgen receptor	Androgen receptor	Less DILI-concern	G03BA02
invivorepeat_PML_Rat_15day_High	pemoline	unknown	unknown	Most DILI-concern	N06BA05
invivorepeat_MTS_Rat_8day_Middle	methyltestosterone	Androgen receptor	Androgen receptor	Less DILI-concern	G03BA02
invivorepeat_PML_Rat_15day_Low	pemoline	unknown	unknown	Most DILI-concern	N06BA05
invivorepeat_NPX_Rat_15day_Low	naproxen
invivorepeat_TIO_Rat_15day_Low	tiopronin	unknown	unknown	Unknown	R05CB12
invivorepeat_KC_Rat_29day_Middle	ketoconazole	sterol 14alpha-demethylase ihibitor$CYP17 inhibitor	sterol 14alpha-demethylase ihibitor$CYP17 inhibitor	Most DILI-concern	D01AC08 G01AF11 J02AB02
invivorepeat_FP_Rat_29day_Low	fluphenazine	dopamine D2-receptor antagonist	dopamine D2-receptor antagonist	Less DILI-concern	N05AB02
invivorepeat_CPM_Rat_29day_Middle	clomipramine	serotonin/noradrenalin transporter inhibitor	serotonin transporter inhibitor$noradrenalin transporter inhibitor	Most DILI-concern	N06AA04
invivorepeat_PH_Rat_15day_Middle	perhexiline	calcium channel blocker	calcium channel blocker	Most DILI-concern	C08EX02
invivorepeat_RAN_Rat_4day_Low	ranitidine	H2-receptor antagonist	H2-receptor antagonist	Less DILI-concern	A02BA02 A02BA07
invivorepeat_MXS_Rat_8day_Middle	moxisylyte	alpha1-adrenergic receptor antagonist	alpha1-adrenergic receptor antagonist	Most DILI-concern	C04AX10 G04BE06
invivosingle_AJM_Rat_24hr_Middle	ajmaline	voltage-gated sodium channel blocker	voltage-gated sodium channel blocker	Unknown	C01BA05 C01BA08
invivorepeat_FP_Rat_8day_Low	fluphenazine	dopamine D2-receptor antagonist	dopamine D2-receptor antagonist	Less DILI-concern	N05AB02
invivorepeat_COL_Rat_4day_Low	colchicine	beta-tubulin, tubulin polymerization inhibitor	beta-tubulin, tubulin polymerization inhibitor	Less DILI-concern	M04AC01
invivorepeat_IM_Rat_8day_Middle	indomethacin
invivorepeat_DFNa_Rat_8day_Middle
invivorepeat_RAN_Rat_15day_Middle	ranitidine	H2-receptor antagonist	H2-receptor antagonist	Less DILI-concern	A02BA02 A02BA07
invivorepeat_CSA_Rat_29day_Low	cyclosporine A
invivorepeat_TAC_Rat_4day_Low	tacrine
invivosingle_ADP_Rat_24hr_Low	adapin
invivosingle_ETP_Rat_6hr_Low	etoposide	topoisomerase II inhibitor	topoisomerase II inhibitor	Less DILI-concern	L01CB01
invivorepeat_DEN_Rat_4day_Low	nitrosodiethylamine
invivorepeat_DIS_Rat_15day_Middle	disopyramide	voltage-gated sodium channel blocker	voltage-gated sodium channel blocker	Less DILI-concern	C01BA03
invivorepeat_NIC_Rat_15day_High	nicotinic acid	Nicotinic acid receptor 1/2 agonist$Nicotinate-nucleotide pyrophosphorylase [carboxylating] binder$Nicotinamide N-methyltransferase binder	Nicotinic acid receptor 1/2 agonist$Nicotinate-nucleotide pyrophosphorylase [carboxylating] binder$Nicotinamide N-methyltransferase binder	Most DILI-concern	C04AC01 C10AD02
invivorepeat_CAF_Rat_15day_Middle	caffeine	phosphodiesterase inhibitor$adenosine A1/A2a/A2b receptor antagonist	phosphodiesterase inhibitor$adenosine A1/A2a/A2b receptor antagonist	no DILI-concern	N06BC01 N02BE01
invivorepeat_MEX_Rat_29day_Low	mexiletine	voltage-gated sodium channel blocker	voltage-gated sodium channel blocker	Less DILI-concern	C01BB02
invivorepeat_MTZ_Rat_8day_Low	methimazole	thyroid peroxidase inhibitor	thyroid peroxidase inhibitor	Most DILI-concern	H03BB02
invivorepeat_PML_Rat_29day_Low	pemoline	unknown	unknown	Most DILI-concern	N06BA05
invivorepeat_CPA_Rat_8day_High	cyclophosphamide	DNA	DNA	Less DILI-concern	L01AA01 L01DB07
invivorepeat_MEX_Rat_8day_High	mexiletine	voltage-gated sodium channel blocker	voltage-gated sodium channel blocker	Less DILI-concern	C01BB02
invivorepeat_GBC_Rat_29day_Middle	glibenclamide	ATP-sensitive potassium channel brocker	ATP-sensitive potassium channel brocker	Less DILI-concern	A10BB01
invivorepeat_PB_Rat_4day_Middle	phenobarbital	GABAA-receptor agonist	GABAA-receptor (picrotoxin binding site) agonist	Less DILI-concern	N03AA01 N03AA02
invivorepeat_BEA_Rat_15day_Middle	bromoethylamine
invivorepeat_TMD_Rat_15day_Low	trimethadione
invivorepeat_VA_Rat_8day_Middle	vitamin A	unknown	unknown	no DILI-concern	V04CB01 A11CA01
invivorepeat_NIC_Rat_15day_Middle	nicotinic acid	Nicotinic acid receptor 1/2 agonist$Nicotinate-nucleotide pyrophosphorylase [carboxylating] binder$Nicotinamide N-methyltransferase binder	Nicotinic acid receptor 1/2 agonist$Nicotinate-nucleotide pyrophosphorylase [carboxylating] binder$Nicotinamide N-methyltransferase binder	Most DILI-concern	C04AC01 C10AD02
invivorepeat_TIO_Rat_15day_Middle	tiopronin	unknown	unknown	Unknown	R05CB12
invivorepeat_AZP_Rat_15day_Middle	azathioprine	purine synthesis inhibitor	purine synthesis inhibitor	Less DILI-concern	L04AX01
invivosingle_CBZ_Rat_3hr_Middle	carbamazepine	voltage-gated sodium channel blocker	voltage-gated sodium channel blocker	Most DILI-concern	N03AF01
invivosingle_PH_Rat_24hr_Low	perhexiline	calcium channel blocker	calcium channel blocker	Most DILI-concern	C08EX02
invivosingle_PH_Rat_24hr_Middle	perhexiline	calcium channel blocker	calcium channel blocker	Most DILI-concern	C08EX02
invivosingle_FAM_Rat_3hr_Low	famotidine	H2-receptor antagonist	H2-receptor antagonist	Less DILI-concern	A02BA03
invivosingle_ADP_Rat_9hr_Low	adapin
invivorepeat_SST_Rat_8day_Middle	simvastatin	hydroxymethylglutaryl coenzyme A (HMG-CoA) reductase inhibitor	hydroxymethylglutaryl coenzyme A (HMG-CoA) reductase inhibitor	Less DILI-concern	C10AA01
invivorepeat_TRI_Rat_4day_Middle	triamterene
invivosingle_OPZ_Rat_9hr_Low	omeprazole	H+/K+ exchanging, alpha polypeptide inhibitor$H+/K+ exchanging, beta polypeptide inhibitor	H+/K+ exchanging, alpha polypeptide inhibitor$H+/K+ exchanging, beta polypeptide inhibitor	Less DILI-concern	A02BC01 A02BC05
invivosingle_CMA_Rat_24hr_Low	coumarin	unknown	unknown	Unknown
invivorepeat_CAF_Rat_8day_Middle	caffeine	phosphodiesterase inhibitor$adenosine A1/A2a/A2b receptor antagonist	phosphodiesterase inhibitor$adenosine A1/A2a/A2b receptor antagonist	no DILI-concern	N06BC01 N02BE01
invivorepeat_CAF_Rat_4day_Middle	caffeine	phosphodiesterase inhibitor$adenosine A1/A2a/A2b receptor antagonist	phosphodiesterase inhibitor$adenosine A1/A2a/A2b receptor antagonist	no DILI-concern	N06BC01 N02BE01
invivosingle_EME_Rat_9hr_Low	erythromycin ethylsuccinate	protein synthesis inhibitor	23S rRNA of 50S ribosomal subunit, protein synthesis inhibitor	Most DILI-concern	D10AF02 J01FA01 S01AA17
invivosingle_RIF_Rat_6hr_Middle	rifampicin	protein synthesis inhibitor	23S rRNA of 50S ribosomal subunit, protein synthesis inhibitor$DNA-dependent RNA polymerase inhibitor, RNA synthesis inhibitor	Most DILI-concern	J04AB02
invivosingle_TLB_Rat_3hr_Middle	tolbutamide	ATP-sensitive potassium channel (SUR1/Kir6.2) brocker	ATP-sensitive potassium channel (SUR1/Kir6.2) brocker	Less DILI-concern	A10BB03 V04CA01
invivosingle_EME_Rat_24hr_Low	erythromycin ethylsuccinate	protein synthesis inhibitor	23S rRNA of 50S ribosomal subunit, protein synthesis inhibitor	Most DILI-concern	D10AF02 J01FA01 S01AA17
invivosingle_CPX_Rat_9hr_High	ciprofloxacin	DNA gyrase inhibitor	DNA gyrase inhibitor	Most DILI-concern	J01MA02 S01AX13 S03AA07 S02AA15
invivosingle_MFM_Rat_9hr_Middle	metformin	AMPK activator	AMPK activator	no DILI-concern	A10BA02
invivosingle_TMX_Rat_9hr_High	tamoxifen	estrogen receptor 1/2 agonist	estrogen receptor 1/2 antagonist/antagonist	Most DILI-concern	L02BA01
invivosingle_IPA_Rat_6hr_Low	iproniazid	monoamine oxidase (MAO) inhibitor	monoamine oxidase (MAO) inhibitor	Most DILI-concern	N06AF05
invivosingle_HPL_Rat_6hr_High	haloperidol	dopamine D2-receptor antagonist	dopamine D2-receptor antagonist	Less DILI-concern	N05AD01
invivosingle_TRZ_Rat_6hr_High	thioridazine	dopamine D2-receptor antagonist	dopamine D2-receptor antagonist	Less DILI-concern	N05AC02
invivosingle_MCT_Rat_3hr_Low	monocrotaline
invivosingle_TMX_Rat_9hr_Middle	tamoxifen	estrogen receptor 1/2 agonist	estrogen receptor 1/2 antagonist/antagonist	Most DILI-concern	L02BA01
invivosingle_MCT_Rat_3hr_Middle	monocrotaline
invivosingle_SST_Rat_6hr_Low	simvastatin	hydroxymethylglutaryl coenzyme A (HMG-CoA) reductase inhibitor	hydroxymethylglutaryl coenzyme A (HMG-CoA) reductase inhibitor	Less DILI-concern	C10AA01
invivosingle_CHL_Rat_9hr_Middle	chlorpheniramine	H1-receptor antagonist	H1-receptor antagonist	no DILI-concern	R06AB02 R06AB04
invivosingle_MEF_Rat_6hr_Middle	mefenamic acid	COX inhibitor	cyclooxygenase-1 (COX-1) inhibitor$cyclooxygenase-2 (COX-2) inhibitor	Less DILI-concern	M01AG01
invivosingle_TC_Rat_3hr_Middle	tetracycline	protein synthesis inhibitor	16S rRNA of 30S ribosomal subunit, protein synthesis inhibitor	Less DILI-concern	A01AB13 D06AA04 J01AA07 S01AA09 S02AA08 S03AA02 A01AB21 S01AA02 J01AA06 J01AA09 S01AA04 G01AA07 D06AA02 D06AA03 J01AA03
invivosingle_TC_Rat_6hr_Middle	tetracycline	protein synthesis inhibitor	16S rRNA of 30S ribosomal subunit, protein synthesis inhibitor	Less DILI-concern	A01AB13 D06AA04 J01AA07 S01AA09 S02AA08 S03AA02 A01AB21 S01AA02 J01AA06 J01AA09 S01AA04 G01AA07 D06AA02 D06AA03 J01AA03
invivorepeat_TAC_Rat_8day_Middle	tacrine
invivosingle_MEX_Rat_3hr_Low	mexiletine	voltage-gated sodium channel blocker	voltage-gated sodium channel blocker	Less DILI-concern	C01BB02
invivosingle_AMT_Rat_3hr_Low	amitriptyline	serotonin/noradrenalin transporter inhibitor	serotonin transporter inhibitor$noradrenalin transporter inhibitor	Less DILI-concern	N06AA09
invivosingle_CHL_Rat_6hr_Low	chlorpheniramine	H1-receptor antagonist	H1-receptor antagonist	no DILI-concern	R06AB02 R06AB04
invivosingle_MEF_Rat_9hr_Low	mefenamic acid	COX inhibitor	cyclooxygenase-1 (COX-1) inhibitor$cyclooxygenase-2 (COX-2) inhibitor	Less DILI-concern	M01AG01
invivosingle_EME_Rat_6hr_High	erythromycin ethylsuccinate	protein synthesis inhibitor	23S rRNA of 50S ribosomal subunit, protein synthesis inhibitor	Most DILI-concern	D10AF02 J01FA01 S01AA17
invivosingle_RIF_Rat_3hr_High	rifampicin	protein synthesis inhibitor	23S rRNA of 50S ribosomal subunit, protein synthesis inhibitor$DNA-dependent RNA polymerase inhibitor, RNA synthesis inhibitor	Most DILI-concern	J04AB02
invivosingle_CBZ_Rat_3hr_Low	carbamazepine	voltage-gated sodium channel blocker	voltage-gated sodium channel blocker	Most DILI-concern	N03AF01
invivosingle_EBU_Rat_6hr_Middle	ethambutol	arabinosyltransferase inhibitor	arabinosyltransferase inhibitor	Most DILI-concern	J04AK02
invivosingle_ASA_Rat_3hr_High	aspirin	COX inhibitor	cyclooxygenase-1 (COX-1) inhibitor$cyclooxygenase-2 (COX-2) inhibitor	no DILI-concern	A01AD05 B01AC06 N02BA01
invivosingle_SS_Rat_9hr_Middle	sulfasalazine	Arachidonate 5-lipoxygenase$Prostaglandin G/H synthase 2$Prostaglandin G/H synthase 1$Peroxisome proliferator-activated receptor gamma	Arachidonate 5-lipoxygenase$Prostaglandin G/H synthase 2$Prostaglandin G/H synthase 1$Peroxisome proliferator-activated receptor gamma	Most DILI-concern	A07EC01
invivosingle_TBF_Rat_3hr_High	terbinafine	squalene epoxidase inhibitor	squalene epoxidase inhibitor	Most DILI-concern	D01AE15 D01BA02
invivosingle_MEF_Rat_9hr_Middle	mefenamic acid	COX inhibitor	cyclooxygenase-1 (COX-1) inhibitor$cyclooxygenase-2 (COX-2) inhibitor	Less DILI-concern	M01AG01
invivorepeat_INAH_Rat_8day_High	isoniazid	monoamine oxidase (MAO) inhibitor	monoamine oxidase (MAO) inhibitor$mycolic acid synthesis inhibitor (enoyl-ACP reductse inhibitor)	Most DILI-concern	J04AC01
invivorepeat_CFB_Rat_15day_Low	clofibrate	peroxisome proliferator-activated receptor (PPAR) alpha agonist	peroxisome proliferator-activated receptor (PPAR) alpha agonist	Less DILI-concern	C10AB01 C10AB03
invivorepeat_BZD_Rat_15day_Low	benziodarone	unknown	unknown	Most DILI-concern	C01DX04
invivorepeat_NIM_Rat_29day_Middle	nimesulide	COX inhibitor	cyclooxygenase-2 (COX-2) inhibitor	Most DILI-concern	M01AX17 M02AA26
invivorepeat_BEA_Rat_4day_Low	bromoethylamine
invivorepeat_EME_Rat_29day_Low	erythromycin ethylsuccinate	protein synthesis inhibitor	23S rRNA of 50S ribosomal subunit, protein synthesis inhibitor	Most DILI-concern	D10AF02 J01FA01 S01AA17
invivorepeat_PH_Rat_29day_Middle	perhexiline	calcium channel blocker	calcium channel blocker	Most DILI-concern	C08EX02
invivorepeat_MP_Rat_8day_Low	methapyrilene	unknown	unknown	Unknown	R06AC05
invivorepeat_BZD_Rat_29day_Low	benziodarone	unknown	unknown	Most DILI-concern	C01DX04
invivorepeat_SST_Rat_15day_High	simvastatin	hydroxymethylglutaryl coenzyme A (HMG-CoA) reductase inhibitor	hydroxymethylglutaryl coenzyme A (HMG-CoA) reductase inhibitor	Less DILI-concern	C10AA01
invivorepeat_BDZ_Rat_29day_High	bendazac
invivorepeat_CMP_Rat_15day_High	chloramphenicol	protein synthesis inhibitor	23S rRNA of 50S ribosomal subunit, protein synthesis inhibitor	no DILI-concern	D06AX02 D10AF03 G01AA05 J01BA01 S01AA01 S02AA01 S03AA08
invivorepeat_CMP_Rat_4day_High	chloramphenicol	protein synthesis inhibitor	23S rRNA of 50S ribosomal subunit, protein synthesis inhibitor	no DILI-concern	D06AX02 D10AF03 G01AA05 J01BA01 S01AA01 S02AA01 S03AA08
invivorepeat_GFZ_Rat_29day_Low	gemfibrozil	peroxisome proliferator-activated receptor (PPAR) alpha agonist	peroxisome proliferator-activated receptor (PPAR) alpha agonist	Less DILI-concern	C10AB04
invivorepeat_GFZ_Rat_8day_Middle	gemfibrozil	peroxisome proliferator-activated receptor (PPAR) alpha agonist	peroxisome proliferator-activated receptor (PPAR) alpha agonist	Less DILI-concern	C10AB04
invivorepeat_BBr_Rat_15day_High
invivorepeat_CFB_Rat_15day_High	clofibrate	peroxisome proliferator-activated receptor (PPAR) alpha agonist	peroxisome proliferator-activated receptor (PPAR) alpha agonist	Less DILI-concern	C10AB01 C10AB03
invivorepeat_BBr_Rat_29day_Middle
invivorepeat_BZD_Rat_29day_Middle	benziodarone	unknown	unknown	Most DILI-concern	C01DX04
invivorepeat_BZD_Rat_4day_Middle	benziodarone	unknown	unknown	Most DILI-concern	C01DX04
invivorepeat_SST_Rat_29day_High	simvastatin	hydroxymethylglutaryl coenzyme A (HMG-CoA) reductase inhibitor	hydroxymethylglutaryl coenzyme A (HMG-CoA) reductase inhibitor	Less DILI-concern	C10AA01
Network14
invivosingle_BCT_Rat_9hr_Middle	bucetin	unknown	unknown	Unknown	N02BE04
invivosingle_NIF_Rat_6hr_High	nifedipine	calcium channel L type blocker	calcium channel L type blocker	Less DILI-concern	C08CA05
invivosingle_BEA_Rat_6hr_High	bromoethylamine
invivosingle_CPZ_Rat_9hr_Middle	chlorpromazine
invivosingle_INAH_Rat_9hr_High	isoniazid	monoamine oxidase (MAO) inhibitor	monoamine oxidase (MAO) inhibitor$mycolic acid synthesis inhibitor (enoyl-ACP reductse inhibitor)	Most DILI-concern	J04AC01
invivosingle_NIM_Rat_9hr_High	nimesulide	COX inhibitor	cyclooxygenase-2 (COX-2) inhibitor	Most DILI-concern	M01AX17 M02AA26
invivosingle_NIM_Rat_6hr_High	nimesulide	COX inhibitor	cyclooxygenase-2 (COX-2) inhibitor	Most DILI-concern	M01AX17 M02AA26
invivosingle_PCT_Rat_6hr_High	phenacetin	Prostaglandin G/H synthase 1	Prostaglandin G/H synthase 1	Unknown	N02BE03
invivosingle_PCT_Rat_6hr_Low	phenacetin	Prostaglandin G/H synthase 1	Prostaglandin G/H synthase 1	Unknown	N02BE03
invivosingle_PCT_Rat_6hr_Middle	phenacetin	Prostaglandin G/H synthase 1	Prostaglandin G/H synthase 1	Unknown	N02BE03
invivosingle_PCT_Rat_9hr_High	phenacetin	Prostaglandin G/H synthase 1	Prostaglandin G/H synthase 1	Unknown	N02BE03
invivosingle_PCT_Rat_9hr_Middle	phenacetin	Prostaglandin G/H synthase 1	Prostaglandin G/H synthase 1	Unknown	N02BE03
invivosingle_BCT_Rat_9hr_High	bucetin	unknown	unknown	Unknown	N02BE04
invivosingle_INAH_Rat_6hr_High	isoniazid	monoamine oxidase (MAO) inhibitor	monoamine oxidase (MAO) inhibitor$mycolic acid synthesis inhibitor (enoyl-ACP reductse inhibitor)	Most DILI-concern	J04AC01
invivosingle_BCT_Rat_6hr_High	bucetin	unknown	unknown	Unknown	N02BE04
invivosingle_DTL_Rat_6hr_High	dantrolene	Ryanodine receptor 1	Ryanodine receptor 1	Most DILI-concern	M03CA01
invivosingle_NIF_Rat_6hr_Middle	nifedipine	calcium channel L type blocker	calcium channel L type blocker	Less DILI-concern	C08CA05
Network15
invitro_MDP_Rat_2hr_Low	methyldopa	Alpha-2A adrenergic receptor	Alpha-2A adrenergic receptor	Most DILI-concern	C02AB01 C02AB02
invitro_DSF_Rat_24hr_Low	disulfiram	aldehyde dehydrogenase inhibitor	aldehyde dehydrogenase inhibitor	Most DILI-concern	N07BB01 P03AA04
invitro_CMA_Rat_2hr_Low	coumarin	unknown	unknown	Unknown
invitro_MEF_Rat_2hr_Middle	mefenamic acid	COX inhibitor	cyclooxygenase-1 (COX-1) inhibitor$cyclooxygenase-2 (COX-2) inhibitor	Less DILI-concern	M01AG01
invitro_AAF_Rat_2hr_High	acetamidofluorene	unknown	unknown	Unknown
invitro_FFB_Rat_2hr_High	fenofibrate	peroxisome proliferator-activated receptor (PPAR) alpha agonist	peroxisome proliferator-activated receptor (PPAR) alpha agonist	Less DILI-concern	C10AB05
invitro_COL_Rat_2hr_Low	colchicine	beta-tubulin, tubulin polymerization inhibitor	beta-tubulin, tubulin polymerization inhibitor	Less DILI-concern	M04AC01
invitro_ET_Rat_2hr_Middle	ethionine	antimetabolite and methionine antagonist	antimetabolite and methionine antagonist	Unknown	V03AB26
invitro_BDZ_Rat_2hr_Middle	bendazac
invitro_CLT_Rat_2hr_Low	cephalothin
invitro_CMP_Rat_2hr_High	chloramphenicol	protein synthesis inhibitor	23S rRNA of 50S ribosomal subunit, protein synthesis inhibitor	no DILI-concern	D06AX02 D10AF03 G01AA05 J01BA01 S01AA01 S02AA01 S03AA08
invitro_ETH_Rat_24hr_Low	ethionamide
invitro_GFZ_Rat_24hr_Middle	gemfibrozil	peroxisome proliferator-activated receptor (PPAR) alpha agonist	peroxisome proliferator-activated receptor (PPAR) alpha agonist	Less DILI-concern	C10AB04
invitro_KC_Rat_2hr_Middle	ketoconazole	sterol 14alpha-demethylase ihibitor$CYP17 inhibitor	sterol 14alpha-demethylase ihibitor$CYP17 inhibitor	Most DILI-concern	D01AC08 G01AF11 J02AB02
invitro_ET_Rat_2hr_High	ethionine	antimetabolite and methionine antagonist	antimetabolite and methionine antagonist	Unknown	V03AB26
invitro_LBT_Rat_2hr_High	labetalol	alpha1-adrenergic receptor antagonist	alpha1-adrenergic receptor antagonist$beta1/2/3-adrenergic receptor antagonist	Most DILI-concern	C07AG01
invitro_IPA_Rat_2hr_Low	iproniazid	monoamine oxidase (MAO) inhibitor	monoamine oxidase (MAO) inhibitor	Most DILI-concern	N06AF05
invitro_CLM_Rat_24hr_Low	chlormadinone	unknown	unknown	Unknown	G03DB06
invitro_MLX_Rat_8hr_Low	meloxicam
invitro_DEN_Rat_2hr_Low	nitrosodiethylamine
invitro_MLX_Rat_2hr_Low	meloxicam
invitro_MTS_Rat_2hr_Low	methyltestosterone	Androgen receptor	Androgen receptor	Less DILI-concern	G03BA02
invitro_PMZ_Rat_2hr_Low	promethazine	H1-receptor antagonist	H1-receptor antagonist	Less DILI-concern	D04AA10 R06AD02 R06AD05
invitro_NIM_Rat_2hr_High	nimesulide	COX inhibitor	cyclooxygenase-2 (COX-2) inhibitor	Most DILI-concern	M01AX17 M02AA26
invitro_GBC_Rat_2hr_Low	glibenclamide	ATP-sensitive potassium channel brocker	ATP-sensitive potassium channel brocker	Less DILI-concern	A10BB01
invitro_IPA_Rat_8hr_High	iproniazid	monoamine oxidase (MAO) inhibitor	monoamine oxidase (MAO) inhibitor	Most DILI-concern	N06AF05
invitro_DNZ_Rat_8hr_Low	danazol	androgen receptor agonist$progesterone receptor agonist	androgen receptor agonist$progesterone receptor agonist	Most DILI-concern	G03XA01
invitro_CMP_Rat_8hr_Low	chloramphenicol	protein synthesis inhibitor	23S rRNA of 50S ribosomal subunit, protein synthesis inhibitor	no DILI-concern	D06AX02 D10AF03 G01AA05 J01BA01 S01AA01 S02AA01 S03AA08
invitro_BZD_Rat_8hr_Low	benziodarone	unknown	unknown	Most DILI-concern	C01DX04
invitro_CSA_Rat_8hr_Low	cyclosporine A
invitro_TBF_Rat_8hr_Low	terbinafine	squalene epoxidase inhibitor	squalene epoxidase inhibitor	Most DILI-concern	D01AE15 D01BA02
invitro_TZM_Rat_8hr_Low	triazolam
invitro_CAF_Rat_2hr_Low	caffeine	phosphodiesterase inhibitor$adenosine A1/A2a/A2b receptor antagonist	phosphodiesterase inhibitor$adenosine A1/A2a/A2b receptor antagonist	no DILI-concern	N06BC01 N02BE01
invitro_DNZ_Rat_2hr_Low	danazol	androgen receptor agonist$progesterone receptor agonist	androgen receptor agonist$progesterone receptor agonist	Most DILI-concern	G03XA01
invitro_AMT_Rat_8hr_Low	amitriptyline	serotonin/noradrenalin transporter inhibitor	serotonin transporter inhibitor$noradrenalin transporter inhibitor	Less DILI-concern	N06AA09
invitro_IPA_Rat_8hr_Low	iproniazid	monoamine oxidase (MAO) inhibitor	monoamine oxidase (MAO) inhibitor	Most DILI-concern	N06AF05
invitro_MDP_Rat_2hr_Middle	methyldopa	Alpha-2A adrenergic receptor	Alpha-2A adrenergic receptor	Most DILI-concern	C02AB01 C02AB02
invitro_MDP_Rat_24hr_Middle	methyldopa	Alpha-2A adrenergic receptor	Alpha-2A adrenergic receptor	Most DILI-concern	C02AB01 C02AB02
invitro_TMX_Rat_2hr_High	tamoxifen	estrogen receptor 1/2 agonist	estrogen receptor 1/2 antagonist/antagonist	Most DILI-concern	L02BA01
invitro_AA_Rat_2hr_Middle	allyl alcohol	unknown	unknown	Unknown
invitro_RIF_Rat_2hr_Low	rifampicin	protein synthesis inhibitor	23S rRNA of 50S ribosomal subunit, protein synthesis inhibitor$DNA-dependent RNA polymerase inhibitor, RNA synthesis inhibitor	Most DILI-concern	J04AB02
invitro_EBU_Rat_2hr_Middle	ethambutol	arabinosyltransferase inhibitor	arabinosyltransferase inhibitor	Most DILI-concern	J04AK02
invitro_BBZ_Rat_2hr_Low	bromobenzene	unknown	unknown	Unknown
invitro_ET_Rat_2hr_Low	ethionine	antimetabolite and methionine antagonist	antimetabolite and methionine antagonist	Unknown	V03AB26
invitro_DOX_Rat_2hr_Low	doxorubicin
invitro_BZD_Rat_2hr_High	benziodarone	unknown	unknown	Most DILI-concern	C01DX04
invitro_SS_Rat_2hr_High	sulfasalazine	Arachidonate 5-lipoxygenase$Prostaglandin G/H synthase 2$Prostaglandin G/H synthase 1$Peroxisome proliferator-activated receptor gamma	Arachidonate 5-lipoxygenase$Prostaglandin G/H synthase 2$Prostaglandin G/H synthase 1$Peroxisome proliferator-activated receptor gamma	Most DILI-concern	A07EC01
invitro_CPM_Rat_2hr_High	clomipramine	serotonin/noradrenalin transporter inhibitor	serotonin transporter inhibitor$noradrenalin transporter inhibitor	Most DILI-concern	N06AA04
invitro_DFNa_Rat_2hr_High
invitro_PAN_Rat_2hr_High	puromycin aminonucleoside
invitro_NIC_Rat_2hr_Middle	nicotinic acid	Nicotinic acid receptor 1/2 agonist$Nicotinate-nucleotide pyrophosphorylase [carboxylating] binder$Nicotinamide N-methyltransferase binder	Nicotinic acid receptor 1/2 agonist$Nicotinate-nucleotide pyrophosphorylase [carboxylating] binder$Nicotinamide N-methyltransferase binder	Most DILI-concern	C04AC01 C10AD02
invitro_TAC_Rat_2hr_High	tacrine
invitro_VPA_Rat_2hr_High	valproic acid	GABA transaminase inhibitor$calcium channel T type blocker$histone acetyltransferase inhibitor	GABA transaminase inhibitor$calcium channel T type blocker$histone acetyltransferase inhibitor	Most DILI-concern	N03AG01
invitro_ENA_Rat_2hr_High	enalapril	angiotensin-converting enzyme (ACE) inhibitor	angiotensin-converting enzyme (ACE) inhibitor	Less DILI-concern	C09AA02
invitro_CHL_Rat_2hr_Low	chlorpheniramine	H1-receptor antagonist	H1-receptor antagonist	no DILI-concern	R06AB02 R06AB04
invitro_MCT_Rat_2hr_High	monocrotaline
invitro_DFNa_Rat_2hr_Low
invitro_PML_Rat_24hr_Middle	pemoline	unknown	unknown	Most DILI-concern	N06BA05
invitro_APL_Rat_8hr_Middle	allopurinol	orotidine-5'-phosphate decarboxylase inhibitor$xanthine oxidase inhibitor	orotidine-5'-phosphate decarboxylase inhibitor$xanthine oxidase inhibitor	Less DILI-concern	M04AA01
invitro_PhB_Rat_8hr_Low
invitro_EE_Rat_24hr_Low	ethinylestradiol	estrogen receptor 1/2 agonist	estrogen receptor 1/2 agonist	Unknown	G03CA01
invitro_INAH_Rat_2hr_Middle	isoniazid	monoamine oxidase (MAO) inhibitor	monoamine oxidase (MAO) inhibitor$mycolic acid synthesis inhibitor (enoyl-ACP reductse inhibitor)	Most DILI-concern	J04AC01
invitro_OPZ_Rat_24hr_Middle	omeprazole	H+/K+ exchanging, alpha polypeptide inhibitor$H+/K+ exchanging, beta polypeptide inhibitor	H+/K+ exchanging, alpha polypeptide inhibitor$H+/K+ exchanging, beta polypeptide inhibitor	Less DILI-concern	A02BC01 A02BC05
invitro_PTU_Rat_2hr_Middle	propylthiouracil	thyroid peroxidase inhibitor	thyroid peroxidase inhibitor$deiodinase, iodothyronine, type I/II inhibitor	Most DILI-concern	H03BA02
invitro_CMP_Rat_8hr_Middle	chloramphenicol	protein synthesis inhibitor	23S rRNA of 50S ribosomal subunit, protein synthesis inhibitor	no DILI-concern	D06AX02 D10AF03 G01AA05 J01BA01 S01AA01 S02AA01 S03AA08
invitro_TMD_Rat_8hr_Low	trimethadione
invitro_CMP_Rat_2hr_Low	chloramphenicol	protein synthesis inhibitor	23S rRNA of 50S ribosomal subunit, protein synthesis inhibitor	no DILI-concern	D06AX02 D10AF03 G01AA05 J01BA01 S01AA01 S02AA01 S03AA08
invitro_MTZ_Rat_2hr_Low	methimazole	thyroid peroxidase inhibitor	thyroid peroxidase inhibitor	Most DILI-concern	H03BB02
invitro_MLX_Rat_2hr_Middle	meloxicam
Network16
invivosingle_SUL_Rat_24hr_High	sulindac	COX inhibitor	cyclooxygenase-1 (COX-1) inhibitor$cyclooxygenase-2 (COX-2) inhibitor	Most DILI-concern	M01AB02
invivorepeat_IM_Rat_15day_High	indomethacin
invivorepeat_IM_Rat_4day_High	indomethacin
invivorepeat_MLX_Rat_4day_High	meloxicam
invivosingle_DFNa_Rat_24hr_High
invivosingle_IM_Rat_24hr_High	indomethacin
invivosingle_IM_Rat_24hr_Middle	indomethacin
invivosingle_LNX_Rat_24hr_High	lornoxicam
invivosingle_LNX_Rat_24hr_Middle	lornoxicam
invivosingle_MEF_Rat_24hr_High	mefenamic acid	COX inhibitor	cyclooxygenase-1 (COX-1) inhibitor$cyclooxygenase-2 (COX-2) inhibitor	Less DILI-concern	M01AG01
invivosingle_NPX_Rat_24hr_High	naproxen
invivosingle_NPX_Rat_24hr_Middle	naproxen
Network17
invivorepeat_TAA_Rat_4day_High	thioacetamide	unknown	unknown	Unknown
invivorepeat_AAF_Rat_15day_High	acetamidofluorene	unknown	unknown	Unknown
invivorepeat_AAF_Rat_15day_Low	acetamidofluorene	unknown	unknown	Unknown
invivorepeat_AAF_Rat_15day_Middle	acetamidofluorene	unknown	unknown	Unknown
invivorepeat_AAF_Rat_29day_Low	acetamidofluorene	unknown	unknown	Unknown
invivorepeat_AAF_Rat_29day_Middle	acetamidofluorene	unknown	unknown	Unknown
invivorepeat_AAF_Rat_8day_Middle	acetamidofluorene	unknown	unknown	Unknown
invivorepeat_TAA_Rat_15day_High	thioacetamide	unknown	unknown	Unknown
invivorepeat_TAA_Rat_29day_High	thioacetamide	unknown	unknown	Unknown
invivorepeat_TAA_Rat_29day_Middle	thioacetamide	unknown	unknown	Unknown
invivorepeat_TAA_Rat_8day_High	thioacetamide	unknown	unknown	Unknown
invivorepeat_TAA_Rat_8day_Middle	thioacetamide	unknown	unknown	Unknown
invivorepeat_MP_Rat_8day_High	methapyrilene	unknown	unknown	Unknown	R06AC05
Network18
invivorepeat_EE_Rat_8day_Middle	ethinylestradiol	estrogen receptor 1/2 agonist	estrogen receptor 1/2 agonist	Unknown	G03CA01
invivorepeat_EE_Rat_15day_High	ethinylestradiol	estrogen receptor 1/2 agonist	estrogen receptor 1/2 agonist	Unknown	G03CA01
invivorepeat_EE_Rat_15day_Middle	ethinylestradiol	estrogen receptor 1/2 agonist	estrogen receptor 1/2 agonist	Unknown	G03CA01
invivorepeat_EE_Rat_29day_High	ethinylestradiol	estrogen receptor 1/2 agonist	estrogen receptor 1/2 agonist	Unknown	G03CA01
invivorepeat_EE_Rat_29day_Low	ethinylestradiol	estrogen receptor 1/2 agonist	estrogen receptor 1/2 agonist	Unknown	G03CA01
invivorepeat_EE_Rat_29day_Middle	ethinylestradiol	estrogen receptor 1/2 agonist	estrogen receptor 1/2 agonist	Unknown	G03CA01
invivorepeat_EE_Rat_4day_High	ethinylestradiol	estrogen receptor 1/2 agonist	estrogen receptor 1/2 agonist	Unknown	G03CA01
invivorepeat_EE_Rat_4day_Middle	ethinylestradiol	estrogen receptor 1/2 agonist	estrogen receptor 1/2 agonist	Unknown	G03CA01
invivorepeat_EE_Rat_8day_High	ethinylestradiol	estrogen receptor 1/2 agonist	estrogen receptor 1/2 agonist	Unknown	G03CA01
invivorepeat_EE_Rat_8day_Low	ethinylestradiol	estrogen receptor 1/2 agonist	estrogen receptor 1/2 agonist	Unknown	G03CA01
Network19
invitro_SST_Rat_8hr_Low	simvastatin	hydroxymethylglutaryl coenzyme A (HMG-CoA) reductase inhibitor	hydroxymethylglutaryl coenzyme A (HMG-CoA) reductase inhibitor	Less DILI-concern	C10AA01
invitro_PEN_Rat_8hr_Low	penicillamine	Copper chelator	Copper chelator	Less DILI-concern	M01CC01
invitro_ETN_Rat_8hr_Low	ethanol	Gamma-aminobutyric-acid receptor subunit alpha-1$Glutamate [NMDA] receptor subunit 3A$Glycine receptor subunit alpha-1$Glycine receptor subunit alpha-2$Alcohol dehydrogenase 1A/B/C	Gamma-aminobutyric-acid receptor subunit alpha-1$Glutamate [NMDA] receptor subunit 3A$Glycine receptor subunit alpha-1$Glycine receptor subunit alpha-2$Alcohol dehydrogenase 1A/B/C	Unknown	D01AE06 D08AX08 V03AB16 V03AZ01
invitro_CCL4_Rat_24hr_Low	carbon tetrachloride
invitro_HPL_Rat_2hr_Low	haloperidol	dopamine D2-receptor antagonist	dopamine D2-receptor antagonist	Less DILI-concern	N05AD01
invitro_CCL4_Rat_2hr_Middle	carbon tetrachloride
invitro_BDZ_Rat_24hr_Middle	bendazac
invitro_PCT_Rat_24hr_Low	phenacetin	Prostaglandin G/H synthase 1	Prostaglandin G/H synthase 1	Unknown	N02BE03
invitro_EME_Rat_24hr_Middle	erythromycin ethylsuccinate	protein synthesis inhibitor	23S rRNA of 50S ribosomal subunit, protein synthesis inhibitor	Most DILI-concern	D10AF02 J01FA01 S01AA17
invitro_CSA_Rat_24hr_Low	cyclosporine A
invitro_TZM_Rat_24hr_Low	triazolam
invitro_APL_Rat_2hr_High	allopurinol	orotidine-5'-phosphate decarboxylase inhibitor$xanthine oxidase inhibitor	orotidine-5'-phosphate decarboxylase inhibitor$xanthine oxidase inhibitor	Less DILI-concern	M04AA01
invitro_NPAA_Rat_8hr_Low	phenylanthranilic acid	unknown	unknown	Unknown
invitro_AJM_Rat_24hr_Low	ajmaline	voltage-gated sodium channel blocker	voltage-gated sodium channel blocker	Unknown	C01BA05 C01BA08
invitro_MP_Rat_24hr_Low	methapyrilene	unknown	unknown	Unknown	R06AC05
invitro_SLP_Rat_8hr_Low	sulpiride	dopamine D2-receptor antagonist	dopamine D2\D3-receptor antagonist	Unknown	N05AL01 N05AL07
invitro_HYZ_Rat_24hr_Low	hydroxyzine	H1-receptor antagonist	H1-receptor antagonist	no DILI-concern	N05BB01
invitro_AMT_Rat_8hr_High	amitriptyline	serotonin/noradrenalin transporter inhibitor	serotonin transporter inhibitor$noradrenalin transporter inhibitor	Less DILI-concern	N06AA09
invitro_CHL_Rat_8hr_High	chlorpheniramine	H1-receptor antagonist	H1-receptor antagonist	no DILI-concern	R06AB02 R06AB04
invitro_DIS_Rat_8hr_High	disopyramide	voltage-gated sodium channel blocker	voltage-gated sodium channel blocker	Less DILI-concern	C01BA03
invitro_DIS_Rat_8hr_Middle	disopyramide	voltage-gated sodium channel blocker	voltage-gated sodium channel blocker	Less DILI-concern	C01BA03
invitro_HYZ_Rat_8hr_High	hydroxyzine	H1-receptor antagonist	H1-receptor antagonist	no DILI-concern	N05BB01
invitro_KC_Rat_8hr_High	ketoconazole	sterol 14alpha-demethylase ihibitor$CYP17 inhibitor	sterol 14alpha-demethylase ihibitor$CYP17 inhibitor	Most DILI-concern	D01AC08 G01AF11 J02AB02
invitro_LBT_Rat_8hr_High	labetalol	alpha1-adrenergic receptor antagonist	alpha1-adrenergic receptor antagonist$beta1/2/3-adrenergic receptor antagonist	Most DILI-concern	C07AG01
invitro_PMZ_Rat_8hr_High	promethazine	H1-receptor antagonist	H1-receptor antagonist	Less DILI-concern	D04AA10 R06AD02 R06AD05
invitro_MXS_Rat_8hr_High	moxisylyte	alpha1-adrenergic receptor antagonist	alpha1-adrenergic receptor antagonist	Most DILI-concern	C04AX10 G04BE06
invitro_QND_Rat_8hr_High	quinidine	Sodium channel protein type 5 subunit alpha inhibitor	Sodium channel protein type 5 subunit alpha inhibitor	Less DILI-concern	C01BA01
invitro_RAN_Rat_8hr_High	ranitidine	H2-receptor antagonist	H2-receptor antagonist	Less DILI-concern	A02BA02 A02BA07
invitro_TAC_Rat_8hr_High	tacrine
invitro_IMI_Rat_8hr_High	imipramine	serotonin/noradrenalin transporter inhibitor	serotonin transporter inhibitor$noradrenalin transporter inhibitor	Less DILI-concern	N06AA02 N06AA03 N06AA06
invitro_IMI_Rat_8hr_Middle	imipramine	serotonin/noradrenalin transporter inhibitor	serotonin transporter inhibitor$noradrenalin transporter inhibitor	Less DILI-concern	N06AA02 N06AA03 N06AA06
invitro_TLB_Rat_24hr_Low	tolbutamide	ATP-sensitive potassium channel (SUR1/Kir6.2) brocker	ATP-sensitive potassium channel (SUR1/Kir6.2) brocker	Less DILI-concern	A10BB03 V04CA01
invitro_LNX_Rat_24hr_Middle	lornoxicam
invitro_CPZ_Rat_24hr_Middle	chlorpromazine
invitro_TLB_Rat_24hr_Middle	tolbutamide	ATP-sensitive potassium channel (SUR1/Kir6.2) brocker	ATP-sensitive potassium channel (SUR1/Kir6.2) brocker	Less DILI-concern	A10BB03 V04CA01
invitro_CLM_Rat_8hr_Low	chlormadinone	unknown	unknown	Unknown	G03DB06
invitro_DSF_Rat_24hr_Middle	disulfiram	aldehyde dehydrogenase inhibitor	aldehyde dehydrogenase inhibitor	Most DILI-concern	N07BB01 P03AA04
invitro_FAM_Rat_24hr_Middle	famotidine	H2-receptor antagonist	H2-receptor antagonist	Less DILI-concern	A02BA03
invitro_TMD_Rat_24hr_High	trimethadione
invitro_ENA_Rat_8hr_Low	enalapril	angiotensin-converting enzyme (ACE) inhibitor	angiotensin-converting enzyme (ACE) inhibitor	Less DILI-concern	C09AA02
Network20
invitro_PB_Rat_8hr_Low	phenobarbital	GABAA-receptor agonist	GABAA-receptor (picrotoxin binding site) agonist	Less DILI-concern	N03AA01 N03AA02
invitro_APAP_Rat_2hr_High	acetaminophen	cyclooxygenase-3 (COX-3) inhibitor	cyclooxygenase-3 (COX-3) inhibitor	Most DILI-concern	N02BE01
invitro_APAP_Rat_2hr_Low	acetaminophen	cyclooxygenase-3 (COX-3) inhibitor	cyclooxygenase-3 (COX-3) inhibitor	Most DILI-concern	N02BE01
invitro_APAP_Rat_24hr_Middle	acetaminophen	cyclooxygenase-3 (COX-3) inhibitor	cyclooxygenase-3 (COX-3) inhibitor	Most DILI-concern	N02BE01
invitro_APAP_Rat_8hr_Low	acetaminophen	cyclooxygenase-3 (COX-3) inhibitor	cyclooxygenase-3 (COX-3) inhibitor	Most DILI-concern	N02BE01
invitro_PB_Rat_2hr_High	phenobarbital	GABAA-receptor agonist	GABAA-receptor (picrotoxin binding site) agonist	Less DILI-concern	N03AA01 N03AA02
invitro_PB_Rat_2hr_Low	phenobarbital	GABAA-receptor agonist	GABAA-receptor (picrotoxin binding site) agonist	Less DILI-concern	N03AA01 N03AA02
invitro_PB_Rat_24hr_Middle	phenobarbital	GABAA-receptor agonist	GABAA-receptor (picrotoxin binding site) agonist	Less DILI-concern	N03AA01 N03AA02
Network21
invitro_QND_Rat_24hr_High	quinidine	Sodium channel protein type 5 subunit alpha inhibitor	Sodium channel protein type 5 subunit alpha inhibitor	Less DILI-concern	C01BA01
invitro_COL_Rat_8hr_Low	colchicine	beta-tubulin, tubulin polymerization inhibitor	beta-tubulin, tubulin polymerization inhibitor	Less DILI-concern	M04AC01
invitro_CLM_Rat_24hr_High	chlormadinone	unknown	unknown	Unknown	G03DB06
invitro_COL_Rat_24hr_Middle	colchicine	beta-tubulin, tubulin polymerization inhibitor	beta-tubulin, tubulin polymerization inhibitor	Less DILI-concern	M04AC01
invitro_ANIT_Rat_24hr_High	naphthyl isothiocyanate	unknown	unknown	Unknown
invitro_CLT_Rat_24hr_High	cephalothin
invitro_GMC_Rat_24hr_Middle	gentamicin
invitro_IBU_Rat_24hr_High	ibuprofen	COX inhibitor	cyclooxygenase-1 (COX-1) inhibitor$cyclooxygenase-2 (COX-2) inhibitor	Less DILI-concern	C01EB16 G02CC01 M01AE01 M01AE14 M02AA13
invitro_NFT_Rat_24hr_High	nitrofurantoin	unknown	unknown	Most DILI-concern	J01XE01
invitro_PTU_Rat_24hr_High	propylthiouracil	thyroid peroxidase inhibitor	thyroid peroxidase inhibitor$deiodinase, iodothyronine, type I/II inhibitor	Most DILI-concern	H03BA02
invitro_SUL_Rat_24hr_Middle	sulindac	COX inhibitor	cyclooxygenase-1 (COX-1) inhibitor$cyclooxygenase-2 (COX-2) inhibitor	Most DILI-concern	M01AB02
Network22
invivorepeat_PHE_Rat_8day_High	phenytoin	voltage-gated sodium channel blocker	voltage-gated sodium channel blocker	Less DILI-concern	N03AB02 N03AB04 N03AB05
invivorepeat_AMT_Rat_29day_High	amitriptyline	serotonin/noradrenalin transporter inhibitor	serotonin transporter inhibitor$noradrenalin transporter inhibitor	Less DILI-concern	N06AA09
invivorepeat_HCB_Rat_8day_High	hexachlorobenzene	unknown	unknown	Unknown
invivorepeat_HCB_Rat_15day_Low	hexachlorobenzene	unknown	unknown	Unknown
invivorepeat_HYZ_Rat_29day_High	hydroxyzine	H1-receptor antagonist	H1-receptor antagonist	no DILI-concern	N05BB01
invivorepeat_OPZ_Rat_29day_High	omeprazole	H+/K+ exchanging, alpha polypeptide inhibitor$H+/K+ exchanging, beta polypeptide inhibitor	H+/K+ exchanging, alpha polypeptide inhibitor$H+/K+ exchanging, beta polypeptide inhibitor	Less DILI-concern	A02BC01 A02BC05
invivorepeat_HCB_Rat_8day_Middle	hexachlorobenzene	unknown	unknown	Unknown
invivorepeat_DIL_Rat_15day_High	diltiazem	calcium channel L type blocker	calcium channel L type blocker	Most DILI-concern	C08DB01
invivorepeat_HCB_Rat_29day_Low	hexachlorobenzene	unknown	unknown	Unknown
invivorepeat_PCT_Rat_29day_High	phenacetin	Prostaglandin G/H synthase 1	Prostaglandin G/H synthase 1	Unknown	N02BE03
invivorepeat_TCP_Rat_15day_High	ticlopidine	P2Y12 receptor antagonist	P2Y12 receptor antagonist	Most DILI-concern	B01AC05
Network23
invivorepeat_ET_Rat_4day_High	ethionine	antimetabolite and methionine antagonist	antimetabolite and methionine antagonist	Unknown	V03AB26
invivorepeat_ET_Rat_29day_High	ethionine	antimetabolite and methionine antagonist	antimetabolite and methionine antagonist	Unknown	V03AB26
invivorepeat_ET_Rat_8day_High	ethionine	antimetabolite and methionine antagonist	antimetabolite and methionine antagonist	Unknown	V03AB26
invivorepeat_ET_Rat_8day_Middle	ethionine	antimetabolite and methionine antagonist	antimetabolite and methionine antagonist	Unknown	V03AB26
invivorepeat_ET_Rat_15day_High	ethionine	antimetabolite and methionine antagonist	antimetabolite and methionine antagonist	Unknown	V03AB26
invivorepeat_ET_Rat_15day_Middle	ethionine	antimetabolite and methionine antagonist	antimetabolite and methionine antagonist	Unknown	V03AB26
invivorepeat_ET_Rat_29day_Middle	ethionine	antimetabolite and methionine antagonist	antimetabolite and methionine antagonist	Unknown	V03AB26
invivorepeat_ET_Rat_4day_Middle	ethionine	antimetabolite and methionine antagonist	antimetabolite and methionine antagonist	Unknown	V03AB26
Network24
invivorepeat_CFB_Rat_29day_Middle	clofibrate	peroxisome proliferator-activated receptor (PPAR) alpha agonist	peroxisome proliferator-activated receptor (PPAR) alpha agonist	Less DILI-concern	C10AB01 C10AB03
invivorepeat_GFZ_Rat_15day_Low	gemfibrozil	peroxisome proliferator-activated receptor (PPAR) alpha agonist	peroxisome proliferator-activated receptor (PPAR) alpha agonist	Less DILI-concern	C10AB04
invivorepeat_SST_Rat_8day_High	simvastatin	hydroxymethylglutaryl coenzyme A (HMG-CoA) reductase inhibitor	hydroxymethylglutaryl coenzyme A (HMG-CoA) reductase inhibitor	Less DILI-concern	C10AA01
invivorepeat_BZD_Rat_29day_High	benziodarone	unknown	unknown	Most DILI-concern	C01DX04
invivorepeat_GFZ_Rat_15day_Middle	gemfibrozil	peroxisome proliferator-activated receptor (PPAR) alpha agonist	peroxisome proliferator-activated receptor (PPAR) alpha agonist	Less DILI-concern	C10AB04
invivorepeat_GFZ_Rat_29day_High	gemfibrozil	peroxisome proliferator-activated receptor (PPAR) alpha agonist	peroxisome proliferator-activated receptor (PPAR) alpha agonist	Less DILI-concern	C10AB04
invivorepeat_GFZ_Rat_29day_Middle	gemfibrozil	peroxisome proliferator-activated receptor (PPAR) alpha agonist	peroxisome proliferator-activated receptor (PPAR) alpha agonist	Less DILI-concern	C10AB04
invivorepeat_GFZ_Rat_4day_High	gemfibrozil	peroxisome proliferator-activated receptor (PPAR) alpha agonist	peroxisome proliferator-activated receptor (PPAR) alpha agonist	Less DILI-concern	C10AB04
invivorepeat_BZD_Rat_4day_High	benziodarone	unknown	unknown	Most DILI-concern	C01DX04
invivorepeat_CFB_Rat_29day_High	clofibrate	peroxisome proliferator-activated receptor (PPAR) alpha agonist	peroxisome proliferator-activated receptor (PPAR) alpha agonist	Less DILI-concern	C10AB01 C10AB03
Network25
invitro_EE_Rat_2hr_High	ethinylestradiol	estrogen receptor 1/2 agonist	estrogen receptor 1/2 agonist	Unknown	G03CA01
invitro_CBZ_Rat_24hr_Middle	carbamazepine	voltage-gated sodium channel blocker	voltage-gated sodium channel blocker	Most DILI-concern	N03AF01
invitro_LBT_Rat_24hr_Middle	labetalol	alpha1-adrenergic receptor antagonist	alpha1-adrenergic receptor antagonist$beta1/2/3-adrenergic receptor antagonist	Most DILI-concern	C07AG01
invitro_RIF_Rat_2hr_High	rifampicin	protein synthesis inhibitor	23S rRNA of 50S ribosomal subunit, protein synthesis inhibitor$DNA-dependent RNA polymerase inhibitor, RNA synthesis inhibitor	Most DILI-concern	J04AB02
invitro_CPA_Rat_2hr_High	cyclophosphamide	DNA	DNA	Less DILI-concern	L01AA01 L01DB07
invitro_CBZ_Rat_24hr_Low	carbamazepine	voltage-gated sodium channel blocker	voltage-gated sodium channel blocker	Most DILI-concern	N03AF01
invitro_LBT_Rat_24hr_Low	labetalol	alpha1-adrenergic receptor antagonist	alpha1-adrenergic receptor antagonist$beta1/2/3-adrenergic receptor antagonist	Most DILI-concern	C07AG01
Network26
invivosingle_FFB_Rat_24hr_High	fenofibrate	peroxisome proliferator-activated receptor (PPAR) alpha agonist	peroxisome proliferator-activated receptor (PPAR) alpha agonist	Less DILI-concern	C10AB05
invivosingle_BZD_Rat_24hr_Middle	benziodarone	unknown	unknown	Most DILI-concern	C01DX04
invivosingle_FFB_Rat_24hr_Low	fenofibrate	peroxisome proliferator-activated receptor (PPAR) alpha agonist	peroxisome proliferator-activated receptor (PPAR) alpha agonist	Less DILI-concern	C10AB05
invivosingle_CFB_Rat_24hr_High	clofibrate	peroxisome proliferator-activated receptor (PPAR) alpha agonist	peroxisome proliferator-activated receptor (PPAR) alpha agonist	Less DILI-concern	C10AB01 C10AB03
invivosingle_BZD_Rat_24hr_High	benziodarone	unknown	unknown	Most DILI-concern	C01DX04
invivosingle_BBr_Rat_24hr_Middle
invivosingle_FFB_Rat_24hr_Middle	fenofibrate	peroxisome proliferator-activated receptor (PPAR) alpha agonist	peroxisome proliferator-activated receptor (PPAR) alpha agonist	Less DILI-concern	C10AB05
invivosingle_WY_Rat_24hr_High	WY-14643	peroxisome proliferator-activated receptor (PPAR) alpha agonist	peroxisome proliferator-activated receptor (PPAR) alpha agonist	Unknown
Network27
invivorepeat_HPL_Rat_15day_Low	haloperidol	dopamine D2-receptor antagonist	dopamine D2-receptor antagonist	Less DILI-concern	N05AD01
invivorepeat_PML_Rat_29day_Middle	pemoline	unknown	unknown	Most DILI-concern	N06BA05
invivorepeat_NFT_Rat_8day_Middle	nitrofurantoin	unknown	unknown	Most DILI-concern	J01XE01
invivorepeat_HYZ_Rat_4day_Middle	hydroxyzine	H1-receptor antagonist	H1-receptor antagonist	no DILI-concern	N05BB01
invivorepeat_CSA_Rat_8day_Middle	cyclosporine A
invivorepeat_DNZ_Rat_4day_Low	danazol	androgen receptor agonist$progesterone receptor agonist	androgen receptor agonist$progesterone receptor agonist	Most DILI-concern	G03XA01
invivorepeat_DNZ_Rat_15day_Low	danazol	androgen receptor agonist$progesterone receptor agonist	androgen receptor agonist$progesterone receptor agonist	Most DILI-concern	G03XA01
invivorepeat_CMA_Rat_4day_Low	coumarin	unknown	unknown	Unknown
invivorepeat_INAH_Rat_15day_Middle	isoniazid	monoamine oxidase (MAO) inhibitor	monoamine oxidase (MAO) inhibitor$mycolic acid synthesis inhibitor (enoyl-ACP reductse inhibitor)	Most DILI-concern	J04AC01
invivosingle_CSA_Rat_24hr_Low	cyclosporine A
invivosingle_TBF_Rat_3hr_Middle	terbinafine	squalene epoxidase inhibitor	squalene epoxidase inhibitor	Most DILI-concern	D01AE15 D01BA02
invivosingle_CAP_Rat_9hr_Low	captopril	angiotensin-converting enzyme (ACE) inhibitor	angiotensin-converting enzyme (ACE) inhibitor	Less DILI-concern	C09AA01
invivosingle_GFZ_Rat_3hr_High	gemfibrozil	peroxisome proliferator-activated receptor (PPAR) alpha agonist	peroxisome proliferator-activated receptor (PPAR) alpha agonist	Less DILI-concern	C10AB04
invivosingle_DFNa_Rat_9hr_Middle
invivosingle_VPA_Rat_9hr_Low	valproic acid	GABA transaminase inhibitor$calcium channel T type blocker$histone acetyltransferase inhibitor	GABA transaminase inhibitor$calcium channel T type blocker$histone acetyltransferase inhibitor	Most DILI-concern	N03AG01
invivosingle_IMI_Rat_3hr_High	imipramine	serotonin/noradrenalin transporter inhibitor	serotonin transporter inhibitor$noradrenalin transporter inhibitor	Less DILI-concern	N06AA02 N06AA03 N06AA06
invivosingle_RIF_Rat_9hr_Low	rifampicin	protein synthesis inhibitor	23S rRNA of 50S ribosomal subunit, protein synthesis inhibitor$DNA-dependent RNA polymerase inhibitor, RNA synthesis inhibitor	Most DILI-concern	J04AB02
invivosingle_SS_Rat_3hr_High	sulfasalazine	Arachidonate 5-lipoxygenase$Prostaglandin G/H synthase 2$Prostaglandin G/H synthase 1$Peroxisome proliferator-activated receptor gamma	Arachidonate 5-lipoxygenase$Prostaglandin G/H synthase 2$Prostaglandin G/H synthase 1$Peroxisome proliferator-activated receptor gamma	Most DILI-concern	A07EC01
invivosingle_IBU_Rat_24hr_Low	ibuprofen	COX inhibitor	cyclooxygenase-1 (COX-1) inhibitor$cyclooxygenase-2 (COX-2) inhibitor	Less DILI-concern	C01EB16 G02CC01 M01AE01 M01AE14 M02AA13
invivosingle_CSA_Rat_3hr_Middle	cyclosporine A
invivosingle_IPA_Rat_3hr_High	iproniazid	monoamine oxidase (MAO) inhibitor	monoamine oxidase (MAO) inhibitor	Most DILI-concern	N06AF05
invivosingle_TBF_Rat_6hr_Middle	terbinafine	squalene epoxidase inhibitor	squalene epoxidase inhibitor	Most DILI-concern	D01AE15 D01BA02
invivosingle_MFM_Rat_3hr_High	metformin	AMPK activator	AMPK activator	no DILI-concern	A10BA02
invivosingle_FP_Rat_3hr_Low	fluphenazine	dopamine D2-receptor antagonist	dopamine D2-receptor antagonist	Less DILI-concern	N05AB02
invivosingle_MEX_Rat_9hr_Middle	mexiletine	voltage-gated sodium channel blocker	voltage-gated sodium channel blocker	Less DILI-concern	C01BB02
invivorepeat_QND_Rat_4day_Low	quinidine	Sodium channel protein type 5 subunit alpha inhibitor	Sodium channel protein type 5 subunit alpha inhibitor	Less DILI-concern	C01BA01
invivosingle_PEN_Rat_24hr_High	penicillamine	Copper chelator	Copper chelator	Less DILI-concern	M01CC01
invivosingle_PAN_Rat_9hr_Low	puromycin aminonucleoside
invivosingle_HCB_Rat_6hr_Middle	hexachlorobenzene	unknown	unknown	Unknown
invivosingle_HCB_Rat_24hr_Middle	hexachlorobenzene	unknown	unknown	Unknown
invivosingle_ACA_Rat_3hr_Middle	acarbose	alpha-glucosidase inhibitor	alpha-glucosidase inhibitor	Most DILI-concern	A10BF01
invivosingle_DZP_Rat_3hr_Low	diazepam	GABAA-receptor agonist	GABAA-receptor (benzodiazepine binding site) agonist	Less DILI-concern	N05BA01 N05BA17
invivorepeat_GBC_Rat_8day_Middle	glibenclamide	ATP-sensitive potassium channel brocker	ATP-sensitive potassium channel brocker	Less DILI-concern	A10BB01
invivorepeat_TZM_Rat_8day_Middle	triazolam
invivorepeat_SLP_Rat_8day_Low	sulpiride	dopamine D2-receptor antagonist	dopamine D2\D3-receptor antagonist	Unknown	N05AL01 N05AL07
invivorepeat_SLP_Rat_4day_Low	sulpiride	dopamine D2-receptor antagonist	dopamine D2\D3-receptor antagonist	Unknown	N05AL01 N05AL07
invivorepeat_SUL_Rat_29day_Low	sulindac	COX inhibitor	cyclooxygenase-1 (COX-1) inhibitor$cyclooxygenase-2 (COX-2) inhibitor	Most DILI-concern	M01AB02
invivorepeat_TC_Rat_29day_Middle	tetracycline	protein synthesis inhibitor	16S rRNA of 30S ribosomal subunit, protein synthesis inhibitor	Less DILI-concern	A01AB13 D06AA04 J01AA07 S01AA09 S02AA08 S03AA02 A01AB21 S01AA02 J01AA06 J01AA09 S01AA04 G01AA07 D06AA02 D06AA03 J01AA03
invivorepeat_OPZ_Rat_4day_Low	omeprazole	H+/K+ exchanging, alpha polypeptide inhibitor$H+/K+ exchanging, beta polypeptide inhibitor	H+/K+ exchanging, alpha polypeptide inhibitor$H+/K+ exchanging, beta polypeptide inhibitor	Less DILI-concern	A02BC01 A02BC05
invivorepeat_APAP_Rat_8day_Middle	acetaminophen	cyclooxygenase-3 (COX-3) inhibitor	cyclooxygenase-3 (COX-3) inhibitor	Most DILI-concern	N02BE01
invivorepeat_OPZ_Rat_4day_Middle	omeprazole	H+/K+ exchanging, alpha polypeptide inhibitor$H+/K+ exchanging, beta polypeptide inhibitor	H+/K+ exchanging, alpha polypeptide inhibitor$H+/K+ exchanging, beta polypeptide inhibitor	Less DILI-concern	A02BC01 A02BC05
invivorepeat_PCT_Rat_29day_Middle	phenacetin	Prostaglandin G/H synthase 1	Prostaglandin G/H synthase 1	Unknown	N02BE03
invivorepeat_DNZ_Rat_8day_Low	danazol	androgen receptor agonist$progesterone receptor agonist	androgen receptor agonist$progesterone receptor agonist	Most DILI-concern	G03XA01
invivorepeat_PTU_Rat_4day_Middle	propylthiouracil	thyroid peroxidase inhibitor	thyroid peroxidase inhibitor$deiodinase, iodothyronine, type I/II inhibitor	Most DILI-concern	H03BA02
invivosingle_CPP_Rat_24hr_Low	chlorpropamide	sulfonylurea receptor 1/2 agonist	sulfonylurea receptor 1/2 agonist	Less DILI-concern	A10BB02
invivorepeat_TZM_Rat_4day_Middle	triazolam
invivorepeat_AMT_Rat_4day_Low	amitriptyline	serotonin/noradrenalin transporter inhibitor	serotonin transporter inhibitor$noradrenalin transporter inhibitor	Less DILI-concern	N06AA09
invivorepeat_TZM_Rat_29day_High	triazolam
invivorepeat_RAN_Rat_4day_Middle	ranitidine	H2-receptor antagonist	H2-receptor antagonist	Less DILI-concern	A02BA02 A02BA07
invivorepeat_ANIT_Rat_29day_Low	naphthyl isothiocyanate	unknown	unknown	Unknown
invivosingle_MDP_Rat_9hr_Low	methyldopa	Alpha-2A adrenergic receptor	Alpha-2A adrenergic receptor	Most DILI-concern	C02AB01 C02AB02
invivosingle_CPM_Rat_9hr_Middle	clomipramine	serotonin/noradrenalin transporter inhibitor	serotonin transporter inhibitor$noradrenalin transporter inhibitor	Most DILI-concern	N06AA04
invivosingle_IMI_Rat_6hr_Low	imipramine	serotonin/noradrenalin transporter inhibitor	serotonin transporter inhibitor$noradrenalin transporter inhibitor	Less DILI-concern	N06AA02 N06AA03 N06AA06
invivosingle_CPX_Rat_6hr_High	ciprofloxacin	DNA gyrase inhibitor	DNA gyrase inhibitor	Most DILI-concern	J01MA02 S01AX13 S03AA07 S02AA15
invivorepeat_ACA_Rat_4day_Middle	acarbose	alpha-glucosidase inhibitor	alpha-glucosidase inhibitor	Most DILI-concern	A10BF01
invivorepeat_CPX_Rat_8day_Low	ciprofloxacin	DNA gyrase inhibitor	DNA gyrase inhibitor	Most DILI-concern	J01MA02 S01AX13 S03AA07 S02AA15
invivorepeat_PHE_Rat_4day_Low	phenytoin	voltage-gated sodium channel blocker	voltage-gated sodium channel blocker	Less DILI-concern	N03AB02 N03AB04 N03AB05
invivorepeat_PB_Rat_15day_Middle	phenobarbital	GABAA-receptor agonist	GABAA-receptor (picrotoxin binding site) agonist	Less DILI-concern	N03AA01 N03AA02
invivorepeat_BBZ_Rat_4day_Middle	bromobenzene	unknown	unknown	Unknown
invivorepeat_RAN_Rat_15day_High	ranitidine	H2-receptor antagonist	H2-receptor antagonist	Less DILI-concern	A02BA02 A02BA07
invivorepeat_DIL_Rat_4day_Middle	diltiazem	calcium channel L type blocker	calcium channel L type blocker	Most DILI-concern	C08DB01
invivorepeat_DZP_Rat_15day_Low	diazepam	GABAA-receptor agonist	GABAA-receptor (benzodiazepine binding site) agonist	Less DILI-concern	N05BA01 N05BA17
invivorepeat_QND_Rat_4day_Middle	quinidine	Sodium channel protein type 5 subunit alpha inhibitor	Sodium channel protein type 5 subunit alpha inhibitor	Less DILI-concern	C01BA01
invivorepeat_DZP_Rat_8day_Low	diazepam	GABAA-receptor agonist	GABAA-receptor (benzodiazepine binding site) agonist	Less DILI-concern	N05BA01 N05BA17
invivosingle_MLX_Rat_6hr_Low	meloxicam
invivorepeat_DSF_Rat_15day_Middle	disulfiram	aldehyde dehydrogenase inhibitor	aldehyde dehydrogenase inhibitor	Most DILI-concern	N07BB01 P03AA04
invivosingle_BEA_Rat_6hr_Low	bromoethylamine
invivosingle_PMZ_Rat_24hr_High	promethazine	H1-receptor antagonist	H1-receptor antagonist	Less DILI-concern	D04AA10 R06AD02 R06AD05
invivosingle_CSP_Rat_6hr_High	cisplatin
invivorepeat_TIO_Rat_29day_High	tiopronin	unknown	unknown	Unknown	R05CB12
invivorepeat_CSP_Rat_15day_Middle	cisplatin
invivosingle_AZP_Rat_3hr_Low	azathioprine	purine synthesis inhibitor	purine synthesis inhibitor	Less DILI-concern	L04AX01
invivosingle_IMI_Rat_3hr_Low	imipramine	serotonin/noradrenalin transporter inhibitor	serotonin transporter inhibitor$noradrenalin transporter inhibitor	Less DILI-concern	N06AA02 N06AA03 N06AA06
invivorepeat_TEO_Rat_15day_Low	theophylline	adenosine A1/A2a receptor antagonist$cyclic AMP phosphodiesterase inhibitor	adenosine A1/A2a receptor antagonist$cyclic AMP phosphodiesterase inhibitor	no DILI-concern	R03DA04 R03DA05
invivorepeat_KC_Rat_29day_Low	ketoconazole	sterol 14alpha-demethylase ihibitor$CYP17 inhibitor	sterol 14alpha-demethylase ihibitor$CYP17 inhibitor	Most DILI-concern	D01AC08 G01AF11 J02AB02
invivorepeat_TAC_Rat_15day_Low	tacrine
invivorepeat_NPX_Rat_4day_Middle	naproxen
invivorepeat_FT_Rat_15day_Low	flutamide	androgen receptor antagonist	androgen receptor antagonist	Most DILI-concern	L02BB01
invivosingle_TMX_Rat_3hr_Middle	tamoxifen	estrogen receptor 1/2 agonist	estrogen receptor 1/2 antagonist/antagonist	Most DILI-concern	L02BA01
invivosingle_CMP_Rat_3hr_Low	chloramphenicol	protein synthesis inhibitor	23S rRNA of 50S ribosomal subunit, protein synthesis inhibitor	no DILI-concern	D06AX02 D10AF03 G01AA05 J01BA01 S01AA01 S02AA01 S03AA08
invivosingle_VPA_Rat_3hr_Low	valproic acid	GABA transaminase inhibitor$calcium channel T type blocker$histone acetyltransferase inhibitor	GABA transaminase inhibitor$calcium channel T type blocker$histone acetyltransferase inhibitor	Most DILI-concern	N03AG01
invivosingle_IBU_Rat_3hr_Low	ibuprofen	COX inhibitor	cyclooxygenase-1 (COX-1) inhibitor$cyclooxygenase-2 (COX-2) inhibitor	Less DILI-concern	C01EB16 G02CC01 M01AE01 M01AE14 M02AA13
invivosingle_AA_Rat_9hr_Middle	allyl alcohol	unknown	unknown	Unknown
invivosingle_DFNa_Rat_3hr_High
invivosingle_PH_Rat_9hr_Middle	perhexiline	calcium channel blocker	calcium channel blocker	Most DILI-concern	C08EX02
invivorepeat_TZM_Rat_29day_Middle	triazolam
invivorepeat_TRZ_Rat_15day_Low	thioridazine	dopamine D2-receptor antagonist	dopamine D2-receptor antagonist	Less DILI-concern	N05AC02
invivorepeat_CMP_Rat_4day_Middle	chloramphenicol	protein synthesis inhibitor	23S rRNA of 50S ribosomal subunit, protein synthesis inhibitor	no DILI-concern	D06AX02 D10AF03 G01AA05 J01BA01 S01AA01 S02AA01 S03AA08
invivorepeat_BBr_Rat_4day_Low
invivorepeat_DFNa_Rat_4day_High
invivorepeat_NIM_Rat_29day_Low	nimesulide	COX inhibitor	cyclooxygenase-2 (COX-2) inhibitor	Most DILI-concern	M01AX17 M02AA26
invivorepeat_BEA_Rat_8day_Low	bromoethylamine
invivorepeat_SS_Rat_4day_Low	sulfasalazine	Arachidonate 5-lipoxygenase$Prostaglandin G/H synthase 2$Prostaglandin G/H synthase 1$Peroxisome proliferator-activated receptor gamma	Arachidonate 5-lipoxygenase$Prostaglandin G/H synthase 2$Prostaglandin G/H synthase 1$Peroxisome proliferator-activated receptor gamma	Most DILI-concern	A07EC01
invivorepeat_CPP_Rat_4day_Middle	chlorpropamide	sulfonylurea receptor 1/2 agonist	sulfonylurea receptor 1/2 agonist	Less DILI-concern	A10BB02
invivosingle_ENA_Rat_3hr_Middle	enalapril	angiotensin-converting enzyme (ACE) inhibitor	angiotensin-converting enzyme (ACE) inhibitor	Less DILI-concern	C09AA02
invivosingle_ET_Rat_3hr_Low	ethionine	antimetabolite and methionine antagonist	antimetabolite and methionine antagonist	Unknown	V03AB26
invivorepeat_AM_Rat_4day_Low	amiodarone	voltage-gated potassium channel blocker$potassium inwardly-rectifying channel$voltage-gated sodium channel blocker$P-glycoprotein inhibitor$alpha1-adrenergic receptor agonist$beta1-adrenergic receptor agonist	voltage-gated potassium channel blocker$potassium inwardly-rectifying channel$voltage-gated sodium channel blocker$P-glycoprotein inhibitor$alpha1-adrenergic receptor agonist$beta1-adrenergic receptor agonist	Most DILI-concern	C01BD01
invivosingle_CAP_Rat_3hr_Middle	captopril	angiotensin-converting enzyme (ACE) inhibitor	angiotensin-converting enzyme (ACE) inhibitor	Less DILI-concern	C09AA01
invivosingle_TRI_Rat_9hr_Middle	triamterene
invivorepeat_PB_Rat_8day_Low	phenobarbital	GABAA-receptor agonist	GABAA-receptor (picrotoxin binding site) agonist	Less DILI-concern	N03AA01 N03AA02
invivorepeat_ASA_Rat_15day_Middle	aspirin	COX inhibitor	cyclooxygenase-1 (COX-1) inhibitor$cyclooxygenase-2 (COX-2) inhibitor	no DILI-concern	A01AD05 B01AC06 N02BA01
invivorepeat_CBZ_Rat_15day_Middle	carbamazepine	voltage-gated sodium channel blocker	voltage-gated sodium channel blocker	Most DILI-concern	N03AF01
invivorepeat_BCT_Rat_29day_Low	bucetin	unknown	unknown	Unknown	N02BE04
invivorepeat_NIC_Rat_29day_Middle	nicotinic acid	Nicotinic acid receptor 1/2 agonist$Nicotinate-nucleotide pyrophosphorylase [carboxylating] binder$Nicotinamide N-methyltransferase binder	Nicotinic acid receptor 1/2 agonist$Nicotinate-nucleotide pyrophosphorylase [carboxylating] binder$Nicotinamide N-methyltransferase binder	Most DILI-concern	C04AC01 C10AD02
invivorepeat_NIC_Rat_8day_Middle	nicotinic acid	Nicotinic acid receptor 1/2 agonist$Nicotinate-nucleotide pyrophosphorylase [carboxylating] binder$Nicotinamide N-methyltransferase binder	Nicotinic acid receptor 1/2 agonist$Nicotinate-nucleotide pyrophosphorylase [carboxylating] binder$Nicotinamide N-methyltransferase binder	Most DILI-concern	C04AC01 C10AD02
invivorepeat_ETP_Rat_4day_Middle	etoposide	topoisomerase II inhibitor	topoisomerase II inhibitor	Less DILI-concern	L01CB01
invivorepeat_CAF_Rat_15day_High	caffeine	phosphodiesterase inhibitor$adenosine A1/A2a/A2b receptor antagonist	phosphodiesterase inhibitor$adenosine A1/A2a/A2b receptor antagonist	no DILI-concern	N06BC01 N02BE01
invivorepeat_CBZ_Rat_29day_High	carbamazepine	voltage-gated sodium channel blocker	voltage-gated sodium channel blocker	Most DILI-concern	N03AF01
invivorepeat_OPZ_Rat_8day_High	omeprazole	H+/K+ exchanging, alpha polypeptide inhibitor$H+/K+ exchanging, beta polypeptide inhibitor	H+/K+ exchanging, alpha polypeptide inhibitor$H+/K+ exchanging, beta polypeptide inhibitor	Less DILI-concern	A02BC01 A02BC05
invivorepeat_OPZ_Rat_4day_High	omeprazole	H+/K+ exchanging, alpha polypeptide inhibitor$H+/K+ exchanging, beta polypeptide inhibitor	H+/K+ exchanging, alpha polypeptide inhibitor$H+/K+ exchanging, beta polypeptide inhibitor	Less DILI-concern	A02BC01 A02BC05
invivorepeat_CLT_Rat_8day_Middle	cephalothin
invivorepeat_RIF_Rat_15day_Middle	rifampicin	protein synthesis inhibitor	23S rRNA of 50S ribosomal subunit, protein synthesis inhibitor$DNA-dependent RNA polymerase inhibitor, RNA synthesis inhibitor	Most DILI-concern	J04AB02
invivorepeat_TC_Rat_4day_Low	tetracycline	protein synthesis inhibitor	16S rRNA of 30S ribosomal subunit, protein synthesis inhibitor	Less DILI-concern	A01AB13 D06AA04 J01AA07 S01AA09 S02AA08 S03AA02 A01AB21 S01AA02 J01AA06 J01AA09 S01AA04 G01AA07 D06AA02 D06AA03 J01AA03
invivorepeat_AJM_Rat_8day_Middle	ajmaline	voltage-gated sodium channel blocker	voltage-gated sodium channel blocker	Unknown	C01BA05 C01BA08
Network28
invitro_NFZ_Rat_2hr_Low	nitrofurazone	Pyruvate dehydrogenase [cytochrome] inhibitor$Glutathione reductase inhibitor$Malate dehydrogenase inhibitor$[Citrate [pro-3S]-lyase] ligase inhibitor	Pyruvate dehydrogenase [cytochrome] inhibitor$Glutathione reductase inhibitor$Malate dehydrogenase inhibitor$[Citrate [pro-3S]-lyase] ligase inhibitor	Unknown	J01XE01 C03CA01
invitro_MFM_Rat_2hr_Low	metformin	AMPK activator	AMPK activator	no DILI-concern	A10BA02
invitro_TMX_Rat_24hr_High	tamoxifen	estrogen receptor 1/2 agonist	estrogen receptor 1/2 antagonist/antagonist	Most DILI-concern	L02BA01
invitro_TLB_Rat_8hr_Low	tolbutamide	ATP-sensitive potassium channel (SUR1/Kir6.2) brocker	ATP-sensitive potassium channel (SUR1/Kir6.2) brocker	Less DILI-concern	A10BB03 V04CA01
invitro_AM_Rat_8hr_Low	amiodarone	voltage-gated potassium channel blocker$potassium inwardly-rectifying channel$voltage-gated sodium channel blocker$P-glycoprotein inhibitor$alpha1-adrenergic receptor agonist$beta1-adrenergic receptor agonist	voltage-gated potassium channel blocker$potassium inwardly-rectifying channel$voltage-gated sodium channel blocker$P-glycoprotein inhibitor$alpha1-adrenergic receptor agonist$beta1-adrenergic receptor agonist	Most DILI-concern	C01BD01
invitro_FFB_Rat_2hr_Low	fenofibrate	peroxisome proliferator-activated receptor (PPAR) alpha agonist	peroxisome proliferator-activated receptor (PPAR) alpha agonist	Less DILI-concern	C10AB05
invitro_DTL_Rat_24hr_Low	dantrolene	Ryanodine receptor 1	Ryanodine receptor 1	Most DILI-concern	M03CA01
invitro_TAN_Rat_24hr_Low	tannic acid	unknown	unknown	Unknown
invitro_AJM_Rat_2hr_Middle	ajmaline	voltage-gated sodium channel blocker	voltage-gated sodium channel blocker	Unknown	C01BA05 C01BA08
invitro_ACA_Rat_2hr_Low	acarbose	alpha-glucosidase inhibitor	alpha-glucosidase inhibitor	Most DILI-concern	A10BF01
invitro_BBZ_Rat_2hr_High	bromobenzene	unknown	unknown	Unknown
invitro_AM_Rat_2hr_Low	amiodarone	voltage-gated potassium channel blocker$potassium inwardly-rectifying channel$voltage-gated sodium channel blocker$P-glycoprotein inhibitor$alpha1-adrenergic receptor agonist$beta1-adrenergic receptor agonist	voltage-gated potassium channel blocker$potassium inwardly-rectifying channel$voltage-gated sodium channel blocker$P-glycoprotein inhibitor$alpha1-adrenergic receptor agonist$beta1-adrenergic receptor agonist	Most DILI-concern	C01BD01
invitro_TMX_Rat_2hr_Low	tamoxifen	estrogen receptor 1/2 agonist	estrogen receptor 1/2 antagonist/antagonist	Most DILI-concern	L02BA01
invitro_SST_Rat_2hr_High	simvastatin	hydroxymethylglutaryl coenzyme A (HMG-CoA) reductase inhibitor	hydroxymethylglutaryl coenzyme A (HMG-CoA) reductase inhibitor	Less DILI-concern	C10AA01
invitro_TMD_Rat_2hr_Low	trimethadione
invitro_MTZ_Rat_2hr_High	methimazole	thyroid peroxidase inhibitor	thyroid peroxidase inhibitor	Most DILI-concern	H03BB02
invitro_ACZ_Rat_2hr_High	acetazolamide	carbonic anhydrase inhibitor	carbonic anhydrase inhibitor	Most DILI-concern	S01EC01
invitro_CSP_Rat_2hr_High	cisplatin
invitro_IBU_Rat_2hr_High	ibuprofen	COX inhibitor	cyclooxygenase-1 (COX-1) inhibitor$cyclooxygenase-2 (COX-2) inhibitor	Less DILI-concern	C01EB16 G02CC01 M01AE01 M01AE14 M02AA13
invitro_NIF_Rat_2hr_High	nifedipine	calcium channel L type blocker	calcium channel L type blocker	Less DILI-concern	C08CA05
invitro_PAN_Rat_2hr_Low	puromycin aminonucleoside
invitro_IMI_Rat_2hr_High	imipramine	serotonin/noradrenalin transporter inhibitor	serotonin transporter inhibitor$noradrenalin transporter inhibitor	Less DILI-concern	N06AA02 N06AA03 N06AA06
invitro_DIL_Rat_2hr_High	diltiazem	calcium channel L type blocker	calcium channel L type blocker	Most DILI-concern	C08DB01
invitro_PMZ_Rat_2hr_High	promethazine	H1-receptor antagonist	H1-receptor antagonist	Less DILI-concern	D04AA10 R06AD02 R06AD05
invitro_ADP_Rat_2hr_High	adapin
invitro_TCP_Rat_2hr_Low	ticlopidine	P2Y12 receptor antagonist	P2Y12 receptor antagonist	Most DILI-concern	B01AC05
Network29
invitro_DSF_Rat_8hr_Middle	disulfiram	aldehyde dehydrogenase inhibitor	aldehyde dehydrogenase inhibitor	Most DILI-concern	N07BB01 P03AA04
invitro_TAA_Rat_8hr_Middle	thioacetamide	unknown	unknown	Unknown
invitro_MXS_Rat_8hr_Middle	moxisylyte	alpha1-adrenergic receptor antagonist	alpha1-adrenergic receptor antagonist	Most DILI-concern	C04AX10 G04BE06
invitro_GBC_Rat_24hr_Middle	glibenclamide	ATP-sensitive potassium channel brocker	ATP-sensitive potassium channel brocker	Less DILI-concern	A10BB01
invitro_ACA_Rat_8hr_High	acarbose	alpha-glucosidase inhibitor	alpha-glucosidase inhibitor	Most DILI-concern	A10BF01
invitro_TAN_Rat_8hr_Low	tannic acid	unknown	unknown	Unknown
invitro_HPL_Rat_2hr_Middle	haloperidol	dopamine D2-receptor antagonist	dopamine D2-receptor antagonist	Less DILI-concern	N05AD01
invitro_CMP_Rat_24hr_Middle	chloramphenicol	protein synthesis inhibitor	23S rRNA of 50S ribosomal subunit, protein synthesis inhibitor	no DILI-concern	D06AX02 D10AF03 G01AA05 J01BA01 S01AA01 S02AA01 S03AA08
invitro_PCT_Rat_24hr_High	phenacetin	Prostaglandin G/H synthase 1	Prostaglandin G/H synthase 1	Unknown	N02BE03
invitro_ETN_Rat_24hr_Middle	ethanol	Gamma-aminobutyric-acid receptor subunit alpha-1$Glutamate [NMDA] receptor subunit 3A$Glycine receptor subunit alpha-1$Glycine receptor subunit alpha-2$Alcohol dehydrogenase 1A/B/C	Gamma-aminobutyric-acid receptor subunit alpha-1$Glutamate [NMDA] receptor subunit 3A$Glycine receptor subunit alpha-1$Glycine receptor subunit alpha-2$Alcohol dehydrogenase 1A/B/C	Unknown	D01AE06 D08AX08 V03AB16 V03AZ01
invitro_MFM_Rat_24hr_Middle	metformin	AMPK activator	AMPK activator	no DILI-concern	A10BA02
invitro_QND_Rat_24hr_Low	quinidine	Sodium channel protein type 5 subunit alpha inhibitor	Sodium channel protein type 5 subunit alpha inhibitor	Less DILI-concern	C01BA01
invitro_NIM_Rat_24hr_Middle	nimesulide	COX inhibitor	cyclooxygenase-2 (COX-2) inhibitor	Most DILI-concern	M01AX17 M02AA26
invitro_CPX_Rat_24hr_Middle	ciprofloxacin	DNA gyrase inhibitor	DNA gyrase inhibitor	Most DILI-concern	J01MA02 S01AX13 S03AA07 S02AA15
invitro_TCP_Rat_8hr_Low	ticlopidine	P2Y12 receptor antagonist	P2Y12 receptor antagonist	Most DILI-concern	B01AC05
invitro_FUR_Rat_24hr_Low	furosemide	Na-K-Cl cotransporter 1/2 inhibitor$GABAA-receptor alpha antagonist	Na-K-Cl cotransporter 1/2 inhibitor$GABAA-receptor alpha antagonist	Less DILI-concern	C03CA01
invitro_OPZ_Rat_2hr_High	omeprazole	H+/K+ exchanging, alpha polypeptide inhibitor$H+/K+ exchanging, beta polypeptide inhibitor	H+/K+ exchanging, alpha polypeptide inhibitor$H+/K+ exchanging, beta polypeptide inhibitor	Less DILI-concern	A02BC01 A02BC05
invitro_CMA_Rat_24hr_Low	coumarin	unknown	unknown	Unknown
invitro_LS_Rat_8hr_Middle	lomustine	DNA	DNA	Less DILI-concern	L01AD02
invitro_PH_Rat_8hr_Middle	perhexiline	calcium channel blocker	calcium channel blocker	Most DILI-concern	C08EX02
invitro_APL_Rat_8hr_High	allopurinol	orotidine-5'-phosphate decarboxylase inhibitor$xanthine oxidase inhibitor	orotidine-5'-phosphate decarboxylase inhibitor$xanthine oxidase inhibitor	Less DILI-concern	M04AA01
invitro_APL_Rat_8hr_Low	allopurinol	orotidine-5'-phosphate decarboxylase inhibitor$xanthine oxidase inhibitor	orotidine-5'-phosphate decarboxylase inhibitor$xanthine oxidase inhibitor	Less DILI-concern	M04AA01
invitro_KC_Rat_8hr_Low	ketoconazole	sterol 14alpha-demethylase ihibitor$CYP17 inhibitor	sterol 14alpha-demethylase ihibitor$CYP17 inhibitor	Most DILI-concern	D01AC08 G01AF11 J02AB02
invitro_TC_Rat_2hr_High	tetracycline	protein synthesis inhibitor	16S rRNA of 30S ribosomal subunit, protein synthesis inhibitor	Less DILI-concern	A01AB13 D06AA04 J01AA07 S01AA09 S02AA08 S03AA02 A01AB21 S01AA02 J01AA06 J01AA09 S01AA04 G01AA07 D06AA02 D06AA03 J01AA03
invitro_MXS_Rat_8hr_Low	moxisylyte	alpha1-adrenergic receptor antagonist	alpha1-adrenergic receptor antagonist	Most DILI-concern	C04AX10 G04BE06
invitro_AM_Rat_2hr_High	amiodarone	voltage-gated potassium channel blocker$potassium inwardly-rectifying channel$voltage-gated sodium channel blocker$P-glycoprotein inhibitor$alpha1-adrenergic receptor agonist$beta1-adrenergic receptor agonist	voltage-gated potassium channel blocker$potassium inwardly-rectifying channel$voltage-gated sodium channel blocker$P-glycoprotein inhibitor$alpha1-adrenergic receptor agonist$beta1-adrenergic receptor agonist	Most DILI-concern	C01BD01
invitro_DIL_Rat_24hr_Low	diltiazem	calcium channel L type blocker	calcium channel L type blocker	Most DILI-concern	C08DB01
Network30
invivorepeat_CCL4_Rat_4day_High	carbon tetrachloride
invivorepeat_MP_Rat_29day_Middle	methapyrilene	unknown	unknown	Unknown	R06AC05
invivorepeat_COL_Rat_4day_High	colchicine	beta-tubulin, tubulin polymerization inhibitor	beta-tubulin, tubulin polymerization inhibitor	Less DILI-concern	M04AC01
invivorepeat_ANIT_Rat_4day_High	naphthyl isothiocyanate	unknown	unknown	Unknown
invivorepeat_CCL4_Rat_8day_Middle	carbon tetrachloride
invivorepeat_CCL4_Rat_15day_Middle	carbon tetrachloride
invivorepeat_BBZ_Rat_4day_High	bromobenzene	unknown	unknown	Unknown
invivorepeat_CCL4_Rat_15day_High	carbon tetrachloride
invivorepeat_CCL4_Rat_29day_High	carbon tetrachloride
invivorepeat_CCL4_Rat_29day_Middle	carbon tetrachloride
Network31
invivosingle_ETN_Rat_3hr_Low	ethanol	Gamma-aminobutyric-acid receptor subunit alpha-1$Glutamate [NMDA] receptor subunit 3A$Glycine receptor subunit alpha-1$Glycine receptor subunit alpha-2$Alcohol dehydrogenase 1A/B/C	Gamma-aminobutyric-acid receptor subunit alpha-1$Glutamate [NMDA] receptor subunit 3A$Glycine receptor subunit alpha-1$Glycine receptor subunit alpha-2$Alcohol dehydrogenase 1A/B/C	Unknown	D01AE06 D08AX08 V03AB16 V03AZ01
invivosingle_TIO_Rat_24hr_High	tiopronin	unknown	unknown	Unknown	R05CB12
invivorepeat_CPM_Rat_15day_Middle	clomipramine	serotonin/noradrenalin transporter inhibitor	serotonin transporter inhibitor$noradrenalin transporter inhibitor	Most DILI-concern	N06AA04
invivorepeat_CPM_Rat_15day_Low	clomipramine	serotonin/noradrenalin transporter inhibitor	serotonin transporter inhibitor$noradrenalin transporter inhibitor	Most DILI-concern	N06AA04
invivorepeat_CHL_Rat_29day_Middle	chlorpheniramine	H1-receptor antagonist	H1-receptor antagonist	no DILI-concern	R06AB02 R06AB04
invivorepeat_HYZ_Rat_8day_Middle	hydroxyzine	H1-receptor antagonist	H1-receptor antagonist	no DILI-concern	N05BB01
invivosingle_AA_Rat_24hr_Middle	allyl alcohol	unknown	unknown	Unknown
invivosingle_VA_Rat_6hr_Middle	vitamin A	unknown	unknown	no DILI-concern	V04CB01 A11CA01
invivosingle_GF_Rat_24hr_Low	griseofulvin	Tubulin beta chain inhibitor$Tubulin alpha chain inhibitor$Keratin, type I cytoskeletal 12	Tubulin beta chain inhibitor$Tubulin alpha chain inhibitor$Keratin, type I cytoskeletal 12	Less DILI-concern	D01AA08 D01BA01
invivorepeat_TRZ_Rat_29day_Middle	thioridazine	dopamine D2-receptor antagonist	dopamine D2-receptor antagonist	Less DILI-concern	N05AC02
invivorepeat_MCT_Rat_4day_Low	monocrotaline
invivosingle_TLB_Rat_24hr_Low	tolbutamide	ATP-sensitive potassium channel (SUR1/Kir6.2) brocker	ATP-sensitive potassium channel (SUR1/Kir6.2) brocker	Less DILI-concern	A10BB03 V04CA01
invivosingle_CCL4_Rat_3hr_Low	carbon tetrachloride
invivorepeat_CLM_Rat_4day_Middle	chlormadinone	unknown	unknown	Unknown	G03DB06
invivorepeat_CLT_Rat_8day_High	cephalothin
invivorepeat_LBT_Rat_8day_Middle	labetalol	alpha1-adrenergic receptor antagonist	alpha1-adrenergic receptor antagonist$beta1/2/3-adrenergic receptor antagonist	Most DILI-concern	C07AG01
invivorepeat_KC_Rat_15day_Middle	ketoconazole	sterol 14alpha-demethylase ihibitor$CYP17 inhibitor	sterol 14alpha-demethylase ihibitor$CYP17 inhibitor	Most DILI-concern	D01AC08 G01AF11 J02AB02
invivorepeat_PHE_Rat_15day_Middle	phenytoin	voltage-gated sodium channel blocker	voltage-gated sodium channel blocker	Less DILI-concern	N03AB02 N03AB04 N03AB05
invivorepeat_TEO_Rat_15day_Middle	theophylline	adenosine A1/A2a receptor antagonist$cyclic AMP phosphodiesterase inhibitor	adenosine A1/A2a receptor antagonist$cyclic AMP phosphodiesterase inhibitor	no DILI-concern	R03DA04 R03DA05
invivorepeat_CAF_Rat_8day_High	caffeine	phosphodiesterase inhibitor$adenosine A1/A2a/A2b receptor antagonist	phosphodiesterase inhibitor$adenosine A1/A2a/A2b receptor antagonist	no DILI-concern	N06BC01 N02BE01
invivorepeat_CMA_Rat_8day_Low	coumarin	unknown	unknown	Unknown
invivorepeat_AZP_Rat_8day_High	azathioprine	purine synthesis inhibitor	purine synthesis inhibitor	Less DILI-concern	L04AX01
invivorepeat_CPP_Rat_15day_Low	chlorpropamide	sulfonylurea receptor 1/2 agonist	sulfonylurea receptor 1/2 agonist	Less DILI-concern	A10BB02
invivorepeat_AMT_Rat_29day_Low	amitriptyline	serotonin/noradrenalin transporter inhibitor	serotonin transporter inhibitor$noradrenalin transporter inhibitor	Less DILI-concern	N06AA09
invivorepeat_MLX_Rat_8day_Middle	meloxicam
invivorepeat_FUR_Rat_15day_Middle	furosemide	Na-K-Cl cotransporter 1/2 inhibitor$GABAA-receptor alpha antagonist	Na-K-Cl cotransporter 1/2 inhibitor$GABAA-receptor alpha antagonist	Less DILI-concern	C03CA01
invivorepeat_MEF_Rat_8day_Low	mefenamic acid	COX inhibitor	cyclooxygenase-1 (COX-1) inhibitor$cyclooxygenase-2 (COX-2) inhibitor	Less DILI-concern	M01AG01
invivorepeat_BZD_Rat_8day_Low	benziodarone	unknown	unknown	Most DILI-concern	C01DX04
invivorepeat_ETN_Rat_4day_High	ethanol	Gamma-aminobutyric-acid receptor subunit alpha-1$Glutamate [NMDA] receptor subunit 3A$Glycine receptor subunit alpha-1$Glycine receptor subunit alpha-2$Alcohol dehydrogenase 1A/B/C	Gamma-aminobutyric-acid receptor subunit alpha-1$Glutamate [NMDA] receptor subunit 3A$Glycine receptor subunit alpha-1$Glycine receptor subunit alpha-2$Alcohol dehydrogenase 1A/B/C	Unknown	D01AE06 D08AX08 V03AB16 V03AZ01
invivorepeat_EME_Rat_8day_Low	erythromycin ethylsuccinate	protein synthesis inhibitor	23S rRNA of 50S ribosomal subunit, protein synthesis inhibitor	Most DILI-concern	D10AF02 J01FA01 S01AA17
invivosingle_LNX_Rat_3hr_High	lornoxicam
invivosingle_BBr_Rat_9hr_Low
invivosingle_CFB_Rat_3hr_Low	clofibrate	peroxisome proliferator-activated receptor (PPAR) alpha agonist	peroxisome proliferator-activated receptor (PPAR) alpha agonist	Less DILI-concern	C10AB01 C10AB03
invivorepeat_ANIT_Rat_15day_Middle	naphthyl isothiocyanate	unknown	unknown	Unknown
invivosingle_TAN_Rat_24hr_Low	tannic acid	unknown	unknown	Unknown
invivorepeat_CMN_Rat_15day_Low	chlormezanone	Translocator protein agonist	Translocator protein agonist	Most DILI-concern	M03BB02
invivorepeat_NIC_Rat_8day_Low	nicotinic acid	Nicotinic acid receptor 1/2 agonist$Nicotinate-nucleotide pyrophosphorylase [carboxylating] binder$Nicotinamide N-methyltransferase binder	Nicotinic acid receptor 1/2 agonist$Nicotinate-nucleotide pyrophosphorylase [carboxylating] binder$Nicotinamide N-methyltransferase binder	Most DILI-concern	C04AC01 C10AD02
invivorepeat_ADP_Rat_15day_High	adapin
invivorepeat_ACA_Rat_15day_High	acarbose	alpha-glucosidase inhibitor	alpha-glucosidase inhibitor	Most DILI-concern	A10BF01
invivorepeat_TAN_Rat_29day_Low	tannic acid	unknown	unknown	Unknown
invivosingle_HYZ_Rat_9hr_Middle	hydroxyzine	H1-receptor antagonist	H1-receptor antagonist	no DILI-concern	N05BB01
invivosingle_TAN_Rat_24hr_Middle	tannic acid	unknown	unknown	Unknown
invivorepeat_DFNa_Rat_4day_Low
invivorepeat_DFNa_Rat_4day_Middle
invivorepeat_PEN_Rat_15day_Low	penicillamine	Copper chelator	Copper chelator	Less DILI-concern	M01CC01
invivorepeat_AMT_Rat_29day_Middle	amitriptyline	serotonin/noradrenalin transporter inhibitor	serotonin transporter inhibitor$noradrenalin transporter inhibitor	Less DILI-concern	N06AA09
invivorepeat_PCT_Rat_15day_Middle	phenacetin	Prostaglandin G/H synthase 1	Prostaglandin G/H synthase 1	Unknown	N02BE03
invivorepeat_TC_Rat_4day_Middle	tetracycline	protein synthesis inhibitor	16S rRNA of 30S ribosomal subunit, protein synthesis inhibitor	Less DILI-concern	A01AB13 D06AA04 J01AA07 S01AA09 S02AA08 S03AA02 A01AB21 S01AA02 J01AA06 J01AA09 S01AA04 G01AA07 D06AA02 D06AA03 J01AA03
invivorepeat_PTU_Rat_4day_Low	propylthiouracil	thyroid peroxidase inhibitor	thyroid peroxidase inhibitor$deiodinase, iodothyronine, type I/II inhibitor	Most DILI-concern	H03BA02
invivorepeat_TBF_Rat_29day_Low	terbinafine	squalene epoxidase inhibitor	squalene epoxidase inhibitor	Most DILI-concern	D01AE15 D01BA02
invivosingle_CIM_Rat_3hr_High	cimetidine	H2-receptor antagonist	H2-receptor antagonist	Less DILI-concern	A02BA01
invivosingle_GFZ_Rat_6hr_Low	gemfibrozil	peroxisome proliferator-activated receptor (PPAR) alpha agonist	peroxisome proliferator-activated receptor (PPAR) alpha agonist	Less DILI-concern	C10AB04
invivorepeat_HYZ_Rat_8day_Low	hydroxyzine	H1-receptor antagonist	H1-receptor antagonist	no DILI-concern	N05BB01
invivosingle_AMT_Rat_3hr_Middle	amitriptyline	serotonin/noradrenalin transporter inhibitor	serotonin transporter inhibitor$noradrenalin transporter inhibitor	Less DILI-concern	N06AA09
invivosingle_AA_Rat_3hr_High	allyl alcohol	unknown	unknown	Unknown
invivosingle_GFZ_Rat_3hr_Low	gemfibrozil	peroxisome proliferator-activated receptor (PPAR) alpha agonist	peroxisome proliferator-activated receptor (PPAR) alpha agonist	Less DILI-concern	C10AB04
invivosingle_CAF_Rat_3hr_Low	caffeine	phosphodiesterase inhibitor$adenosine A1/A2a/A2b receptor antagonist	phosphodiesterase inhibitor$adenosine A1/A2a/A2b receptor antagonist	no DILI-concern	N06BC01 N02BE01
invivorepeat_TAN_Rat_4day_Low	tannic acid	unknown	unknown	Unknown
invivorepeat_MTZ_Rat_4day_Low	methimazole	thyroid peroxidase inhibitor	thyroid peroxidase inhibitor	Most DILI-concern	H03BB02
invivorepeat_LS_Rat_4day_Middle	lomustine	DNA	DNA	Less DILI-concern	L01AD02
invivorepeat_TEO_Rat_4day_Low	theophylline	adenosine A1/A2a receptor antagonist$cyclic AMP phosphodiesterase inhibitor	adenosine A1/A2a receptor antagonist$cyclic AMP phosphodiesterase inhibitor	no DILI-concern	R03DA04 R03DA05
invivorepeat_AA_Rat_4day_Low	allyl alcohol	unknown	unknown	Unknown
invivorepeat_PML_Rat_29day_High	pemoline	unknown	unknown	Most DILI-concern	N06BA05
invivorepeat_VA_Rat_8day_Low	vitamin A	unknown	unknown	no DILI-concern	V04CB01 A11CA01
invivosingle_GMC_Rat_24hr_Low	gentamicin
invivorepeat_GMC_Rat_4day_Middle	gentamicin
invivorepeat_RIF_Rat_15day_Low	rifampicin	protein synthesis inhibitor	23S rRNA of 50S ribosomal subunit, protein synthesis inhibitor$DNA-dependent RNA polymerase inhibitor, RNA synthesis inhibitor	Most DILI-concern	J04AB02
invivorepeat_DIL_Rat_15day_Middle	diltiazem	calcium channel L type blocker	calcium channel L type blocker	Most DILI-concern	C08DB01
invivorepeat_ANIT_Rat_29day_Middle	naphthyl isothiocyanate	unknown	unknown	Unknown
invivosingle_BDZ_Rat_6hr_Low	bendazac
invivosingle_AA_Rat_3hr_Low	allyl alcohol	unknown	unknown	Unknown
invivosingle_ACA_Rat_24hr_Middle	acarbose	alpha-glucosidase inhibitor	alpha-glucosidase inhibitor	Most DILI-concern	A10BF01
invivosingle_CIM_Rat_3hr_Low	cimetidine	H2-receptor antagonist	H2-receptor antagonist	Less DILI-concern	A02BA01
invivosingle_FAM_Rat_3hr_High	famotidine	H2-receptor antagonist	H2-receptor antagonist	Less DILI-concern	A02BA03
invivosingle_IMI_Rat_24hr_Low	imipramine	serotonin/noradrenalin transporter inhibitor	serotonin transporter inhibitor$noradrenalin transporter inhibitor	Less DILI-concern	N06AA02 N06AA03 N06AA06
invivorepeat_NFT_Rat_4day_Middle	nitrofurantoin	unknown	unknown	Most DILI-concern	J01XE01
invivorepeat_PTU_Rat_15day_Middle	propylthiouracil	thyroid peroxidase inhibitor	thyroid peroxidase inhibitor$deiodinase, iodothyronine, type I/II inhibitor	Most DILI-concern	H03BA02
invivorepeat_MEF_Rat_8day_Middle	mefenamic acid	COX inhibitor	cyclooxygenase-1 (COX-1) inhibitor$cyclooxygenase-2 (COX-2) inhibitor	Less DILI-concern	M01AG01
invivosingle_DIS_Rat_9hr_Low	disopyramide	voltage-gated sodium channel blocker	voltage-gated sodium channel blocker	Less DILI-concern	C01BA03
invivosingle_QND_Rat_24hr_High	quinidine	Sodium channel protein type 5 subunit alpha inhibitor	Sodium channel protein type 5 subunit alpha inhibitor	Less DILI-concern	C01BA01
invivosingle_DIS_Rat_6hr_Low	disopyramide	voltage-gated sodium channel blocker	voltage-gated sodium channel blocker	Less DILI-concern	C01BA03
invivosingle_INAH_Rat_9hr_Low	isoniazid	monoamine oxidase (MAO) inhibitor	monoamine oxidase (MAO) inhibitor$mycolic acid synthesis inhibitor (enoyl-ACP reductse inhibitor)	Most DILI-concern	J04AC01
invivosingle_ENA_Rat_6hr_Low	enalapril	angiotensin-converting enzyme (ACE) inhibitor	angiotensin-converting enzyme (ACE) inhibitor	Less DILI-concern	C09AA02
invivorepeat_HYZ_Rat_15day_Low	hydroxyzine	H1-receptor antagonist	H1-receptor antagonist	no DILI-concern	N05BB01
invivorepeat_KC_Rat_8day_Low	ketoconazole	sterol 14alpha-demethylase ihibitor$CYP17 inhibitor	sterol 14alpha-demethylase ihibitor$CYP17 inhibitor	Most DILI-concern	D01AC08 G01AF11 J02AB02
invivosingle_HYZ_Rat_24hr_Middle	hydroxyzine	H1-receptor antagonist	H1-receptor antagonist	no DILI-concern	N05BB01
invivosingle_PEN_Rat_9hr_Low	penicillamine	Copper chelator	Copper chelator	Less DILI-concern	M01CC01
invivosingle_FUR_Rat_6hr_Low	furosemide	Na-K-Cl cotransporter 1/2 inhibitor$GABAA-receptor alpha antagonist	Na-K-Cl cotransporter 1/2 inhibitor$GABAA-receptor alpha antagonist	Less DILI-concern	C03CA01
invivosingle_BBZ_Rat_24hr_Low	bromobenzene	unknown	unknown	Unknown
invivorepeat_BEA_Rat_8day_High	bromoethylamine
invivorepeat_PAP_Rat_15day_High	papaverine	cAMP-specific 3',5'-cyclic phosphodiesterase 4B	cAMP-specific 3',5'-cyclic phosphodiesterase 4B	Most DILI-concern	A03AD01 G04BE02
invivorepeat_PB_Rat_4day_Low	phenobarbital	GABAA-receptor agonist	GABAA-receptor (picrotoxin binding site) agonist	Less DILI-concern	N03AA01 N03AA02
invivorepeat_TMD_Rat_29day_Middle	trimethadione
invivorepeat_TEO_Rat_8day_Low	theophylline	adenosine A1/A2a receptor antagonist$cyclic AMP phosphodiesterase inhibitor	adenosine A1/A2a receptor antagonist$cyclic AMP phosphodiesterase inhibitor	no DILI-concern	R03DA04 R03DA05
invivorepeat_RAN_Rat_8day_Low	ranitidine	H2-receptor antagonist	H2-receptor antagonist	Less DILI-concern	A02BA02 A02BA07
invivorepeat_CLT_Rat_29day_Middle	cephalothin
invivorepeat_CBP_Rat_8day_Middle	carboplatin
invivosingle_CAF_Rat_9hr_Low	caffeine	phosphodiesterase inhibitor$adenosine A1/A2a/A2b receptor antagonist	phosphodiesterase inhibitor$adenosine A1/A2a/A2b receptor antagonist	no DILI-concern	N06BC01 N02BE01
invivosingle_CHL_Rat_6hr_High	chlorpheniramine	H1-receptor antagonist	H1-receptor antagonist	no DILI-concern	R06AB02 R06AB04
invivosingle_TZM_Rat_6hr_Low	triazolam
invivosingle_IM_Rat_9hr_High	indomethacin
invivosingle_NIC_Rat_9hr_High	nicotinic acid	Nicotinic acid receptor 1/2 agonist$Nicotinate-nucleotide pyrophosphorylase [carboxylating] binder$Nicotinamide N-methyltransferase binder	Nicotinic acid receptor 1/2 agonist$Nicotinate-nucleotide pyrophosphorylase [carboxylating] binder$Nicotinamide N-methyltransferase binder	Most DILI-concern	C04AC01 C10AD02
invivosingle_CMP_Rat_3hr_Middle	chloramphenicol	protein synthesis inhibitor	23S rRNA of 50S ribosomal subunit, protein synthesis inhibitor	no DILI-concern	D06AX02 D10AF03 G01AA05 J01BA01 S01AA01 S02AA01 S03AA08
invivosingle_ACA_Rat_3hr_Low	acarbose	alpha-glucosidase inhibitor	alpha-glucosidase inhibitor	Most DILI-concern	A10BF01
invivosingle_TAC_Rat_6hr_Low	tacrine
invivosingle_NIC_Rat_24hr_High	nicotinic acid	Nicotinic acid receptor 1/2 agonist$Nicotinate-nucleotide pyrophosphorylase [carboxylating] binder$Nicotinamide N-methyltransferase binder	Nicotinic acid receptor 1/2 agonist$Nicotinate-nucleotide pyrophosphorylase [carboxylating] binder$Nicotinamide N-methyltransferase binder	Most DILI-concern	C04AC01 C10AD02
invivosingle_HCB_Rat_3hr_Low	hexachlorobenzene	unknown	unknown	Unknown
invivosingle_FUR_Rat_6hr_Middle	furosemide	Na-K-Cl cotransporter 1/2 inhibitor$GABAA-receptor alpha antagonist	Na-K-Cl cotransporter 1/2 inhibitor$GABAA-receptor alpha antagonist	Less DILI-concern	C03CA01
invivosingle_CAF_Rat_3hr_High	caffeine	phosphodiesterase inhibitor$adenosine A1/A2a/A2b receptor antagonist	phosphodiesterase inhibitor$adenosine A1/A2a/A2b receptor antagonist	no DILI-concern	N06BC01 N02BE01
Network32
invitro_TBF_Rat_24hr_High	terbinafine	squalene epoxidase inhibitor	squalene epoxidase inhibitor	Most DILI-concern	D01AE15 D01BA02
invitro_NFZ_Rat_24hr_Low	nitrofurazone	Pyruvate dehydrogenase [cytochrome] inhibitor$Glutathione reductase inhibitor$Malate dehydrogenase inhibitor$[Citrate [pro-3S]-lyase] ligase inhibitor	Pyruvate dehydrogenase [cytochrome] inhibitor$Glutathione reductase inhibitor$Malate dehydrogenase inhibitor$[Citrate [pro-3S]-lyase] ligase inhibitor	Unknown	J01XE01 C03CA01
invitro_ENA_Rat_24hr_Low	enalapril	angiotensin-converting enzyme (ACE) inhibitor	angiotensin-converting enzyme (ACE) inhibitor	Less DILI-concern	C09AA02
invitro_SLP_Rat_24hr_Middle	sulpiride	dopamine D2-receptor antagonist	dopamine D2\D3-receptor antagonist	Unknown	N05AL01 N05AL07
invitro_TAN_Rat_8hr_Middle	tannic acid	unknown	unknown	Unknown
invitro_AM_Rat_8hr_Middle	amiodarone	voltage-gated potassium channel blocker$potassium inwardly-rectifying channel$voltage-gated sodium channel blocker$P-glycoprotein inhibitor$alpha1-adrenergic receptor agonist$beta1-adrenergic receptor agonist	voltage-gated potassium channel blocker$potassium inwardly-rectifying channel$voltage-gated sodium channel blocker$P-glycoprotein inhibitor$alpha1-adrenergic receptor agonist$beta1-adrenergic receptor agonist	Most DILI-concern	C01BD01
invitro_FP_Rat_8hr_Low	fluphenazine	dopamine D2-receptor antagonist	dopamine D2-receptor antagonist	Less DILI-concern	N05AB02
invitro_NPAA_Rat_24hr_Low	phenylanthranilic acid	unknown	unknown	Unknown
invitro_NPX_Rat_24hr_Low	naproxen
invitro_PMZ_Rat_8hr_Low	promethazine	H1-receptor antagonist	H1-receptor antagonist	Less DILI-concern	D04AA10 R06AD02 R06AD05
invitro_DSF_Rat_8hr_Low	disulfiram	aldehyde dehydrogenase inhibitor	aldehyde dehydrogenase inhibitor	Most DILI-concern	N07BB01 P03AA04
invitro_ACZ_Rat_24hr_Middle	acetazolamide	carbonic anhydrase inhibitor	carbonic anhydrase inhibitor	Most DILI-concern	S01EC01
invitro_MTZ_Rat_24hr_Low	methimazole	thyroid peroxidase inhibitor	thyroid peroxidase inhibitor	Most DILI-concern	H03BB02
invitro_PEN_Rat_24hr_Middle	penicillamine	Copper chelator	Copper chelator	Less DILI-concern	M01CC01
invitro_CAF_Rat_24hr_Low	caffeine	phosphodiesterase inhibitor$adenosine A1/A2a/A2b receptor antagonist	phosphodiesterase inhibitor$adenosine A1/A2a/A2b receptor antagonist	no DILI-concern	N06BC01 N02BE01
invitro_VA_Rat_24hr_High	vitamin A	unknown	unknown	no DILI-concern	V04CB01 A11CA01
invitro_TRZ_Rat_2hr_Low	thioridazine	dopamine D2-receptor antagonist	dopamine D2-receptor antagonist	Less DILI-concern	N05AC02
invitro_CPA_Rat_2hr_Middle	cyclophosphamide	DNA	DNA	Less DILI-concern	L01AA01 L01DB07
invitro_IM_Rat_2hr_Middle	indomethacin
invitro_CIM_Rat_24hr_Low	cimetidine	H2-receptor antagonist	H2-receptor antagonist	Less DILI-concern	A02BA01
invitro_ACZ_Rat_24hr_Low	acetazolamide	carbonic anhydrase inhibitor	carbonic anhydrase inhibitor	Most DILI-concern	S01EC01
invitro_CFB_Rat_8hr_Low	clofibrate	peroxisome proliferator-activated receptor (PPAR) alpha agonist	peroxisome proliferator-activated receptor (PPAR) alpha agonist	Less DILI-concern	C10AB01 C10AB03
Network33
invitro_DIS_Rat_2hr_Middle	disopyramide	voltage-gated sodium channel blocker	voltage-gated sodium channel blocker	Less DILI-concern	C01BA03
invitro_CAP_Rat_2hr_High	captopril	angiotensin-converting enzyme (ACE) inhibitor	angiotensin-converting enzyme (ACE) inhibitor	Less DILI-concern	C09AA01
invitro_CSP_Rat_2hr_Middle	cisplatin
invitro_ASA_Rat_8hr_Low	aspirin	COX inhibitor	cyclooxygenase-1 (COX-1) inhibitor$cyclooxygenase-2 (COX-2) inhibitor	no DILI-concern	A01AD05 B01AC06 N02BA01
invitro_MEF_Rat_8hr_Low	mefenamic acid	COX inhibitor	cyclooxygenase-1 (COX-1) inhibitor$cyclooxygenase-2 (COX-2) inhibitor	Less DILI-concern	M01AG01
invitro_NIM_Rat_24hr_Low	nimesulide	COX inhibitor	cyclooxygenase-2 (COX-2) inhibitor	Most DILI-concern	M01AX17 M02AA26
invitro_CAP_Rat_8hr_Low	captopril	angiotensin-converting enzyme (ACE) inhibitor	angiotensin-converting enzyme (ACE) inhibitor	Less DILI-concern	C09AA01
invitro_IPA_Rat_2hr_High	iproniazid	monoamine oxidase (MAO) inhibitor	monoamine oxidase (MAO) inhibitor	Most DILI-concern	N06AF05
invitro_NPAA_Rat_2hr_Middle	phenylanthranilic acid	unknown	unknown	Unknown
invitro_TLB_Rat_2hr_High	tolbutamide	ATP-sensitive potassium channel (SUR1/Kir6.2) brocker	ATP-sensitive potassium channel (SUR1/Kir6.2) brocker	Less DILI-concern	A10BB03 V04CA01
invitro_SUL_Rat_2hr_High	sulindac	COX inhibitor	cyclooxygenase-1 (COX-1) inhibitor$cyclooxygenase-2 (COX-2) inhibitor	Most DILI-concern	M01AB02
invitro_COL_Rat_2hr_High	colchicine	beta-tubulin, tubulin polymerization inhibitor	beta-tubulin, tubulin polymerization inhibitor	Less DILI-concern	M04AC01
invitro_QND_Rat_2hr_High	quinidine	Sodium channel protein type 5 subunit alpha inhibitor	Sodium channel protein type 5 subunit alpha inhibitor	Less DILI-concern	C01BA01
invitro_APAP_Rat_24hr_Low	acetaminophen	cyclooxygenase-3 (COX-3) inhibitor	cyclooxygenase-3 (COX-3) inhibitor	Most DILI-concern	N02BE01
invitro_SLP_Rat_2hr_High	sulpiride	dopamine D2-receptor antagonist	dopamine D2\D3-receptor antagonist	Unknown	N05AL01 N05AL07
Network34
invivosingle_IPA_Rat_9hr_Low	iproniazid	monoamine oxidase (MAO) inhibitor	monoamine oxidase (MAO) inhibitor	Most DILI-concern	N06AF05
invivosingle_MXS_Rat_24hr_Middle	moxisylyte	alpha1-adrenergic receptor antagonist	alpha1-adrenergic receptor antagonist	Most DILI-concern	C04AX10 G04BE06
invivosingle_LS_Rat_9hr_Middle	lomustine	DNA	DNA	Less DILI-concern	L01AD02
invivosingle_KC_Rat_9hr_High	ketoconazole	sterol 14alpha-demethylase ihibitor$CYP17 inhibitor	sterol 14alpha-demethylase ihibitor$CYP17 inhibitor	Most DILI-concern	D01AC08 G01AF11 J02AB02
invivosingle_TMD_Rat_9hr_Middle	trimethadione
invivosingle_TAN_Rat_9hr_Low	tannic acid	unknown	unknown	Unknown
invivosingle_TAN_Rat_6hr_High	tannic acid	unknown	unknown	Unknown
invivosingle_CAP_Rat_3hr_High	captopril	angiotensin-converting enzyme (ACE) inhibitor	angiotensin-converting enzyme (ACE) inhibitor	Less DILI-concern	C09AA01
invivosingle_NIC_Rat_3hr_Low	nicotinic acid	Nicotinic acid receptor 1/2 agonist$Nicotinate-nucleotide pyrophosphorylase [carboxylating] binder$Nicotinamide N-methyltransferase binder	Nicotinic acid receptor 1/2 agonist$Nicotinate-nucleotide pyrophosphorylase [carboxylating] binder$Nicotinamide N-methyltransferase binder	Most DILI-concern	C04AC01 C10AD02
invivosingle_ETN_Rat_6hr_Low	ethanol	Gamma-aminobutyric-acid receptor subunit alpha-1$Glutamate [NMDA] receptor subunit 3A$Glycine receptor subunit alpha-1$Glycine receptor subunit alpha-2$Alcohol dehydrogenase 1A/B/C	Gamma-aminobutyric-acid receptor subunit alpha-1$Glutamate [NMDA] receptor subunit 3A$Glycine receptor subunit alpha-1$Glycine receptor subunit alpha-2$Alcohol dehydrogenase 1A/B/C	Unknown	D01AE06 D08AX08 V03AB16 V03AZ01
invivosingle_SLP_Rat_3hr_Low	sulpiride	dopamine D2-receptor antagonist	dopamine D2\D3-receptor antagonist	Unknown	N05AL01 N05AL07
invivosingle_CIM_Rat_9hr_Low	cimetidine	H2-receptor antagonist	H2-receptor antagonist	Less DILI-concern	A02BA01
invivorepeat_MLX_Rat_4day_Middle	meloxicam
invivorepeat_CPP_Rat_29day_Low	chlorpropamide	sulfonylurea receptor 1/2 agonist	sulfonylurea receptor 1/2 agonist	Less DILI-concern	A10BB02
invivorepeat_TAC_Rat_29day_Low	tacrine
invivorepeat_TAC_Rat_29day_Middle	tacrine
invivorepeat_PTU_Rat_8day_High	propylthiouracil	thyroid peroxidase inhibitor	thyroid peroxidase inhibitor$deiodinase, iodothyronine, type I/II inhibitor	Most DILI-concern	H03BA02
invivorepeat_TLB_Rat_29day_High	tolbutamide	ATP-sensitive potassium channel (SUR1/Kir6.2) brocker	ATP-sensitive potassium channel (SUR1/Kir6.2) brocker	Less DILI-concern	A10BB03 V04CA01
invivorepeat_ADP_Rat_29day_High	adapin
invivorepeat_CBZ_Rat_8day_High	carbamazepine	voltage-gated sodium channel blocker	voltage-gated sodium channel blocker	Most DILI-concern	N03AF01
invivorepeat_CMA_Rat_29day_Low	coumarin	unknown	unknown	Unknown
invivorepeat_BEA_Rat_29day_Middle	bromoethylamine
invivorepeat_CMA_Rat_8day_Middle	coumarin	unknown	unknown	Unknown
invivorepeat_CMA_Rat_8day_High	coumarin	unknown	unknown	Unknown
invivorepeat_RIF_Rat_29day_High	rifampicin	protein synthesis inhibitor	23S rRNA of 50S ribosomal subunit, protein synthesis inhibitor$DNA-dependent RNA polymerase inhibitor, RNA synthesis inhibitor	Most DILI-concern	J04AB02
invivorepeat_NIF_Rat_4day_Middle	nifedipine	calcium channel L type blocker	calcium channel L type blocker	Less DILI-concern	C08CA05
invivorepeat_EBU_Rat_4day_Middle	ethambutol	arabinosyltransferase inhibitor	arabinosyltransferase inhibitor	Most DILI-concern	J04AK02
invivorepeat_CLT_Rat_15day_Middle	cephalothin
invivorepeat_NPX_Rat_8day_Middle	naproxen
invivorepeat_BEA_Rat_4day_High	bromoethylamine
invivorepeat_MTZ_Rat_4day_High	methimazole	thyroid peroxidase inhibitor	thyroid peroxidase inhibitor	Most DILI-concern	H03BB02
invivorepeat_MTZ_Rat_8day_Middle	methimazole	thyroid peroxidase inhibitor	thyroid peroxidase inhibitor	Most DILI-concern	H03BB02
invivorepeat_PB_Rat_8day_Middle	phenobarbital	GABAA-receptor agonist	GABAA-receptor (picrotoxin binding site) agonist	Less DILI-concern	N03AA01 N03AA02
invivorepeat_ACZ_Rat_8day_High	acetazolamide	carbonic anhydrase inhibitor	carbonic anhydrase inhibitor	Most DILI-concern	S01EC01
invivosingle_PAN_Rat_24hr_Low	puromycin aminonucleoside
invivosingle_DOX_Rat_3hr_Middle	doxorubicin
invivosingle_CLT_Rat_24hr_High	cephalothin
invivosingle_DIS_Rat_24hr_High	disopyramide	voltage-gated sodium channel blocker	voltage-gated sodium channel blocker	Less DILI-concern	C01BA03
invivosingle_CLT_Rat_24hr_Middle	cephalothin
invivosingle_NPX_Rat_3hr_Middle	naproxen
invivosingle_NPX_Rat_3hr_Low	naproxen
invivosingle_BCT_Rat_6hr_Low	bucetin	unknown	unknown	Unknown	N02BE04
invivosingle_NIC_Rat_6hr_Middle	nicotinic acid	Nicotinic acid receptor 1/2 agonist$Nicotinate-nucleotide pyrophosphorylase [carboxylating] binder$Nicotinamide N-methyltransferase binder	Nicotinic acid receptor 1/2 agonist$Nicotinate-nucleotide pyrophosphorylase [carboxylating] binder$Nicotinamide N-methyltransferase binder	Most DILI-concern	C04AC01 C10AD02
invivosingle_ACZ_Rat_3hr_High	acetazolamide	carbonic anhydrase inhibitor	carbonic anhydrase inhibitor	Most DILI-concern	S01EC01
invivosingle_SLP_Rat_6hr_High	sulpiride	dopamine D2-receptor antagonist	dopamine D2\D3-receptor antagonist	Unknown	N05AL01 N05AL07
invivosingle_MXS_Rat_3hr_High	moxisylyte	alpha1-adrenergic receptor antagonist	alpha1-adrenergic receptor antagonist	Most DILI-concern	C04AX10 G04BE06
invivosingle_DTL_Rat_3hr_High	dantrolene	Ryanodine receptor 1	Ryanodine receptor 1	Most DILI-concern	M03CA01
invivosingle_IPA_Rat_9hr_High	iproniazid	monoamine oxidase (MAO) inhibitor	monoamine oxidase (MAO) inhibitor	Most DILI-concern	N06AF05
invivosingle_CLM_Rat_6hr_Low	chlormadinone	unknown	unknown	Unknown	G03DB06
invivosingle_MEX_Rat_6hr_Middle	mexiletine	voltage-gated sodium channel blocker	voltage-gated sodium channel blocker	Less DILI-concern	C01BB02
invivosingle_TZM_Rat_3hr_Low	triazolam
invivosingle_MDP_Rat_6hr_High	methyldopa	Alpha-2A adrenergic receptor	Alpha-2A adrenergic receptor	Most DILI-concern	C02AB01 C02AB02
invivosingle_CBZ_Rat_6hr_High	carbamazepine	voltage-gated sodium channel blocker	voltage-gated sodium channel blocker	Most DILI-concern	N03AF01
invivosingle_APAP_Rat_6hr_High	acetaminophen	cyclooxygenase-3 (COX-3) inhibitor	cyclooxygenase-3 (COX-3) inhibitor	Most DILI-concern	N02BE01
invivosingle_IMI_Rat_9hr_High	imipramine	serotonin/noradrenalin transporter inhibitor	serotonin transporter inhibitor$noradrenalin transporter inhibitor	Less DILI-concern	N06AA02 N06AA03 N06AA06
invivosingle_CAF_Rat_6hr_Middle	caffeine	phosphodiesterase inhibitor$adenosine A1/A2a/A2b receptor antagonist	phosphodiesterase inhibitor$adenosine A1/A2a/A2b receptor antagonist	no DILI-concern	N06BC01 N02BE01
invivosingle_CCL4_Rat_6hr_Middle	carbon tetrachloride
invivosingle_CLM_Rat_6hr_Middle	chlormadinone	unknown	unknown	Unknown	G03DB06
invivosingle_BEA_Rat_3hr_Middle	bromoethylamine
invivosingle_EBU_Rat_3hr_High	ethambutol	arabinosyltransferase inhibitor	arabinosyltransferase inhibitor	Most DILI-concern	J04AK02
invivosingle_NIC_Rat_24hr_Middle	nicotinic acid	Nicotinic acid receptor 1/2 agonist$Nicotinate-nucleotide pyrophosphorylase [carboxylating] binder$Nicotinamide N-methyltransferase binder	Nicotinic acid receptor 1/2 agonist$Nicotinate-nucleotide pyrophosphorylase [carboxylating] binder$Nicotinamide N-methyltransferase binder	Most DILI-concern	C04AC01 C10AD02
invivosingle_GMC_Rat_24hr_Middle	gentamicin
invivosingle_BBZ_Rat_3hr_High	bromobenzene	unknown	unknown	Unknown
invivosingle_CPM_Rat_24hr_Low	clomipramine	serotonin/noradrenalin transporter inhibitor	serotonin transporter inhibitor$noradrenalin transporter inhibitor	Most DILI-concern	N06AA04
invivosingle_MCT_Rat_24hr_Low	monocrotaline
invivosingle_GBC_Rat_6hr_High	glibenclamide	ATP-sensitive potassium channel brocker	ATP-sensitive potassium channel brocker	Less DILI-concern	A10BB01
invivosingle_GBC_Rat_6hr_Low	glibenclamide	ATP-sensitive potassium channel brocker	ATP-sensitive potassium channel brocker	Less DILI-concern	A10BB01
invivosingle_RAN_Rat_24hr_Middle	ranitidine	H2-receptor antagonist	H2-receptor antagonist	Less DILI-concern	A02BA02 A02BA07
invivorepeat_LBT_Rat_15day_Low	labetalol	alpha1-adrenergic receptor antagonist	alpha1-adrenergic receptor antagonist$beta1/2/3-adrenergic receptor antagonist	Most DILI-concern	C07AG01
invivosingle_LS_Rat_6hr_High	lomustine	DNA	DNA	Less DILI-concern	L01AD02
invivorepeat_NPX_Rat_29day_Low	naproxen
invivorepeat_NFT_Rat_29day_Middle	nitrofurantoin	unknown	unknown	Most DILI-concern	J01XE01
invivorepeat_CPX_Rat_15day_Middle	ciprofloxacin	DNA gyrase inhibitor	DNA gyrase inhibitor	Most DILI-concern	J01MA02 S01AX13 S03AA07 S02AA15
invivosingle_APL_Rat_3hr_Middle	allopurinol	orotidine-5'-phosphate decarboxylase inhibitor$xanthine oxidase inhibitor	orotidine-5'-phosphate decarboxylase inhibitor$xanthine oxidase inhibitor	Less DILI-concern	M04AA01
invivorepeat_CSA_Rat_4day_Middle	cyclosporine A
invivorepeat_CIM_Rat_4day_Low	cimetidine	H2-receptor antagonist	H2-receptor antagonist	Less DILI-concern	A02BA01
invivorepeat_BDZ_Rat_4day_Low	bendazac
invivosingle_COL_Rat_9hr_Low	colchicine	beta-tubulin, tubulin polymerization inhibitor	beta-tubulin, tubulin polymerization inhibitor	Less DILI-concern	M04AC01
invivosingle_SS_Rat_24hr_Middle	sulfasalazine	Arachidonate 5-lipoxygenase$Prostaglandin G/H synthase 2$Prostaglandin G/H synthase 1$Peroxisome proliferator-activated receptor gamma	Arachidonate 5-lipoxygenase$Prostaglandin G/H synthase 2$Prostaglandin G/H synthase 1$Peroxisome proliferator-activated receptor gamma	Most DILI-concern	A07EC01
invivosingle_MLX_Rat_9hr_Low	meloxicam
invivosingle_CPA_Rat_24hr_Low	cyclophosphamide	DNA	DNA	Less DILI-concern	L01AA01 L01DB07
invivosingle_TRI_Rat_6hr_Middle	triamterene
invivosingle_TRI_Rat_6hr_Low	triamterene
invivosingle_APL_Rat_9hr_Low	allopurinol	orotidine-5'-phosphate decarboxylase inhibitor$xanthine oxidase inhibitor	orotidine-5'-phosphate decarboxylase inhibitor$xanthine oxidase inhibitor	Less DILI-concern	M04AA01
invivosingle_CPM_Rat_3hr_Low	clomipramine	serotonin/noradrenalin transporter inhibitor	serotonin transporter inhibitor$noradrenalin transporter inhibitor	Most DILI-concern	N06AA04
invivosingle_LS_Rat_24hr_Low	lomustine	DNA	DNA	Less DILI-concern	L01AD02
invivosingle_CPM_Rat_3hr_High	clomipramine	serotonin/noradrenalin transporter inhibitor	serotonin transporter inhibitor$noradrenalin transporter inhibitor	Most DILI-concern	N06AA04
invivosingle_CPM_Rat_6hr_Middle	clomipramine	serotonin/noradrenalin transporter inhibitor	serotonin transporter inhibitor$noradrenalin transporter inhibitor	Most DILI-concern	N06AA04
invivosingle_SST_Rat_9hr_Middle	simvastatin	hydroxymethylglutaryl coenzyme A (HMG-CoA) reductase inhibitor	hydroxymethylglutaryl coenzyme A (HMG-CoA) reductase inhibitor	Less DILI-concern	C10AA01
invivosingle_CAP_Rat_6hr_Low	captopril	angiotensin-converting enzyme (ACE) inhibitor	angiotensin-converting enzyme (ACE) inhibitor	Less DILI-concern	C09AA01
invivosingle_SUL_Rat_3hr_Low	sulindac	COX inhibitor	cyclooxygenase-1 (COX-1) inhibitor$cyclooxygenase-2 (COX-2) inhibitor	Most DILI-concern	M01AB02
invivosingle_GF_Rat_3hr_Middle	griseofulvin	Tubulin beta chain inhibitor$Tubulin alpha chain inhibitor$Keratin, type I cytoskeletal 12	Tubulin beta chain inhibitor$Tubulin alpha chain inhibitor$Keratin, type I cytoskeletal 12	Less DILI-concern	D01AA08 D01BA01
invivosingle_AZP_Rat_9hr_Middle	azathioprine	purine synthesis inhibitor	purine synthesis inhibitor	Less DILI-concern	L04AX01
invivosingle_EBU_Rat_9hr_Middle	ethambutol	arabinosyltransferase inhibitor	arabinosyltransferase inhibitor	Most DILI-concern	J04AK02
invivosingle_EBU_Rat_9hr_Low	ethambutol	arabinosyltransferase inhibitor	arabinosyltransferase inhibitor	Most DILI-concern	J04AK02
invivosingle_GBC_Rat_3hr_Low	glibenclamide	ATP-sensitive potassium channel brocker	ATP-sensitive potassium channel brocker	Less DILI-concern	A10BB01
invivosingle_LS_Rat_24hr_Middle	lomustine	DNA	DNA	Less DILI-concern	L01AD02
invivosingle_CMN_Rat_3hr_Low	chlormezanone	Translocator protein agonist	Translocator protein agonist	Most DILI-concern	M03BB02
invivosingle_TMX_Rat_3hr_Low	tamoxifen	estrogen receptor 1/2 agonist	estrogen receptor 1/2 antagonist/antagonist	Most DILI-concern	L02BA01
invivosingle_PML_Rat_9hr_Low	pemoline	unknown	unknown	Most DILI-concern	N06BA05
invivosingle_MDP_Rat_24hr_Low	methyldopa	Alpha-2A adrenergic receptor	Alpha-2A adrenergic receptor	Most DILI-concern	C02AB01 C02AB02
invivosingle_MDP_Rat_3hr_Low	methyldopa	Alpha-2A adrenergic receptor	Alpha-2A adrenergic receptor	Most DILI-concern	C02AB01 C02AB02
invivorepeat_CMP_Rat_8day_Low	chloramphenicol	protein synthesis inhibitor	23S rRNA of 50S ribosomal subunit, protein synthesis inhibitor	no DILI-concern	D06AX02 D10AF03 G01AA05 J01BA01 S01AA01 S02AA01 S03AA08
invivorepeat_ETP_Rat_15day_Middle	etoposide	topoisomerase II inhibitor	topoisomerase II inhibitor	Less DILI-concern	L01CB01
invivorepeat_AJM_Rat_8day_Low	ajmaline	voltage-gated sodium channel blocker	voltage-gated sodium channel blocker	Unknown	C01BA05 C01BA08
invivosingle_BDZ_Rat_24hr_Low	bendazac
invivorepeat_BDZ_Rat_8day_Middle	bendazac
invivorepeat_RIF_Rat_8day_High	rifampicin	protein synthesis inhibitor	23S rRNA of 50S ribosomal subunit, protein synthesis inhibitor$DNA-dependent RNA polymerase inhibitor, RNA synthesis inhibitor	Most DILI-concern	J04AB02
invivorepeat_DTL_Rat_15day_Low	dantrolene	Ryanodine receptor 1	Ryanodine receptor 1	Most DILI-concern	M03CA01
invivorepeat_DTL_Rat_29day_Low	dantrolene	Ryanodine receptor 1	Ryanodine receptor 1	Most DILI-concern	M03CA01
invivorepeat_NPAA_Rat_29day_Middle	phenylanthranilic acid	unknown	unknown	Unknown
invivorepeat_MEX_Rat_15day_Middle	mexiletine	voltage-gated sodium channel blocker	voltage-gated sodium channel blocker	Less DILI-concern	C01BB02
invivorepeat_CLT_Rat_29day_High	cephalothin
invivorepeat_CSP_Rat_8day_Middle	cisplatin
invivorepeat_TIO_Rat_8day_Middle	tiopronin	unknown	unknown	Unknown	R05CB12
invivorepeat_AZP_Rat_29day_Low	azathioprine	purine synthesis inhibitor	purine synthesis inhibitor	Less DILI-concern	L04AX01
invivorepeat_TEO_Rat_8day_Middle	theophylline	adenosine A1/A2a receptor antagonist$cyclic AMP phosphodiesterase inhibitor	adenosine A1/A2a receptor antagonist$cyclic AMP phosphodiesterase inhibitor	no DILI-concern	R03DA04 R03DA05
invivorepeat_QND_Rat_29day_High	quinidine	Sodium channel protein type 5 subunit alpha inhibitor	Sodium channel protein type 5 subunit alpha inhibitor	Less DILI-concern	C01BA01
invivorepeat_DSF_Rat_4day_High	disulfiram	aldehyde dehydrogenase inhibitor	aldehyde dehydrogenase inhibitor	Most DILI-concern	N07BB01 P03AA04
invivorepeat_IMI_Rat_4day_High	imipramine	serotonin/noradrenalin transporter inhibitor	serotonin transporter inhibitor$noradrenalin transporter inhibitor	Less DILI-concern	N06AA02 N06AA03 N06AA06
invivorepeat_AMT_Rat_15day_High	amitriptyline	serotonin/noradrenalin transporter inhibitor	serotonin transporter inhibitor$noradrenalin transporter inhibitor	Less DILI-concern	N06AA09
invivorepeat_CPM_Rat_15day_High	clomipramine	serotonin/noradrenalin transporter inhibitor	serotonin transporter inhibitor$noradrenalin transporter inhibitor	Most DILI-concern	N06AA04
invivorepeat_AZP_Rat_4day_High	azathioprine	purine synthesis inhibitor	purine synthesis inhibitor	Less DILI-concern	L04AX01
invivorepeat_APL_Rat_15day_Low	allopurinol	orotidine-5'-phosphate decarboxylase inhibitor$xanthine oxidase inhibitor	orotidine-5'-phosphate decarboxylase inhibitor$xanthine oxidase inhibitor	Less DILI-concern	M04AA01
invivosingle_TRZ_Rat_3hr_High	thioridazine	dopamine D2-receptor antagonist	dopamine D2-receptor antagonist	Less DILI-concern	N05AC02
invivosingle_ANIT_Rat_9hr_Low	naphthyl isothiocyanate	unknown	unknown	Unknown
invivosingle_ETN_Rat_3hr_High	ethanol	Gamma-aminobutyric-acid receptor subunit alpha-1$Glutamate [NMDA] receptor subunit 3A$Glycine receptor subunit alpha-1$Glycine receptor subunit alpha-2$Alcohol dehydrogenase 1A/B/C	Gamma-aminobutyric-acid receptor subunit alpha-1$Glutamate [NMDA] receptor subunit 3A$Glycine receptor subunit alpha-1$Glycine receptor subunit alpha-2$Alcohol dehydrogenase 1A/B/C	Unknown	D01AE06 D08AX08 V03AB16 V03AZ01
invivosingle_TEO_Rat_3hr_Low	theophylline	adenosine A1/A2a receptor antagonist$cyclic AMP phosphodiesterase inhibitor	adenosine A1/A2a receptor antagonist$cyclic AMP phosphodiesterase inhibitor	no DILI-concern	R03DA04 R03DA05
invivosingle_GMC_Rat_3hr_High	gentamicin
invivosingle_VA_Rat_24hr_Middle	vitamin A	unknown	unknown	no DILI-concern	V04CB01 A11CA01
invivosingle_VA_Rat_24hr_High	vitamin A	unknown	unknown	no DILI-concern	V04CB01 A11CA01
invivosingle_KC_Rat_24hr_Low	ketoconazole	sterol 14alpha-demethylase ihibitor$CYP17 inhibitor	sterol 14alpha-demethylase ihibitor$CYP17 inhibitor	Most DILI-concern	D01AC08 G01AF11 J02AB02
invivosingle_LBT_Rat_6hr_Low	labetalol	alpha1-adrenergic receptor antagonist	alpha1-adrenergic receptor antagonist$beta1/2/3-adrenergic receptor antagonist	Most DILI-concern	C07AG01
invivosingle_LBT_Rat_6hr_Middle	labetalol	alpha1-adrenergic receptor antagonist	alpha1-adrenergic receptor antagonist$beta1/2/3-adrenergic receptor antagonist	Most DILI-concern	C07AG01
invivosingle_CMN_Rat_3hr_High	chlormezanone	Translocator protein agonist	Translocator protein agonist	Most DILI-concern	M03BB02
invivosingle_CMP_Rat_6hr_High	chloramphenicol	protein synthesis inhibitor	23S rRNA of 50S ribosomal subunit, protein synthesis inhibitor	no DILI-concern	D06AX02 D10AF03 G01AA05 J01BA01 S01AA01 S02AA01 S03AA08
invivosingle_DIL_Rat_6hr_Low	diltiazem	calcium channel L type blocker	calcium channel L type blocker	Most DILI-concern	C08DB01
invivosingle_TC_Rat_9hr_Low	tetracycline	protein synthesis inhibitor	16S rRNA of 30S ribosomal subunit, protein synthesis inhibitor	Less DILI-concern	A01AB13 D06AA04 J01AA07 S01AA09 S02AA08 S03AA02 A01AB21 S01AA02 J01AA06 J01AA09 S01AA04 G01AA07 D06AA02 D06AA03 J01AA03
invivosingle_SUL_Rat_6hr_Low	sulindac	COX inhibitor	cyclooxygenase-1 (COX-1) inhibitor$cyclooxygenase-2 (COX-2) inhibitor	Most DILI-concern	M01AB02
invivosingle_GMC_Rat_6hr_Middle	gentamicin
invivosingle_HPL_Rat_3hr_Middle	haloperidol	dopamine D2-receptor antagonist	dopamine D2-receptor antagonist	Less DILI-concern	N05AD01
invivosingle_SLP_Rat_9hr_Low	sulpiride	dopamine D2-receptor antagonist	dopamine D2\D3-receptor antagonist	Unknown	N05AL01 N05AL07
Network35
invivosingle_NIF_Rat_24hr_High	nifedipine	calcium channel L type blocker	calcium channel L type blocker	Less DILI-concern	C08CA05
invivosingle_EBU_Rat_9hr_High	ethambutol	arabinosyltransferase inhibitor	arabinosyltransferase inhibitor	Most DILI-concern	J04AK02
invivosingle_MP_Rat_9hr_High	methapyrilene	unknown	unknown	Unknown	R06AC05
invivosingle_AZP_Rat_6hr_Middle	azathioprine	purine synthesis inhibitor	purine synthesis inhibitor	Less DILI-concern	L04AX01
invivosingle_CLT_Rat_6hr_Middle	cephalothin
invivosingle_AZP_Rat_6hr_High	azathioprine	purine synthesis inhibitor	purine synthesis inhibitor	Less DILI-concern	L04AX01
invivosingle_CMA_Rat_3hr_Low	coumarin	unknown	unknown	Unknown
invivosingle_TMD_Rat_3hr_High	trimethadione
invivosingle_TAA_Rat_3hr_High	thioacetamide	unknown	unknown	Unknown
invivosingle_TRI_Rat_3hr_Middle	triamterene
invivosingle_ANIT_Rat_6hr_Low	naphthyl isothiocyanate	unknown	unknown	Unknown
invivosingle_SST_Rat_3hr_Low	simvastatin	hydroxymethylglutaryl coenzyme A (HMG-CoA) reductase inhibitor	hydroxymethylglutaryl coenzyme A (HMG-CoA) reductase inhibitor	Less DILI-concern	C10AA01
invivosingle_GF_Rat_3hr_High	griseofulvin	Tubulin beta chain inhibitor$Tubulin alpha chain inhibitor$Keratin, type I cytoskeletal 12	Tubulin beta chain inhibitor$Tubulin alpha chain inhibitor$Keratin, type I cytoskeletal 12	Less DILI-concern	D01AA08 D01BA01
invivosingle_EME_Rat_6hr_Low	erythromycin ethylsuccinate	protein synthesis inhibitor	23S rRNA of 50S ribosomal subunit, protein synthesis inhibitor	Most DILI-concern	D10AF02 J01FA01 S01AA17
invivosingle_SST_Rat_3hr_High	simvastatin	hydroxymethylglutaryl coenzyme A (HMG-CoA) reductase inhibitor	hydroxymethylglutaryl coenzyme A (HMG-CoA) reductase inhibitor	Less DILI-concern	C10AA01
invivosingle_CPP_Rat_3hr_Low	chlorpropamide	sulfonylurea receptor 1/2 agonist	sulfonylurea receptor 1/2 agonist	Less DILI-concern	A10BB02
invivosingle_CPA_Rat_6hr_Low	cyclophosphamide	DNA	DNA	Less DILI-concern	L01AA01 L01DB07
invivosingle_CPA_Rat_6hr_High	cyclophosphamide	DNA	DNA	Less DILI-concern	L01AA01 L01DB07
invivosingle_EME_Rat_9hr_High	erythromycin ethylsuccinate	protein synthesis inhibitor	23S rRNA of 50S ribosomal subunit, protein synthesis inhibitor	Most DILI-concern	D10AF02 J01FA01 S01AA17
invivosingle_CPA_Rat_3hr_Low	cyclophosphamide	DNA	DNA	Less DILI-concern	L01AA01 L01DB07
invivosingle_CLT_Rat_9hr_Low	cephalothin
invivosingle_AMT_Rat_24hr_Middle	amitriptyline	serotonin/noradrenalin transporter inhibitor	serotonin transporter inhibitor$noradrenalin transporter inhibitor	Less DILI-concern	N06AA09
invivosingle_CIM_Rat_9hr_Middle	cimetidine	H2-receptor antagonist	H2-receptor antagonist	Less DILI-concern	A02BA01
invivosingle_ACA_Rat_9hr_Low	acarbose	alpha-glucosidase inhibitor	alpha-glucosidase inhibitor	Most DILI-concern	A10BF01
invivosingle_DOX_Rat_6hr_Low	doxorubicin
invivosingle_IPA_Rat_3hr_Middle	iproniazid	monoamine oxidase (MAO) inhibitor	monoamine oxidase (MAO) inhibitor	Most DILI-concern	N06AF05
invivosingle_SS_Rat_6hr_Middle	sulfasalazine	Arachidonate 5-lipoxygenase$Prostaglandin G/H synthase 2$Prostaglandin G/H synthase 1$Peroxisome proliferator-activated receptor gamma	Arachidonate 5-lipoxygenase$Prostaglandin G/H synthase 2$Prostaglandin G/H synthase 1$Peroxisome proliferator-activated receptor gamma	Most DILI-concern	A07EC01
invivosingle_APL_Rat_24hr_Middle	allopurinol	orotidine-5'-phosphate decarboxylase inhibitor$xanthine oxidase inhibitor	orotidine-5'-phosphate decarboxylase inhibitor$xanthine oxidase inhibitor	Less DILI-concern	M04AA01
invivosingle_HYZ_Rat_9hr_Low	hydroxyzine	H1-receptor antagonist	H1-receptor antagonist	no DILI-concern	N05BB01
invivorepeat_MEX_Rat_4day_Low	mexiletine	voltage-gated sodium channel blocker	voltage-gated sodium channel blocker	Less DILI-concern	C01BB02
invivorepeat_IBU_Rat_8day_Low	ibuprofen	COX inhibitor	cyclooxygenase-1 (COX-1) inhibitor$cyclooxygenase-2 (COX-2) inhibitor	Less DILI-concern	C01EB16 G02CC01 M01AE01 M01AE14 M02AA13
invivorepeat_TLB_Rat_8day_High	tolbutamide	ATP-sensitive potassium channel (SUR1/Kir6.2) brocker	ATP-sensitive potassium channel (SUR1/Kir6.2) brocker	Less DILI-concern	A10BB03 V04CA01
invivorepeat_NIF_Rat_8day_Low	nifedipine	calcium channel L type blocker	calcium channel L type blocker	Less DILI-concern	C08CA05
invivorepeat_COL_Rat_15day_High	colchicine	beta-tubulin, tubulin polymerization inhibitor	beta-tubulin, tubulin polymerization inhibitor	Less DILI-concern	M04AC01
invivorepeat_DIL_Rat_15day_Low	diltiazem	calcium channel L type blocker	calcium channel L type blocker	Most DILI-concern	C08DB01
invivorepeat_PTU_Rat_4day_High	propylthiouracil	thyroid peroxidase inhibitor	thyroid peroxidase inhibitor$deiodinase, iodothyronine, type I/II inhibitor	Most DILI-concern	H03BA02
invivorepeat_GF_Rat_8day_Low	griseofulvin	Tubulin beta chain inhibitor$Tubulin alpha chain inhibitor$Keratin, type I cytoskeletal 12	Tubulin beta chain inhibitor$Tubulin alpha chain inhibitor$Keratin, type I cytoskeletal 12	Less DILI-concern	D01AA08 D01BA01
invivorepeat_TC_Rat_4day_High	tetracycline	protein synthesis inhibitor	16S rRNA of 30S ribosomal subunit, protein synthesis inhibitor	Less DILI-concern	A01AB13 D06AA04 J01AA07 S01AA09 S02AA08 S03AA02 A01AB21 S01AA02 J01AA06 J01AA09 S01AA04 G01AA07 D06AA02 D06AA03 J01AA03
invivorepeat_NPX_Rat_8day_Low	naproxen
invivorepeat_BBZ_Rat_15day_Low	bromobenzene	unknown	unknown	Unknown
invivosingle_PH_Rat_3hr_Middle	perhexiline	calcium channel blocker	calcium channel blocker	Most DILI-concern	C08EX02
invivosingle_GMC_Rat_9hr_Low	gentamicin
invivosingle_HCB_Rat_6hr_High	hexachlorobenzene	unknown	unknown	Unknown
invivosingle_EME_Rat_3hr_High	erythromycin ethylsuccinate	protein synthesis inhibitor	23S rRNA of 50S ribosomal subunit, protein synthesis inhibitor	Most DILI-concern	D10AF02 J01FA01 S01AA17
invivosingle_INAH_Rat_3hr_Middle	isoniazid	monoamine oxidase (MAO) inhibitor	monoamine oxidase (MAO) inhibitor$mycolic acid synthesis inhibitor (enoyl-ACP reductse inhibitor)	Most DILI-concern	J04AC01
invivosingle_NIM_Rat_3hr_High	nimesulide	COX inhibitor	cyclooxygenase-2 (COX-2) inhibitor	Most DILI-concern	M01AX17 M02AA26
invivosingle_TIO_Rat_6hr_Middle	tiopronin	unknown	unknown	Unknown	R05CB12
invivosingle_SS_Rat_24hr_Low	sulfasalazine	Arachidonate 5-lipoxygenase$Prostaglandin G/H synthase 2$Prostaglandin G/H synthase 1$Peroxisome proliferator-activated receptor gamma	Arachidonate 5-lipoxygenase$Prostaglandin G/H synthase 2$Prostaglandin G/H synthase 1$Peroxisome proliferator-activated receptor gamma	Most DILI-concern	A07EC01
invivosingle_CPP_Rat_24hr_Middle	chlorpropamide	sulfonylurea receptor 1/2 agonist	sulfonylurea receptor 1/2 agonist	Less DILI-concern	A10BB02
invivosingle_PB_Rat_3hr_Low	phenobarbital	GABAA-receptor agonist	GABAA-receptor (picrotoxin binding site) agonist	Less DILI-concern	N03AA01 N03AA02
invivorepeat_FUR_Rat_4day_Low	furosemide	Na-K-Cl cotransporter 1/2 inhibitor$GABAA-receptor alpha antagonist	Na-K-Cl cotransporter 1/2 inhibitor$GABAA-receptor alpha antagonist	Less DILI-concern	C03CA01
invivorepeat_BCT_Rat_8day_Low	bucetin	unknown	unknown	Unknown	N02BE04
invivorepeat_RAN_Rat_29day_Middle	ranitidine	H2-receptor antagonist	H2-receptor antagonist	Less DILI-concern	A02BA02 A02BA07
invivorepeat_LBT_Rat_29day_Low	labetalol	alpha1-adrenergic receptor antagonist	alpha1-adrenergic receptor antagonist$beta1/2/3-adrenergic receptor antagonist	Most DILI-concern	C07AG01
invivorepeat_MP_Rat_29day_Low	methapyrilene	unknown	unknown	Unknown	R06AC05
invivorepeat_ACZ_Rat_8day_Low	acetazolamide	carbonic anhydrase inhibitor	carbonic anhydrase inhibitor	Most DILI-concern	S01EC01
invivosingle_HYZ_Rat_3hr_Low	hydroxyzine	H1-receptor antagonist	H1-receptor antagonist	no DILI-concern	N05BB01
invivosingle_SUL_Rat_9hr_Low	sulindac	COX inhibitor	cyclooxygenase-1 (COX-1) inhibitor$cyclooxygenase-2 (COX-2) inhibitor	Most DILI-concern	M01AB02
invivorepeat_NFZ_Rat_8day_Middle	nitrofurazone	Pyruvate dehydrogenase [cytochrome] inhibitor$Glutathione reductase inhibitor$Malate dehydrogenase inhibitor$[Citrate [pro-3S]-lyase] ligase inhibitor	Pyruvate dehydrogenase [cytochrome] inhibitor$Glutathione reductase inhibitor$Malate dehydrogenase inhibitor$[Citrate [pro-3S]-lyase] ligase inhibitor	Unknown	J01XE01 C03CA01
invivorepeat_BBZ_Rat_8day_Middle	bromobenzene	unknown	unknown	Unknown
invivorepeat_BBZ_Rat_15day_Middle	bromobenzene	unknown	unknown	Unknown
invivorepeat_OPZ_Rat_8day_Middle	omeprazole	H+/K+ exchanging, alpha polypeptide inhibitor$H+/K+ exchanging, beta polypeptide inhibitor	H+/K+ exchanging, alpha polypeptide inhibitor$H+/K+ exchanging, beta polypeptide inhibitor	Less DILI-concern	A02BC01 A02BC05
invivorepeat_CBZ_Rat_29day_Middle	carbamazepine	voltage-gated sodium channel blocker	voltage-gated sodium channel blocker	Most DILI-concern	N03AF01
invivorepeat_GF_Rat_15day_Middle	griseofulvin	Tubulin beta chain inhibitor$Tubulin alpha chain inhibitor$Keratin, type I cytoskeletal 12	Tubulin beta chain inhibitor$Tubulin alpha chain inhibitor$Keratin, type I cytoskeletal 12	Less DILI-concern	D01AA08 D01BA01
invivorepeat_DZP_Rat_29day_High	diazepam	GABAA-receptor agonist	GABAA-receptor (benzodiazepine binding site) agonist	Less DILI-concern	N05BA01 N05BA17
invivorepeat_DSF_Rat_8day_Low	disulfiram	aldehyde dehydrogenase inhibitor	aldehyde dehydrogenase inhibitor	Most DILI-concern	N07BB01 P03AA04
invivorepeat_CLM_Rat_8day_Middle	chlormadinone	unknown	unknown	Unknown	G03DB06
invivorepeat_DNZ_Rat_4day_Middle	danazol	androgen receptor agonist$progesterone receptor agonist	androgen receptor agonist$progesterone receptor agonist	Most DILI-concern	G03XA01
invivorepeat_DSF_Rat_8day_Middle	disulfiram	aldehyde dehydrogenase inhibitor	aldehyde dehydrogenase inhibitor	Most DILI-concern	N07BB01 P03AA04
invivorepeat_DSF_Rat_15day_Low	disulfiram	aldehyde dehydrogenase inhibitor	aldehyde dehydrogenase inhibitor	Most DILI-concern	N07BB01 P03AA04
invivorepeat_TRZ_Rat_15day_Middle	thioridazine	dopamine D2-receptor antagonist	dopamine D2-receptor antagonist	Less DILI-concern	N05AC02
invivorepeat_CBZ_Rat_4day_Low	carbamazepine	voltage-gated sodium channel blocker	voltage-gated sodium channel blocker	Most DILI-concern	N03AF01
invivorepeat_CHL_Rat_15day_Middle	chlorpheniramine	H1-receptor antagonist	H1-receptor antagonist	no DILI-concern	R06AB02 R06AB04
invivosingle_CPX_Rat_3hr_Low	ciprofloxacin	DNA gyrase inhibitor	DNA gyrase inhibitor	Most DILI-concern	J01MA02 S01AX13 S03AA07 S02AA15
invivorepeat_MXS_Rat_29day_Middle	moxisylyte	alpha1-adrenergic receptor antagonist	alpha1-adrenergic receptor antagonist	Most DILI-concern	C04AX10 G04BE06
invivorepeat_EME_Rat_8day_Middle	erythromycin ethylsuccinate	protein synthesis inhibitor	23S rRNA of 50S ribosomal subunit, protein synthesis inhibitor	Most DILI-concern	D10AF02 J01FA01 S01AA17
invivosingle_DIS_Rat_24hr_Low	disopyramide	voltage-gated sodium channel blocker	voltage-gated sodium channel blocker	Less DILI-concern	C01BA03
invivorepeat_LS_Rat_8day_Low	lomustine	DNA	DNA	Less DILI-concern	L01AD02
invivosingle_TRZ_Rat_3hr_Middle	thioridazine	dopamine D2-receptor antagonist	dopamine D2-receptor antagonist	Less DILI-concern	N05AC02
invivosingle_TCP_Rat_3hr_Middle	ticlopidine	P2Y12 receptor antagonist	P2Y12 receptor antagonist	Most DILI-concern	B01AC05
invivorepeat_MDP_Rat_29day_High	methyldopa	Alpha-2A adrenergic receptor	Alpha-2A adrenergic receptor	Most DILI-concern	C02AB01 C02AB02
invivorepeat_IPA_Rat_15day_Low	iproniazid	monoamine oxidase (MAO) inhibitor	monoamine oxidase (MAO) inhibitor	Most DILI-concern	N06AF05
invivorepeat_ACA_Rat_29day_Middle	acarbose	alpha-glucosidase inhibitor	alpha-glucosidase inhibitor	Most DILI-concern	A10BF01
invivorepeat_PMZ_Rat_15day_Low	promethazine	H1-receptor antagonist	H1-receptor antagonist	Less DILI-concern	D04AA10 R06AD02 R06AD05
invivorepeat_DZP_Rat_29day_Low	diazepam	GABAA-receptor agonist	GABAA-receptor (benzodiazepine binding site) agonist	Less DILI-concern	N05BA01 N05BA17
invivosingle_CIM_Rat_24hr_Middle	cimetidine	H2-receptor antagonist	H2-receptor antagonist	Less DILI-concern	A02BA01
invivorepeat_MFM_Rat_8day_High	metformin	AMPK activator	AMPK activator	no DILI-concern	A10BA02
invivorepeat_ANIT_Rat_8day_Middle	naphthyl isothiocyanate	unknown	unknown	Unknown
invivosingle_NFZ_Rat_9hr_Middle	nitrofurazone	Pyruvate dehydrogenase [cytochrome] inhibitor$Glutathione reductase inhibitor$Malate dehydrogenase inhibitor$[Citrate [pro-3S]-lyase] ligase inhibitor	Pyruvate dehydrogenase [cytochrome] inhibitor$Glutathione reductase inhibitor$Malate dehydrogenase inhibitor$[Citrate [pro-3S]-lyase] ligase inhibitor	Unknown	J01XE01 C03CA01
invivosingle_CMP_Rat_9hr_High	chloramphenicol	protein synthesis inhibitor	23S rRNA of 50S ribosomal subunit, protein synthesis inhibitor	no DILI-concern	D06AX02 D10AF03 G01AA05 J01BA01 S01AA01 S02AA01 S03AA08
invivosingle_OPZ_Rat_6hr_High	omeprazole	H+/K+ exchanging, alpha polypeptide inhibitor$H+/K+ exchanging, beta polypeptide inhibitor	H+/K+ exchanging, alpha polypeptide inhibitor$H+/K+ exchanging, beta polypeptide inhibitor	Less DILI-concern	A02BC01 A02BC05
invivosingle_TCP_Rat_24hr_High	ticlopidine	P2Y12 receptor antagonist	P2Y12 receptor antagonist	Most DILI-concern	B01AC05
invivosingle_DSF_Rat_24hr_Middle	disulfiram	aldehyde dehydrogenase inhibitor	aldehyde dehydrogenase inhibitor	Most DILI-concern	N07BB01 P03AA04
invivosingle_EBU_Rat_24hr_High	ethambutol	arabinosyltransferase inhibitor	arabinosyltransferase inhibitor	Most DILI-concern	J04AK02
invivosingle_DNZ_Rat_24hr_Middle	danazol	androgen receptor agonist$progesterone receptor agonist	androgen receptor agonist$progesterone receptor agonist	Most DILI-concern	G03XA01
invivosingle_APAP_Rat_24hr_Middle	acetaminophen	cyclooxygenase-3 (COX-3) inhibitor	cyclooxygenase-3 (COX-3) inhibitor	Most DILI-concern	N02BE01
invivosingle_TCP_Rat_24hr_Middle	ticlopidine	P2Y12 receptor antagonist	P2Y12 receptor antagonist	Most DILI-concern	B01AC05
invivosingle_DSF_Rat_24hr_High	disulfiram	aldehyde dehydrogenase inhibitor	aldehyde dehydrogenase inhibitor	Most DILI-concern	N07BB01 P03AA04
invivosingle_MTZ_Rat_24hr_High	methimazole	thyroid peroxidase inhibitor	thyroid peroxidase inhibitor	Most DILI-concern	H03BB02
invivosingle_BBZ_Rat_24hr_Middle	bromobenzene	unknown	unknown	Unknown
invivosingle_OPZ_Rat_24hr_High	omeprazole	H+/K+ exchanging, alpha polypeptide inhibitor$H+/K+ exchanging, beta polypeptide inhibitor	H+/K+ exchanging, alpha polypeptide inhibitor$H+/K+ exchanging, beta polypeptide inhibitor	Less DILI-concern	A02BC01 A02BC05
invivosingle_BBZ_Rat_9hr_High	bromobenzene	unknown	unknown	Unknown
invivosingle_AAF_Rat_9hr_Middle	acetamidofluorene	unknown	unknown	Unknown
invivosingle_TCP_Rat_6hr_High	ticlopidine	P2Y12 receptor antagonist	P2Y12 receptor antagonist	Most DILI-concern	B01AC05
invivosingle_AAF_Rat_9hr_Low	acetamidofluorene	unknown	unknown	Unknown
invivosingle_DZP_Rat_6hr_High	diazepam	GABAA-receptor agonist	GABAA-receptor (benzodiazepine binding site) agonist	Less DILI-concern	N05BA01 N05BA17
invivosingle_CMA_Rat_9hr_High	coumarin	unknown	unknown	Unknown
invivosingle_CMA_Rat_9hr_Middle	coumarin	unknown	unknown	Unknown
invivosingle_AAF_Rat_9hr_High	acetamidofluorene	unknown	unknown	Unknown
invivosingle_AAF_Rat_6hr_Middle	acetamidofluorene	unknown	unknown	Unknown
invivosingle_ANIT_Rat_6hr_High	naphthyl isothiocyanate	unknown	unknown	Unknown
invivosingle_CLM_Rat_9hr_Low	chlormadinone	unknown	unknown	Unknown	G03DB06
invivosingle_CLM_Rat_9hr_Middle	chlormadinone	unknown	unknown	Unknown	G03DB06
invivosingle_CLM_Rat_9hr_High	chlormadinone	unknown	unknown	Unknown	G03DB06
invivosingle_CMN_Rat_6hr_High	chlormezanone	Translocator protein agonist	Translocator protein agonist	Most DILI-concern	M03BB02
invivosingle_NIF_Rat_24hr_Middle	nifedipine	calcium channel L type blocker	calcium channel L type blocker	Less DILI-concern	C08CA05
Network36
invivosingle_CPP_Rat_3hr_Middle	chlorpropamide	sulfonylurea receptor 1/2 agonist	sulfonylurea receptor 1/2 agonist	Less DILI-concern	A10BB02
invivosingle_PB_Rat_3hr_Middle	phenobarbital	GABAA-receptor agonist	GABAA-receptor (picrotoxin binding site) agonist	Less DILI-concern	N03AA01 N03AA02
invivosingle_NPAA_Rat_6hr_Low	phenylanthranilic acid	unknown	unknown	Unknown
invivosingle_HCB_Rat_9hr_Middle	hexachlorobenzene	unknown	unknown	Unknown
invivosingle_GBC_Rat_3hr_Middle	glibenclamide	ATP-sensitive potassium channel brocker	ATP-sensitive potassium channel brocker	Less DILI-concern	A10BB01
invivosingle_AMT_Rat_6hr_Low	amitriptyline	serotonin/noradrenalin transporter inhibitor	serotonin transporter inhibitor$noradrenalin transporter inhibitor	Less DILI-concern	N06AA09
invivorepeat_ADP_Rat_4day_Middle	adapin
invivorepeat_ACA_Rat_29day_Low	acarbose	alpha-glucosidase inhibitor	alpha-glucosidase inhibitor	Most DILI-concern	A10BF01
invivorepeat_IBU_Rat_15day_Middle	ibuprofen	COX inhibitor	cyclooxygenase-1 (COX-1) inhibitor$cyclooxygenase-2 (COX-2) inhibitor	Less DILI-concern	C01EB16 G02CC01 M01AE01 M01AE14 M02AA13
invivorepeat_PhB_Rat_8day_Middle
invivorepeat_DZP_Rat_4day_Middle	diazepam	GABAA-receptor agonist	GABAA-receptor (benzodiazepine binding site) agonist	Less DILI-concern	N05BA01 N05BA17
invivorepeat_BBr_Rat_15day_Low
invivorepeat_ENA_Rat_4day_Middle	enalapril	angiotensin-converting enzyme (ACE) inhibitor	angiotensin-converting enzyme (ACE) inhibitor	Less DILI-concern	C09AA02
invivosingle_CPP_Rat_3hr_High	chlorpropamide	sulfonylurea receptor 1/2 agonist	sulfonylurea receptor 1/2 agonist	Less DILI-concern	A10BB02
Network37
invitro_PHE_Rat_24hr_Middle	phenytoin	voltage-gated sodium channel blocker	voltage-gated sodium channel blocker	Less DILI-concern	N03AB02 N03AB04 N03AB05
invitro_TRZ_Rat_8hr_Low	thioridazine	dopamine D2-receptor antagonist	dopamine D2-receptor antagonist	Less DILI-concern	N05AC02
invitro_AZP_Rat_24hr_Low	azathioprine	purine synthesis inhibitor	purine synthesis inhibitor	Less DILI-concern	L04AX01
invitro_BEA_Rat_24hr_Low	bromoethylamine
invitro_CIM_Rat_24hr_High	cimetidine	H2-receptor antagonist	H2-receptor antagonist	Less DILI-concern	A02BA01
invitro_CLT_Rat_24hr_Low	cephalothin
invitro_CIM_Rat_24hr_Middle	cimetidine	H2-receptor antagonist	H2-receptor antagonist	Less DILI-concern	A02BA01
invitro_TIO_Rat_8hr_Low	tiopronin	unknown	unknown	Unknown	R05CB12
invitro_BEA_Rat_24hr_Middle	bromoethylamine
invitro_CCL4_Rat_2hr_Low	carbon tetrachloride
invitro_BZD_Rat_24hr_Low	benziodarone	unknown	unknown	Most DILI-concern	C01DX04
invitro_CMP_Rat_24hr_Low	chloramphenicol	protein synthesis inhibitor	23S rRNA of 50S ribosomal subunit, protein synthesis inhibitor	no DILI-concern	D06AX02 D10AF03 G01AA05 J01BA01 S01AA01 S02AA01 S03AA08
invitro_DNZ_Rat_24hr_Middle	danazol	androgen receptor agonist$progesterone receptor agonist	androgen receptor agonist$progesterone receptor agonist	Most DILI-concern	G03XA01
invitro_MEF_Rat_24hr_Middle	mefenamic acid	COX inhibitor	cyclooxygenase-1 (COX-1) inhibitor$cyclooxygenase-2 (COX-2) inhibitor	Less DILI-concern	M01AG01
invitro_PML_Rat_8hr_High	pemoline	unknown	unknown	Most DILI-concern	N06BA05
invitro_FT_Rat_24hr_Middle	flutamide	androgen receptor antagonist	androgen receptor antagonist	Most DILI-concern	L02BB01
invitro_HPL_Rat_8hr_Low	haloperidol	dopamine D2-receptor antagonist	dopamine D2-receptor antagonist	Less DILI-concern	N05AD01
invitro_GFZ_Rat_2hr_Middle	gemfibrozil	peroxisome proliferator-activated receptor (PPAR) alpha agonist	peroxisome proliferator-activated receptor (PPAR) alpha agonist	Less DILI-concern	C10AB04
invitro_APL_Rat_24hr_Low	allopurinol	orotidine-5'-phosphate decarboxylase inhibitor$xanthine oxidase inhibitor	orotidine-5'-phosphate decarboxylase inhibitor$xanthine oxidase inhibitor	Less DILI-concern	M04AA01
invitro_INAH_Rat_24hr_Middle	isoniazid	monoamine oxidase (MAO) inhibitor	monoamine oxidase (MAO) inhibitor$mycolic acid synthesis inhibitor (enoyl-ACP reductse inhibitor)	Most DILI-concern	J04AC01
invitro_PHE_Rat_24hr_Low	phenytoin	voltage-gated sodium channel blocker	voltage-gated sodium channel blocker	Less DILI-concern	N03AB02 N03AB04 N03AB05
invitro_FT_Rat_8hr_Low	flutamide	androgen receptor antagonist	androgen receptor antagonist	Most DILI-concern	L02BB01
Network38
invitro_GF_Rat_24hr_High	griseofulvin	Tubulin beta chain inhibitor$Tubulin alpha chain inhibitor$Keratin, type I cytoskeletal 12	Tubulin beta chain inhibitor$Tubulin alpha chain inhibitor$Keratin, type I cytoskeletal 12	Less DILI-concern	D01AA08 D01BA01
invitro_PMZ_Rat_24hr_Middle	promethazine	H1-receptor antagonist	H1-receptor antagonist	Less DILI-concern	D04AA10 R06AD02 R06AD05
invitro_ACA_Rat_24hr_Middle	acarbose	alpha-glucosidase inhibitor	alpha-glucosidase inhibitor	Most DILI-concern	A10BF01
invitro_MDP_Rat_2hr_High	methyldopa	Alpha-2A adrenergic receptor	Alpha-2A adrenergic receptor	Most DILI-concern	C02AB01 C02AB02
invitro_BBr_Rat_24hr_Middle
invitro_WY_Rat_24hr_Low	WY-14643	peroxisome proliferator-activated receptor (PPAR) alpha agonist	peroxisome proliferator-activated receptor (PPAR) alpha agonist	Unknown
invitro_SS_Rat_24hr_Middle	sulfasalazine	Arachidonate 5-lipoxygenase$Prostaglandin G/H synthase 2$Prostaglandin G/H synthase 1$Peroxisome proliferator-activated receptor gamma	Arachidonate 5-lipoxygenase$Prostaglandin G/H synthase 2$Prostaglandin G/H synthase 1$Peroxisome proliferator-activated receptor gamma	Most DILI-concern	A07EC01
invitro_SS_Rat_24hr_High	sulfasalazine	Arachidonate 5-lipoxygenase$Prostaglandin G/H synthase 2$Prostaglandin G/H synthase 1$Peroxisome proliferator-activated receptor gamma	Arachidonate 5-lipoxygenase$Prostaglandin G/H synthase 2$Prostaglandin G/H synthase 1$Peroxisome proliferator-activated receptor gamma	Most DILI-concern	A07EC01
invitro_WY_Rat_24hr_Middle	WY-14643	peroxisome proliferator-activated receptor (PPAR) alpha agonist	peroxisome proliferator-activated receptor (PPAR) alpha agonist	Unknown
invitro_BBr_Rat_24hr_High
invitro_IM_Rat_24hr_Middle	indomethacin
invitro_IM_Rat_24hr_Low	indomethacin
invitro_LNX_Rat_24hr_High	lornoxicam
invitro_PAP_Rat_8hr_Middle	papaverine	cAMP-specific 3',5'-cyclic phosphodiesterase 4B	cAMP-specific 3',5'-cyclic phosphodiesterase 4B	Most DILI-concern	A03AD01 G04BE02
invitro_NIC_Rat_8hr_Low	nicotinic acid	Nicotinic acid receptor 1/2 agonist$Nicotinate-nucleotide pyrophosphorylase [carboxylating] binder$Nicotinamide N-methyltransferase binder	Nicotinic acid receptor 1/2 agonist$Nicotinate-nucleotide pyrophosphorylase [carboxylating] binder$Nicotinamide N-methyltransferase binder	Most DILI-concern	C04AC01 C10AD02
Network39
invitro_PAP_Rat_24hr_Middle	papaverine	cAMP-specific 3',5'-cyclic phosphodiesterase 4B	cAMP-specific 3',5'-cyclic phosphodiesterase 4B	Most DILI-concern	A03AD01 G04BE02
invitro_TAA_Rat_8hr_High	thioacetamide	unknown	unknown	Unknown
invitro_PAP_Rat_24hr_Low	papaverine	cAMP-specific 3',5'-cyclic phosphodiesterase 4B	cAMP-specific 3',5'-cyclic phosphodiesterase 4B	Most DILI-concern	A03AD01 G04BE02
invitro_PhB_Rat_24hr_Middle
invitro_PML_Rat_24hr_High	pemoline	unknown	unknown	Most DILI-concern	N06BA05
invitro_BDZ_Rat_24hr_Low	bendazac
invitro_CPX_Rat_8hr_Low	ciprofloxacin	DNA gyrase inhibitor	DNA gyrase inhibitor	Most DILI-concern	J01MA02 S01AX13 S03AA07 S02AA15
invitro_AMT_Rat_2hr_Low	amitriptyline	serotonin/noradrenalin transporter inhibitor	serotonin transporter inhibitor$noradrenalin transporter inhibitor	Less DILI-concern	N06AA09
invitro_NPX_Rat_8hr_Low	naproxen
invitro_TZM_Rat_24hr_Middle	triazolam
[truncated: 872 more rows]
